# Supplementary material for: The molecular reach of antibodies crucially underpins their viral neutralisation capacity
Source: Nat Commun. 2025 Jan 2;16:338. doi: 10.1038/s41467-024-54916-5 (PMC11695720; doi:10.1038/s41467-024-54916-5)
Supplement: Supplementary file 4 — Source data [file 41467_2024_54916_MOESM4_ESM.zip]

Archive with 20 entries (18 files):
- Source Data/
- Source Data/.DS_Store
- __MACOSX/Source Data/._.DS_Store
- Source Data/AllAbs_ParamSummary.csv
- __MACOSX/Source Data/._AllAbs_ParamSummary.csv
- Source Data/Source data for each figure/
- Source Data/Source data for each figure/Figure1.xlsx
- __MACOSX/Source Data/Source data for each figure/._Figure1.xlsx
- Source Data/Source data for each figure/Figure6.xlsx
- __MACOSX/Source Data/Source data for each figure/._Figure6.xlsx
- Source Data/Source data for each figure/Figure7.xlsx
- __MACOSX/Source Data/Source data for each figure/._Figure7.xlsx
- Source Data/Source data for each figure/Figure4.xlsx
- __MACOSX/Source Data/Source data for each figure/._Figure4.xlsx
- Source Data/Source data for each figure/Figure5.xlsx
- __MACOSX/Source Data/Source data for each figure/._Figure5.xlsx
- Source Data/Source data for each figure/Figure2.xlsx
- __MACOSX/Source Data/Source data for each figure/._Figure2.xlsx
- Source Data/Source data for each figure/Figure3.xlsx
- __MACOSX/Source Data/Source data for each figure/._Figure3.xlsx
