# Supplementary material for: The molecular reach of antibodies crucially underpins their viral neutralisation capacity
Source: Nat Commun. 2025 Jan 2;16:338. doi: 10.1038/s41467-024-54916-5 (PMC11695720; doi:10.1038/s41467-024-54916-5)
Supplement: Supplementary file 4 — Source data [file 41467_2024_54916_MOESM4_ESM.zip › Source Data/AllAbs_ParamSummary.csv]

		SPR experiments			Binding Parameters					Epitope		Neutralisation potency	Potency prediction for a range of antigen densities (nm^-2)
AB name	AG name	n successful	n total	Fit quality	kon (1/µM 1/s)	koff (1/s)	KD (nM)	konb (1/s)	Reach (nm)	Epitope class	Epitope blocking distance	Neutralisation IC50 (nM)	1.02E-07	5.12E-07	2.56E-06	1.28E-05	0.000064	0.00032	0.0005	0.001	0.0016	0.008	0.04
1	RBD	3	6	Accepted fit	0.1124	0.0253	225.1384	0.049	41.9	Z	4.01	100	111.723445	112.564565	112.51119	106.77482	90.1786031	46.7399821	34.8058931	20.3608356	13.5275109	2.9534785	0.82955707
2	RBD	0	7	Bad Particle model fit						W	0.43	7.913333333
22	RBD	0	0	No regeneration						Z	3.56	100
38	RBD	0	7	Equal monovalent model fit						Z	2.18	100
40	RBD	0	3	Equal monovalent model fit						V	0.4	0.32
45	RBD	3	7	Accepted fit	0.2276	0.0065	28.5038	5.3016	38.5667	Y	3.05	13.36666667	14.2712022	14.0599938	13.6159422	11.9239323	5.46911208	0.53900075	0.30444263	0.21269801	0.20143845	0.19200597	0.19151414
51	RBD	1	1	Accepted fit	0.262	0.0935	356.8702	1.29	29.7	Y	3.92	5.326666667	178.288567	179.149821	174.460467	166.261631	126.811886	42.7096667	25.9172565	11.6621278	6.98347822	1.36347447	0.36766232
54	RBD	1	6	Accepted fit	0.076	0.0025	33.4211	5.3	40.3	Z	4.37	100	16.2233395	16.297557	16.0229762	13.7888002	6.89561246	1.1222933	0.78284403	0.61511083	0.584349	0.57916708	0.58026672
55	RBD	6	15	Accepted fit	1.1195	0.0504	44.9885	0.5215	39.5167	V	0.17	0.28	22.5756182	22.5844788	22.0512366	20.0898851	13.419098	3.51746002	2.15385548	1.02816413	0.63798331	0.13589489	0.05558976
57	RBD	3	3	Accepted fit	0.6218	0.0636	102.2319	1.6334	31.6333	Y	3.62	5.793333333	51.2342586	50.9394133	50.0187645	46.6593149	32.1907653	7.48420678	4.00385801	1.65061913	0.9698638	0.2109997	0.09437147
58	RBD	2	15	Accepted fit	0.4525	0.004	8.8948	1.0602	46.1	X	1.94	0.2	4.45631461	4.44861161	4.24410686	3.45502218	1.31345615	0.16805152	0.12224054	0.10250865	0.10018435	0.09818865	0.09788833
61	RBD	2	7	Accepted fit	0.3112	0.0441	141.5622	4.9064	44.15	Z	2.4	1.32	70.3545425	70.148086	66.8449689	55.9113234	20.4954542	1.22049456	0.63173503	0.33669841	0.25119341	0.16121583	0.14525072
75	RBD	7	8	Accepted fit	0.0944	0.0292	309.573	1.694	33.2429	X	0.93	1.42	154.017012	153.749622	150.169711	136.561451	83.7272511	11.872412	5.58712164	2.16100595	1.37345215	0.61128804	0.48797867
78	RBD	0	3	Equal monovalent model fit						Y	3.28	100
79	RBD	1	7	Accepted fit	0.128	0.0235	183.5938	0.979	34.6	Y	4.05	49.14	91.7611589	91.8334513	90.3240625	80.8090573	49.1150731	7.6934737	3.85945889	1.60985479	1.03866366	0.4526968	0.36337643
88	RBD	0	1	Equal monovalent model fit						V	0.48	0.213333333
91	RBD	0	3	Equal monovalent model fit						Y	2.89	100
120	RBD	5	8	Accepted fit	0.1319	0.0434	329.0557	2.1246	28.96	Y	3.17	100
132	RBD	2	15	Accepted fit	0.0875	0.0019	21.5061	0.9883	38.6	V	0.59	0.446666667	10.8734097	10.7492952	10.5394802	9.22673617	5.12041505	1.02985295	0.71016956	0.54601694	0.51556544	0.50499915	0.50483738
140	RBD	4	9	Accepted fit	0.5381	0.0625	116.1515	3.5648	36.15	Z	3.56	100	58.6256147	57.2528337	56.4794665	50.6801188	27.5227032	3.31290117	1.62099953	0.63465256	0.39029776	0.13089026	0.09092625
143	RBD	1	1	Accepted fit	0.1065	0.0924	867.6056	28.4	21.9	Y	3.82	23.42	430.379099	436.66337	423.355899	410.230406	316.111354	68.9234692	27.9399306	5.75015033	2.20453939	0.60248878	0.44748825
144	RBD	0	7	Equal monovalent model fit						Y	2.9	61.5
150	RBD	0	3	Equal monovalent model fit						V	0.4	0.086666667
155	RBD	3	11	Accepted fit	1.1486	0.0158	13.7415	1.8645	42.0333	Z	3.07	100	6.85814239	6.80553362	6.61582214	5.58667968	2.22403997	0.16374934	0.09148669	0.05649468	0.04954763	0.04024185	0.03935053
158	RBD	0	3	Equal monovalent model fit						V	0.42	0.22
163	RBD	4	8	Accepted fit	0.469	0.0587	125.1807	6.0481	33.575	Z	3.18	100	62.5278253	62.20242	61.7332622	55.8639701	31.0166546	3.05978054	1.33166658	0.47555951	0.29677159	0.12566356	0.10094369
164	RBD	1	5	Accepted fit	0.0635	0.112	1763.7795	2.19	27.2	X	2.62	100	875.496439	887.197385	870.85798	832.286677	633.084613	210.30722	125.568817	52.3374681	29.9565558	5.66764013	1.52714311
165	RBD	3	11	Accepted fit	1.0894	0.0701	64.388	5.5493	40.4333	V	0.24	0.153333333	32.307097	31.8476873	30.8846779	26.751912	11.888381	0.95503357	0.46420791	0.20028459	0.13028926	0.05460943	0.04337918
170	RBD	5	5	Accepted fit	0.356	0.0088	24.7612	10.8139	38.6	W	0.36	0.166666667	12.3385473	12.3412564	11.9313671	10.286363	4.4802556	0.36176956	0.19519557	0.13669963	0.12742623	0.12309902	0.12427268
172	RBD	3	3	Accepted fit	0.113	0.0588	520.5594	6.0705	26.8333	Y	2.61	100	260.502818	263.202612	254.124501	238.103961	170.62536	29.6959386	13.2119904	3.68200255	1.92312173	0.61055714	0.43449432
175	RBD	5	5	Accepted fit	0.2311	0.0185	79.8468	1.0918	37.82	V	0.91	0.166666667	39.9858989	39.7630403	38.7888141	34.5372244	17.7340064	2.01937647	1.03220853	0.47886163	0.35410437	0.21898011	0.19832039
177	RBD	2	2	Accepted fit	0.2047	0.0017	8.2056	0.0609	28.8	Z	3.84	100	4.14648188	4.1823929	4.07821521	3.80793367	2.89606078	0.98701214	0.63300288	0.35785316	0.28254745	0.2222226	0.21533844
178	RBD	4	8	Accepted fit	0.3215	0.0348	108.2653	3.698	37.5	Z	2.31	100	54.3061218	53.4541262	52.9073134	46.022684	22.2032316	1.78436966	0.82865411	0.36788915	0.26529438	0.15739333	0.14022575
181	RBD	3	4	Accepted fit	0.6924	0.0069	10.0091	0.4714	27.0667	W	0.51	10.52666667	5.0055638	4.98828818	4.89980604	4.62726605	3.30863872	0.78439106	0.40407565	0.15989606	0.10644443	0.06989235	0.06462958
182	RBD	1	1	Accepted fit	0.61	0.0326	53.4426	0.284	22.3	W	0.51	6.333333333	26.4588815	26.6355028	26.4849573	26.0359101	22.6392346	12.6188573	9.19187759	4.80062467	2.93977467	0.56150239	0.15313378
183	RBD	0	9	Equal monovalent model fit						W	0.58	1.54
185	RBD	0	7	Equal monovalent model fit						Y	2.95	100
187	RBD	2	2	Accepted fit	0.0619	0.0396	638.843	3.9115	26	W	0.56	4.306666667	322.051133	319.886118	315.880351	293.160256	213.739041	41.6565653	18.8468758	5.37924789	2.85379512	1.01503844	0.76661531
189	RBD	4	7	Accepted fit	0.5801	0.0942	162.3012	3.1385	30.975	Z	3.09	100	81.0486144	81.0627921	80.3336968	73.6529438	50.1322651	10.6303771	5.67068324	2.15757469	1.2417322	0.25323695	0.10547935
217	RBD	0	7	Equal monovalent model fit						Y	2.97	6.873333333
219	RBD	0	0	No regeneration						V	1.76	3.873333333
222	RBD	0	3	Equal monovalent model fit						V	0.74	0.113333333
253	RBD	4	13	Accepted fit	0.6309	0.0285	45.1055	0.637	40.525	V	0	0.293333333	22.5664266	22.447452	21.9784392	19.46246	10.8460674	1.86858261	1.03882285	0.47525826	0.30649869	0.10795958	0.07707272
263	RBD	0	2	Equal monovalent model fit						W	1.07	100
264	RBD	0	3	Bad Particle model fit						W	0.4	100
269	RBD	1	12	Accepted fit	0.2925	0.0015	5.1624	0.0509	42.8	V	0.76	0.526666667	2.53677204	2.5546191	2.48192191	2.16967155	1.23657922	0.3169823	0.23373983	0.17878653	0.17057891	0.15211456	0.14998209
270	RBD	0	1	Bad Particle model fit						W	1.2	100
273	RBD	2	3	Accepted fit	0.1767	0.0482	272.9445	5.0752	35.25	Z	3.29	100	136.290414	134.426657	131.966517	119.021711	62.7444814	5.6114465	2.46838857	0.9852798	0.62772364	0.31116168	0.26065066
278	RBD	2	3	Accepted fit	0.4899	0.0063	12.8642	15.4665	42.6	X	1.29	0.113333333	6.43293751	6.3547588	6.22526456	5.18032924	1.97921543	0.17860081	0.11793492	0.09330863	0.09068215	0.08835759	0.08928014
280	RBD	0	0	No regeneration						Z	3.86	100
281	RBD	2	9	Accepted fit	0.6592	0.0048	7.3388	0.5201	42.75	W	0.68	0.073333333	3.6363093	3.6071355	3.48127099	2.95490177	1.30146181	0.16028281	0.10465668	0.07872906	0.07343643	0.06798401	0.06732386
282	RBD	1	1	Accepted fit	0.095	0.0588	618.9474	31.6	25.4	V	0.46	1.12	310.341478	309.451757	302.817429	285.18097	198.506564	24.2698955	8.38794909	1.75051799	0.9034229	0.51628629	0.46986333
292	RBD	0	2	Bad Particle model fit						Y	3.63	5.64
293	RBD	0	0	No regeneration						Y	2.91	100
300	RBD	0	0	No regeneration						V	0.91	100
301	RBD	0	0	No regeneration						V	1.01	100
314	RBD	3	9	Accepted fit	0.1915	0.008	41.8991	13.7385	36.4333	Z	3.08	100	36.3913454	36.6170139	35.4436784	31.3868017	14.6895529	1.13240058	0.4112264	0.25468897	0.27866648	0.26366495	0.26560716
315	RBD	2	6	Accepted fit	0.0582	0.0039	66.8466	1.2678	36.8	X	1.45	7.24	33.506747	33.3940098	32.4589976	28.6968185	15.348049	2.17467515	1.29728164	0.85202999	0.79538117	0.75368069	0.75134279
316	RBD	5	9	Accepted fit	0.4016	0.0399	99.4594	4.1871	42.34	W	0.07	0.086666667	49.7308999	48.9013811	47.5189869	39.9694471	15.6509803	1.04283592	0.53608299	0.26661466	0.19782917	0.12413334	0.11358112
318	RBD	3	3	Accepted fit	0.2033	0.0159	78.3582	0.8533	41.2	X	1.76	0.333333333	39.1425413	38.6130193	37.676532	32.8427746	15.3038805	1.65220415	0.89488054	0.4772003	0.36259611	0.24052971	0.22141607
334	RBD	0	3	Bad Particle model fit						Y	2.36	100
336	RBD	3	6	Accepted fit	0.2514	0.0312	124.0203	2.3073	33.9667	Y	3.59	6.46	61.597969	61.1065327	61.1855112	55.0180593	31.3365833	3.71104121	1.74037621	0.6804461	0.44645725	0.217918	0.18412048
337	RBD	0	6	Equal monovalent model fit						X	2.25	24.48
340	RBD	0	3	Bad Particle model fit						Z	3.5	4.26
361	RBD	1	1	Accepted fit	0.775	0.0615	79.3548	18.6	35	X	1.57	0.553333333	39.862535	39.3532156	38.7041298	33.9275994	16.1257807	0.84393823	0.31893515	0.12867189	0.0931148	0.06273814	0.05839739
369	RBD	0	3	Bad Particle model fit						Y	3.17	5.393333333
373	RBD	0	6	Bad Particle model fit						Z	2.84	52.77333333
379	RBD	0	1	Bad Particle model fit						X	1.55	100
382	RBD	2	7	Accepted fit	0.4224	0.0346	81.793	3.1741	36.65	X	2.18	2.22	40.7219948	40.7131266	40.1153135	35.0025738	17.6818042	1.64278403	0.75494431	0.31960297	0.22211235	0.12306169	0.10817664
384	RBD	3	15	Accepted fit	0.7318	0.0043	5.8935	2.921	45.9	W	0.29	0.033333333	2.02431371	1.9966635	1.92299833	1.46115783	0.47348163	0.0771522	0.07190384	0.06229267	0.05632858	0.05605931	0.05611673
386	RBD	4	6	Accepted fit	0.1842	0.0493	267.9084	3.9249	30	X	2.51	56.71333333	133.200449	134.339352	131.102339	121.572708	78.3695967	11.8442046	5.31700978	1.7509814	0.9976841	0.35999747	0.25710798
387	RBD	0	0	No regeneration						Y	3.01	100
393	RBD	3	6	Accepted fit	0.4021	0.0661	164.4687	7.4623	35.1	Z	2.68	100	82.1001946	80.9659514	79.5098199	71.2595732	37.1337159	3.25058035	1.41898138	0.52381794	0.33327732	0.14533574	0.11598338
394	RBD	5	5	Accepted fit	1.3495	0.0613	45.449	3.6687	39.64	W	1.2	0.26	22.393294	22.3528496	22.0189538	19.165574	9.21667211	0.90958197	0.45150476	0.19610307	0.12019959	0.04707286	0.03624113
398	RBD	0	3	Equal monovalent model fit						W	0.91	0.62
400	RBD	0	3	Equal monovalent model fit						Y	3.19	100
411	RBD	1	5	Accepted fit	0.086	0.0693	805.814	2.12	27.8	W	0.86	7.546666667	399.791228	403.835672	394.714755	376.421948	277.654083	74.7108954	40.103517	15.2592281	8.49271262	1.76428557	0.71943588
412	RBD	0	1	Bad Particle model fit						W	0.58	100
253-165	RBD	0	3	Bad Particle model fit								0.026666667
253-55	RBD	0	3	Bad Particle model fit								0.02
C121	RBD	1	3	Accepted fit	3.125	0.043	13.76	6.62	46.9
CR3022	RBD	5	6	Accepted fit	0.7006	0.0549	78.3555	11.4758	37.92
EY6A	RBD	6	12	Accepted fit	0.4654	0.0066	14.2788	1.2041	45.8833
FD11A	RBD	54	85	Accepted fit	0.0295	0.0364	858.577	0.671	32.4852
FD5D	RBD	6	12	Accepted fit	0.0226	0.0033	146.5142	1.6102	34.65
FI-3A	RBD	2	4	Accepted fit	0.1822	0.0122	66.8703	1.2287	38.75
REGN10987	RBD	3	17	Accepted fit	0.7869	0.0413	52.5319	3.8753	39.4
PY20	PEG28-PD1	5	5	Accepted Fit	0.5852	0.0092	15.639	0.0377	13.5327
PY20	PEG3-PD1	9	9	Accepted Fit	0.5664	0.0251	44.3114	0.2021	10.1199
aCD19	CD19	2	3	Accepted fit	1.5592	0.009216	5.91388197	3.48819438	5.28E+01
