# Supplementary material for: The molecular reach of antibodies crucially underpins their viral neutralisation capacity
Source: Nat Commun. 2025 Jan 2;16:338. doi: 10.1038/s41467-024-54916-5 (PMC11695720; doi:10.1038/s41467-024-54916-5)
Supplement: Supplementary file 4 — Source data [file 41467_2024_54916_MOESM4_ESM.zip › Source Data/Source data for each figure/Figure1.xlsx]

## Sheet: 1.b left
Time (s)	Experimental Data ([AB] = 31.25 nM)	Experimental Data ([AB] = 62.5 nM)	Experimental Data ([AB] = 125 nM)	Experimental Data ([AB] = 250 nM)	Experimental Data ([AB] = 500 nM)	Experimental Data ([AB] = 1000 nM)	Experimental Data ([AB] = 2000 nM)	Monovalent model fit ([AB] = 31.25 nM)	Monovalent model fit ([AB] = 62.5 nM)	Monovalent model fit ([AB] = 125 nM)	Monovalent model fit ([AB] = 250 nM)	Monovalent model fit ([AB] = 500 nM)	Monovalent model fit ([AB] = 1000 nM)	Monovalent model fit ([AB] = 2000 nM)
-10	-0.0337	-0.0025	0.0023	-0.0376	-0.1087	0.0428	-0.2211	0	0	0	0	0	0	0
-9.89999	-0.036197	-0.0086	0.00629998	-0.0267	-0.0936	0.0206	-0.2053	0	0	0	0	0	0	0
-9.80002	0.025704	-0.016096	0.018704	-0.014196	-0.0799	0.0382	-0.1273	0	0	0	0	0	0	0
-9.70001	0.0475067	-0.0293933	0.0731067	0.0379067	-0.015	0.09	-0.0992	0	0	0	0	0	0	0
-9.60001	0.0435	-0.0279	0.0884	0.0475	0.0183	0.1096	-0.0698	0	0	0	0	0	0	0
-9.5	0.0496	-0.024	0.1011	0.0564	-0.0033	0.1056	-0.0914	0	0	0	0	0	0	0
-9.39999	0.0420101	-0.0436	0.0795	0.0506	-0.0284	0.0648	-0.1129	0	0	0	0	0	0	0
-9.30002	0.0106146	-0.0562854	0.0357146	0.0223146	-0.036	0.0451	-0.1145	0	0	0	0	0	0	0
-9.20001	0.00250977	-0.0434902	0.0166098	0.00170977	-0.0321	0.0366	-0.1145	0	0	0	0	0	0	0
-9.10001	-0.0044	-0.0331	0.00949999	0.00429999	-0.0386	0.0364	-0.1111	0	0	0	0	0	0	0
-9	-0.02	-0.0318	0.00149999	0.00109999	-0.0503	0.0351	-0.123	0	0	0	0	0	0	0
-8.89999	-0.0258951	-0.0246	-0.005	0.0029	-0.0489	0.0343	-0.1164	0	0	0	0	0	0	0
-8.80002	-0.0338943	-0.0305943	-0.0100943	-0.0020943	-0.0428	0.0351	-0.109	0	0	0	0	0	0	0
-8.70001	-0.0301974	-0.0292974	-0.0020974	-0.0031974	-0.0362	0.0435	-0.1055	0	0	0	0	0	0	0
-8.60001	-0.0355	-0.0336	-0.0084	-0.0081	-0.0345	0.0388	-0.0967	0	0	0	0	0	0	0
-8.5	-0.041	-0.0345	-0.0107	-0.0181	-0.033	0.0308	-0.0924	0	0	0	0	0	0	0
-8.39999	-0.0391957	-0.0341	-0.0103	-0.0202	-0.0416	0.0255	-0.1017	0	0	0	0	0	0	0
-8.30002	-0.0339963	-0.0273963	-0.0048963	-0.0180963	-0.0386	0.031	-0.102	0	0	0	0	0	0	0
-8.20001	-0.0329962	-0.0320962	-0.0079962	-0.0168962	-0.0383	0.0297	-0.0937	0	0	0	0	0	0	0
-8.10001	-0.0259	-0.031	-0.0139	-0.014	-0.0379	0.0306	-0.0936	0	0	0	0	0	0	0
-8	-0.0267	-0.0278	-0.0185	-0.0091	-0.0235	0.035	-0.0888	0	0	0	0	0	0	0
-7.89999	-0.0351968	-0.0312	-0.03	-0.0055	-0.0167	0.0279	-0.0899	0	0	0	0	0	0	0
-7.80002	-0.0408972	-0.0260972	-0.0288972	-0.0053972	-0.0117	0.0286	-0.0854	0	0	0	0	0	0	0
-7.70001	-0.0254989	-0.0210989	-0.0240989	-0.0024989	-0.0023	0.0305	-0.0823	0	0	0	0	0	0	0
-7.60001	-0.0269	-0.0196	-0.0167	0.00140001	0.0169	0.0224	-0.0833	0	0	0	0	0	0	0
-7.5	-0.0289	-0.0205	-0.0183	0.0032	0.0312	0.0147	-0.0816	0	0	0	0	0	0	0
-7.39999	-0.0300988	-0.0181	-0.0164	0.00920001	0.0349	0.01	-0.0823	0	0	0	0	0	0	0
-7.30002	-0.0272977	-0.0173977	-0.0150977	0.0112023	0.0365	0.0091	-0.0824	0	0	0	0	0	0	0
-7.20001	-0.023498	-0.014898	-0.010598	0.017302	0.0474	0.0132	-0.0795	0	0	0	0	0	0	0
-7.10001	-0.0225	-0.0164	-0.0117	0.0239	0.0497	0.0118	-0.0715	0	0	0	0	0	0	0
-7	-0.0235	-0.0162	-0.0162	0.0236	0.046	0.0105	-0.0683	0	0	0	0	0	0	0
-6.89999	-0.0244975	-0.0122	-0.0127	0.026	0.0354	0.0074	-0.0747	0	0	0	0	0	0	0
-6.80002	-0.0266974	-0.0111974	-0.0122974	0.0269026	0.0156	0.00639999	-0.0826	0	0	0	0	0	0	0
-6.70001	-0.0263972	-0.0121972	-0.0139972	0.0265028	0.0034	-0.0009	-0.0803	0	0	0	0	0	0	0
-6.60001	-0.0263	-0.0123	-0.0148	0.0206	-0.0051	-0.0014	-0.0746	0	0	0	0	0	0	0
-6.5	-0.0284	-0.0088	-0.0165	0.016	-0.0073	0.00429999	-0.0755	0	0	0	0	0	0	0
-6.39999	-0.028396	-0.0085	-0.0154	0.00900001	-0.0062	0.0062	-0.0701	0	0	0	0	0	0	0
-6.30002	-0.0238969	-0.0173969	-0.0147969	0.00450305	-0.0094	0.00810001	-0.0623	0	0	0	0	0	0	0
-6.20001	-0.0167984	-0.0124984	-0.0096984	0.00800156	-0.0059	0.0114	-0.0501	0	0	0	0	0	0	0
-6.10001	-0.0175	-0.0125	-0.0107	0.0012	-0.0062	0.0079	-0.0422	0	0	0	0	0	0	0
-6	-0.0173	-0.0079	-0.0079	-0.0015	-0.0012	0.0045	-0.0334	0	0	0	0	0	0	0
-5.89999	-0.0127975	-0.0059	-0.0051	0.0021	-0.0016	0.0032	-0.029	0	0	0	0	0	0	0
-5.80002	-0.0097975	-0.0045975	-0.0009975	0.0043025	-0.0034	0.0006	-0.0291	0	0	0	0	0	0	0
-5.70001	-0.0082966	-0.0063966	-0.0042966	-0.0013966	-0.0067	0.0023	-0.0282	0	0	0	0	0	0	0
-5.60001	-0.0072	-0.0054	-0.0046	-0.0025	-0.0051	-0.003	-0.0185	0	0	0	0	0	0	0
-5.5	-0.0032	-0.0061	-0.0057	-0.0036	-0.0093	-0.0011	-0.0187	0	0	0	0	0	0	0
-5.39999	-0.0044967	-0.0075	-0.005	-0.0052	-0.0084	-0.0022	-0.0161	0	0	0	0	0	0	0
-5.30002	-0.0029975	-0.0037975	-0.0021975	-0.0002975	-0.0063	-0.0002	-0.0129	0	0	0	0	0	0	0
-5.20001	-0.0027966	-0.0015966	-0.0001966	-0.0026966	-0.006	0.002	-0.012	0	0	0	0	0	0	0
-5.10001	0.0001	0.0002	0.0004	-0.0026	-0.0033	0.0007	-0.0085	0	0	0	0	0	0	0
-5	0	0	0	0	0	0	0	0	0	0	0	0	0	0
-4.89999	-0.0049971	-0.0005	0.0001	0.0001	-0.0007	0.0032	0.0004	0	0	0	0	0	0	0
-4.80002	-0.0084967	-0.0032967	0.00130333	-0.0034967	-0.0036	0.006	0.0001	0	0	0	0	0	0	0
-4.70001	-0.0075976	-0.0021976	0.00200241	-0.0017976	-0.0066	0.0021	0.0005	0	0	0	0	0	0	0
-4.60001	-0.0053	-0.001	0.0027	0.0031	-0.0099	0.0024	0.0026	0	0	0	0	0	0	0
-4.5	-0.0018	-0.0009	0.0032	0.0026	-0.0023	0.0013	0.0062	0	0	0	0	0	0	0
-4.39999	0.00010302	0.0008	0.0021	0.0015	-0.0034	0.0024	0.0065	0	0	0	0	0	0	0
-4.30002	0.00220229	0.00110229	0.00650229	0.00680229	-0.0013	0.003	0.0113	0	0	0	0	0	0	0
-4.20001	0.00680183	0.00530183	0.0112018	0.0127018	-0.0009	-0.0015	0.0167	0	0	0	0	0	0	0
-4.10001	0.0062	0.0055	0.0108	0.0144	-0.0013	0.0019	0.0185	0	0	0	0	0	0	0
-4	0.0104	0.0115	0.0146	0.0174	-0.0045	0.0025	0.0212	0	0	0	0	0	0	0
-3.89999	0.00810278	0.0128	0.0142	0.0189	-0.0054	0.0024	0.0212	0	0	0	0	0	0	0
-3.80002	0.0127019	0.0160019	0.0139019	0.0219019	-0.0074	0.0051	0.0229	0	0	0	0	0	0	0
-3.70001	0.0121023	0.0147023	0.0170023	0.0219023	-0.0061	0.0026	0.0219	0	0	0	0	0	0	0
-3.60001	0.005	0.0161	0.0072	0.0215	-0.0147	0.0051	0.01	0	0	0	0	0	0	0
-3.5	0.0108	0.0192	0.0145	0.0311	-0.0084	0.00429999	0.016	0	0	0	0	0	0	0
-3.39999	0.0103021	0.0135	0.0132	0.0331	-0.0061	0.0006	0.0158	0	0	0	0	0	0	0
-3.30002	0.0107024	0.0167024	0.0123024	0.0335024	-0.0095	0.0024	0.0155	0	0	0	0	0	0	0
-3.20001	0.0105022	0.0189022	0.0123022	0.0384022	-0.0068	0.0006	0.0198	0	0	0	0	0	0	0
-3.10001	0.0066	0.0125	0.0122	0.0398	-0.0092	0.00110001	0.0222	0	0	0	0	0	0	0
-3	0.00650001	0.0144	0.0145	0.0381	-0.0134	0.0011	0.0267	0	0	0	0	0	0	0
-2.89999	0.00140269	0.015	0.0145	0.0406	-0.0195	-0.001	0.026	0	0	0	0	0	0	0
-2.80002	0.00210306	0.0111031	0.0128031	0.0383031	-0.0217	0.00270001	0.027	0	0	0	0	0	0	0
-2.70001	0.0108006	0.0189006	0.0202006	0.0438006	-0.0226	0.0037	0.0306	0	0	0	0	0	0	0
-2.60001	0.0119	0.0204	0.0241	0.0461	-0.0236	0.002	0.0279	0	0	0	0	0	0	0
-2.5	0.0071	0.0167	0.0264	0.0479	-0.0275	0.0185	0.0226	0	0	0	0	0	0	0
-2.39999	0.00660202	0.0204	0.0253	0.0526	-0.0225	0.0381	0.0284	0	0	0	0	0	0	0
-2.30002	-0.0038976	0.0211024	0.0273024	0.0579024	-0.0175	0.0365	0.0387	0	0	0	0	0	0	0
-2.20001	0.00410146	0.0249015	0.0269015	0.0645015	-0.0073	0.0329	0.0458	0	0	0	0	0	0	0
-2.10001	0.00540001	0.0167	0.0322	0.0672	-0.0048	0.0266	0.049	0	0	0	0	0	0	0
-2	0.0033	0.021	0.0428	0.0635	-0.0048	-0.0018	0.0412	0	0	0	0	0	0	0
-1.89999	0.00230135	0.0323	0.0417	0.0749	-0.0028	-0.0216	0.0343	0	0	0	0	0	0	0
-1.80002	-0.0003952	0.0320048	0.0326048	0.0643048	-0.003	-0.0314	0.0365	0	0	0	0	0	0	0
-1.70001	-0.0082963	0.0222037	0.0206037	0.0582037	-0.0206	-0.0377	0.0296	0	0	0	0	0	0	0
-1.60001	-0.0127	0.0225	0.0285	0.0675	-0.0171	-0.0485	0.0162	0	0	0	0	0	0	0
-1.5	-0.0064	0.0311	0.0324	0.0807	-0.0085	0.00290001	0.0252	0	0	0	0	0	0	0
-1.39999	-0.0064	0.034	0.0324	0.0878	-0.0318	0.0551	0.0122	0	0	0	0	0	0	0
-1.30002	-0.0035009	0.0374991	0.0401009	0.100499	-0.0318	0.0847	0.0174	0	0	0	0	0	0	0
-1.20001	-0.0031991	0.0356	0.0408991	0.100499	-0.0085	0.0898	0.0252	0	0	0	0	0	0	0
-1.10001	0.01	0.034	0.0511	0.0878	-0.0243	0.0847	0.08	0	0	0	0	0	0	0
-1	0.01	0.0311	0.0511	0.0807	-0.0085	0.0735	0.08	0	0	0	0	0	0	0
-0.899994	0.0203	0.0197	0.0511	0.0807062	-0.0085	0.0735	0.0839	0	0	0	0	0	0	0
-0.800018	0.0222	0.0183062	0.0511	0.0849238	-0.0085	0.0747	0.0839	0	0	0	0	0	0	0
-0.700012	0.0298053	0.0197	0.0879	0.0861	0.0007	0.0747	0.0839	0	0	0	0	0	0	0
-0.600006	0.0325238	0.0311	0.0944	0.0878	0.0007	0.076	0.0912	0	0	0	0	0	0	0
-0.5	0.0346054	0.034	0.100506	0.100499	0.00669999	0.0814	0.0969	0	0	0	0	0	0	0
-0.399994	0.0473	0.0356	0.1137	0.118501	0.0087	0.0836	0.0977	0	0	0	0	0	0	0
-0.300018	0.0892061	0.0374991	0.1388	0.1241	0.0114	0.0847	0.1325	0	0	0	0	0	0	0
-0.200012	0.0473	0.0374991	0.1137	0.118501	0.0176	0.0898	0.1334	0	0	0	0	0	0	0
-0.100006	0.0892061	0.0411009	0.1388	0.1241	0.0362	0.092	0.1382	0	0	0	0	0	0	0
0	0.0473	0.0421	0.1137	0.118501	0.1007	0.0922	0.3407	0	0	0	0	0	0	0
0.100006	0.0473	0.0421	0.1137	0.118501	0.1687	0.0933	4.46	0	0	0	0	0	0	0
0.199982	0.0473	0.162272	0.1137	0.1241	0.1687	0.1035	4.5464	0.00963512	0.0192694	0.0385354	0.0770575	0.154061	0.307909	0.614963
0.299988	0.0473	0.162272	0.1137	0.1818	0.1687	0.1057	4.5656	0.0192411	0.0384789	0.0769444	0.153835	0.307457	0.614061	1.22472
0.399994	0.0473	0.162272	0.1137	0.2183	0.1687	0.108	4.5817	0.0288152	0.0576228	0.115216	0.230311	0.460143	0.918373	1.82912
0.5	0.0473	0.2338	0.1137	0.2183	0.1687	0.1149	4.6825	0.0383574	0.0767014	0.15335	0.306486	0.612123	1.22086	2.42823
0.600006	0.0346054	0.2338	0.1137	0.2183	0.1687	0.2076	4.8082	0.0478678	0.0957149	0.191347	0.382362	0.7634	1.52152	3.02207
0.699982	0.0346054	0.2338	0.1771	0.2183	0.1687	0.3001	4.8829	0.0573437	0.114658	0.229196	0.457916	0.913931	1.82029	3.61053
0.799988	0.0346054	0.2338	0.1771	0.2183	0.1687	0.5023	5.1205	0.066791	0.133542	0.266921	0.533196	1.06381	2.11735	4.19401
0.899994	0.0892061	0.2338	0.1771	0.2183	0.1687	0.8557	5.1209	0.0762069	0.152361	0.304511	0.60818	1.213	2.41263	4.77236
1	0.1263	0.2338	0.1771	0.2183	0.2502	1.0907	5.1364	0.0855914	0.171116	0.341966	0.682868	1.3615	2.70613	5.34564
1.10001	0.1263	0.2338	0.1771	0.2183	0.5753	1.4357	5.2206	0.0949448	0.189807	0.379287	0.757264	1.50931	2.99787	5.9139
1.19998	0.1263	0.2338	0.1771	0.2183	0.8524	1.6736	5.3389	0.104264	0.208429	0.416462	0.831343	1.65639	3.28776	6.47699
1.29999	0.1263	0.2338	0.1771	0.2183	0.8955	1.9723	5.7017	0.113555	0.226993	0.453516	0.905155	1.80283	3.57601	7.03532
1.39999	0.1263	0.2338	0.1771	0.2183	0.8955	2.2742	5.7017	0.122816	0.245493	0.490436	0.978675	1.9486	3.86252	7.58875
1.5	-0.0209	0.2338	0.1771	0.230088	0.9841	2.5683	5.7257	0.132045	0.263931	0.527224	1.05191	2.09369	4.1473	8.13733
1.60001	-0.0681738	0.2338	0.1771	0.316472	1.1646	2.9118	6.0728	0.141244	0.282305	0.563881	1.12485	2.23812	4.43038	8.68109
1.69998	-0.113808	0.2573	0.1771	0.545	1.1829	3.219	6.4533	0.150409	0.300611	0.600394	1.19749	2.38183	4.71167	9.21992
1.79999	-0.136016	0.262126	0.2662	0.678616	1.3591	3.5452	7.2281	0.159547	0.31886	0.636788	1.26986	2.52492	4.99135	9.75418
1.89999	-0.1638	0.262126	0.2662	0.717436	1.6707	3.821	7.3699	0.168654	0.337047	0.673051	1.34194	2.66735	5.26936	10.2838
2	-0.1638	0.162272	0.2662	0.829	1.7585	4.1339	8.0157	0.177731	0.355172	0.709185	1.41375	2.80912	5.54569	10.8087
2.10001	-0.113808	0.162272	0.412692	0.9626	2.1217	4.4238	8.7784	0.186778	0.373235	0.745188	1.48527	2.95023	5.82036	11.329
2.19998	-0.0681738	0.262126	0.436826	1.02919	2.3847	4.733	9.4196	0.195792	0.391231	0.781052	1.55648	3.09065	6.0933	11.8446
2.29999	-0.0681738	0.262126	0.436826	1.12173	2.4785	5.0042	10.0923	0.204779	0.409171	0.816798	1.62744	3.23046	6.36468	12.3559
2.39999	0.1296	0.3599	0.6169	1.2767	2.6096	5.2861	10.5457	0.213736	0.42705	0.852415	1.69812	3.36962	6.63443	12.8626
2.5	0.2612	0.395	0.7072	1.3036	2.7464	5.5891	11.0664	0.222663	0.444867	0.887905	1.76852	3.50814	6.90256	13.3649
2.60001	0.286256	0.4549	0.7369	1.4488	2.8789	5.8611	11.6549	0.23156	0.462624	0.923268	1.83865	3.64602	7.16907	13.8628
2.69998	0.278986	0.393686	0.734686	1.50719	3.044	6.1427	12.1492	0.240425	0.480315	0.958493	1.90848	3.78322	7.43391	14.3562
2.79999	0.344861	0.464261	0.855761	1.69806	3.28	6.4447	12.7365	0.249263	0.497951	0.993602	1.97805	3.91983	7.69723	14.8454
2.89999	0.3598	0.4927	0.9282	1.8355	3.3998	6.7511	13.2737	0.258072	0.515526	1.02859	2.04735	4.0558	7.95897	15.3303
3	0.404	0.4814	0.987	1.8701	3.6236	7.0228	13.8846	0.266852	0.533042	1.06344	2.11638	4.19115	8.21914	15.811
3.10001	0.442076	0.5548	1.1133	2.0202	3.7833	7.3405	14.4359	0.275602	0.550498	1.09818	2.18514	4.32587	8.47774	16.2874
3.19998	0.394713	0.520313	1.06561	2.03111	3.88	7.6308	14.9471	0.284321	0.567889	1.13277	2.2536	4.45993	8.73471	16.7595
3.29999	0.357402	0.500802	1.092	2.0847	4.0348	7.9509	15.4955	0.293013	0.585225	1.16726	2.32182	4.5934	8.99022	17.2277
3.39999	0.38	0.5252	1.1191	2.1536	4.2056	8.2452	16.0461	0.301676	0.602503	1.20162	2.38977	4.72626	9.24419	17.6917
3.5	0.3776	0.5454	1.1614	2.2222	4.348	8.5525	16.5695	0.310311	0.619722	1.23586	2.45745	4.85851	9.49663	18.1516
3.60001	0.377099	0.5621	1.2078	2.2854	4.4854	8.8546	17.0904	0.318916	0.636882	1.26997	2.52486	4.99014	9.74755	18.6075
3.69998	0.388501	0.582901	1.2382	2.3511	4.6222	9.1422	17.6243	0.327491	0.653978	1.30395	2.59199	5.12112	9.9969	19.0593
3.79999	0.409896	0.618496	1.2876	2.4381	4.7776	9.4195	18.1793	0.33604	0.671021	1.33782	2.65888	5.25154	10.2448	19.5073
3.89999	0.4182	0.6429	1.3213	2.5104	4.9066	9.7015	18.6968	0.34456	0.688006	1.37157	2.7255	5.38135	10.4912	19.9513
4	0.4411	0.655	1.3744	2.5884	5.045	9.9936	19.1889	0.353052	0.704933	1.4052	2.79186	5.51057	10.7362	20.3914
4.10001	0.445799	0.6764	1.4243	2.6568	5.1898	10.2941	19.6915	0.361515	0.721802	1.43871	2.85796	5.63918	10.9797	20.8276
4.19998	0.4614	0.6831	1.4596	2.7394	5.3354	10.5704	20.2002	0.369948	0.738608	1.47208	2.92378	5.76717	11.2216	21.2599
4.29999	0.476098	0.713298	1.5024	2.8229	5.4828	10.8486	20.6919	0.378355	0.755363	1.50535	2.98937	5.8946	11.4622	21.6886
4.39999	0.4863	0.738	1.5482	2.898	5.6286	11.1245	21.1854	0.386735	0.77206	1.5385	3.05469	6.02144	11.7013	22.1135
4.5	0.4909	0.7507	1.5729	2.9652	5.7721	11.405	21.6668	0.395086	0.7887	1.57153	3.11975	6.14769	11.939	22.5346
4.60001	0.511898	0.7705	1.6117	3.0506	5.9145	11.6471	22.1435	0.40341	0.805283	1.60444	3.18456	6.27336	12.1752	22.9521
4.69998	0.5184	0.7879	1.644	3.1228	6.0542	11.914	22.6209	0.411704	0.821804	1.63722	3.2491	6.39841	12.41	23.3657
4.79999	0.535199	0.802799	1.6791	3.1944	6.1954	12.1813	23.0732	0.419972	0.838274	1.6699	3.3134	6.52292	12.6434	23.7759
4.89999	0.5512	0.8247	1.7146	3.2627	6.3386	12.4371	23.5264	0.428213	0.854688	1.70246	3.37745	6.64685	12.8754	24.1825
5	0.5607	0.8395	1.7462	3.3287	6.4877	12.6886	23.9761	0.436427	0.871046	1.7349	3.44125	6.77021	13.106	24.5855
5.10001	0.576101	0.8564	1.7787	3.3986	6.634	12.9302	24.4273	0.444613	0.887349	1.76722	3.50479	6.893	13.3352	24.9849
5.19998	0.592898	0.882798	1.8192	3.4807	6.7682	13.1669	24.8653	0.452769	0.90359	1.79942	3.56807	7.01518	13.563	25.3808
5.29999	0.5979	0.8957	1.8557	3.5539	6.9132	13.4145	25.3039	0.460901	0.919781	1.83151	3.63112	7.13684	13.7895	25.7733
5.39999	0.6182	0.9176	1.8875	3.6244	7.0542	13.6784	25.7445	0.469006	0.935917	1.86349	3.69392	7.25793	14.0146	26.1623
5.5	0.6297	0.9397	1.918	3.7026	7.196	13.9355	26.1792	0.477084	0.951998	1.89536	3.75647	7.37846	14.2384	26.5479
5.60001	0.629902	0.9507	1.9486	3.7716	7.3408	14.1875	26.604	0.485135	0.968023	1.9271	3.81877	7.49844	14.4608	26.9302
5.69998	0.636301	0.969901	1.985	3.8417	7.4863	14.4478	27.0279	0.493157	0.98399	1.95873	3.88082	7.61782	14.6818	27.309
5.79999	0.6469	0.9913	2.0227	3.913	7.6198	14.6888	27.4419	0.501154	0.999906	1.99025	3.94263	7.73669	14.9016	27.6846
5.89999	0.6533	1.0093	2.0559	3.9773	7.7469	14.9257	27.851	0.509125	1.01577	2.02166	4.00421	7.85501	15.1201	28.0568
6	0.6651	1.0306	2.1	4.0513	7.8732	15.1565	28.2497	0.517069	1.03158	2.05296	4.06554	7.97278	15.3372	28.4258
6.10001	0.667501	1.0455	2.1333	4.1155	8.0006	15.3816	28.6576	0.524987	1.04733	2.08414	4.12663	8.09	15.553	28.7916
6.19998	0.671201	1.0598	2.1644	4.1791	8.1334	15.6088	29.0695	0.532876	1.06303	2.1152	4.18746	8.20665	15.7675	29.1541
6.29999	0.6822	1.0811	2.1974	4.2405	8.2568	15.8334	29.4678	0.540742	1.07867	2.14616	4.24807	8.3228	15.9807	29.5135
6.39999	0.6818	1.0952	2.221	4.2904	8.3861	16.0499	29.8689	0.548581	1.09427	2.17701	4.30844	8.4384	16.1927	29.8697
6.5	0.691	1.1127	2.2467	4.35	8.5031	16.2682	30.2536	0.556394	1.10981	2.20775	4.36858	8.55348	16.4033	30.2228
6.60001	0.700601	1.13	2.277	4.4135	8.6224	16.4903	30.6362	0.564181	1.12529	2.23838	4.42847	8.66801	16.6127	30.5728
6.69998	0.704402	1.144	2.3075	4.4724	8.7419	16.7089	31.0073	0.57194	1.14072	2.26889	4.48812	8.78199	16.8208	30.9196
6.79999	0.7127	1.1659	2.3398	4.5359	8.8531	16.9143	31.3747	0.579676	1.15611	2.2993	4.54755	8.89547	17.0277	31.2635
6.89999	0.7194	1.1845	2.3714	4.5957	8.9718	17.1238	31.7471	0.587385	1.17143	2.3296	4.60674	9.00843	17.2334	31.6044
7	0.7274	1.2	2.4007	4.6553	9.0896	17.3357	32.1046	0.595069	1.18671	2.35979	4.6657	9.12086	17.4378	31.9423
7.10001	0.741501	1.2158	2.435	4.7151	9.2043	17.5583	32.46	0.602728	1.20194	2.38988	4.72443	9.23278	17.641	32.2772
7.19998	0.747701	1.2275	2.4661	4.7742	9.3259	17.7776	32.812	0.610359	1.2171	2.41984	4.78291	9.34414	17.8429	32.6091
7.29999	0.7583	1.2431	2.5006	4.836	9.4464	17.9831	33.1596	0.617966	1.23222	2.44971	4.84118	9.45502	18.0437	32.9382
7.39999	0.7651	1.2596	2.5262	4.895	9.564	18.1948	33.5147	0.625548	1.24729	2.47947	4.89922	9.56539	18.2433	33.2644
7.5	0.7713	1.2756	2.5556	4.9556	9.6756	18.415	33.8559	0.633106	1.26231	2.50913	4.95703	9.67525	18.4416	33.5877
7.60001	0.780801	1.2937	2.5843	5.016	9.7925	18.6266	34.1908	0.640637	1.27728	2.53867	5.01462	9.7846	18.6388	33.9082
7.69998	0.792401	1.3133	2.616	5.083	9.9099	18.8233	34.5211	0.648142	1.29219	2.56811	5.07196	9.89341	18.8347	34.2258
7.79999	0.801301	1.3304	2.6434	5.1456	10.022	19.0223	34.855	0.655624	1.30705	2.59744	5.12909	10.0018	19.0295	34.5407
7.89999	0.8122	1.3514	2.6741	5.2078	10.1351	19.2317	35.1848	0.663081	1.32187	2.62667	5.186	10.1096	19.2231	34.8528
8	0.8227	1.3742	2.7061	5.2705	10.2502	19.4392	35.5109	0.670513	1.33663	2.6558	5.24268	10.2169	19.4156	35.1622
8.10001	0.831102	1.391	2.7352	5.3291	10.3662	19.646	35.8493	0.677921	1.35134	2.68482	5.29914	10.3238	19.6069	35.4689
8.19998	0.842701	1.4122	2.7644	5.3884	10.4754	19.8539	36.1791	0.685301	1.366	2.71373	5.35536	10.4301	19.797	35.7728
8.29999	0.854401	1.4346	2.7954	5.4513	10.5945	20.0569	36.5047	0.69266	1.38062	2.74255	5.41138	10.536	19.986	36.0741
8.39999	0.8625	1.4496	2.8325	5.5111	10.7074	20.2628	36.8214	0.699994	1.39518	2.77126	5.46717	10.6413	20.1739	36.3728
8.5	0.8654	1.4622	2.8646	5.5689	10.8191	20.4681	37.1327	0.707303	1.40969	2.79986	5.52275	10.7462	20.3607	36.6688
8.60001	0.873701	1.4757	2.895	5.6285	10.9262	20.6603	37.4445	0.714588	1.42415	2.82837	5.57811	10.8506	20.5463	36.9623
8.69998	0.887301	1.4948	2.9274	5.6892	11.0353	20.8586	37.7557	0.721847	1.43856	2.85676	5.63323	10.9545	20.7308	37.2531
8.79999	0.898301	1.5117	2.9576	5.7521	11.1395	21.0529	38.0714	0.729083	1.45293	2.88506	5.68816	11.0579	20.9142	37.5414
8.89999	0.9022	1.5259	2.9858	5.8084	11.2496	21.2479	38.3779	0.736296	1.46725	2.91326	5.74287	11.1609	21.0965	37.8272
9	0.9071	1.5346	3.0062	5.8583	11.3523	21.4441	38.6719	0.743485	1.48151	2.94136	5.79736	11.2633	21.2777	38.1105
9.10001	0.912402	1.5483	3.0327	5.9112	11.4618	21.652	38.9697	0.75065	1.49573	2.96936	5.85164	11.3653	21.4578	38.3913
9.19998	0.924401	1.5603	3.0589	5.9732	11.5695	21.85	39.2619	0.757788	1.5099	2.99725	5.90569	11.4668	21.6368	38.6696
9.29999	0.932102	1.5693	3.0844	6.0298	11.6839	22.0361	39.5455	0.764906	1.52402	3.02504	5.95954	11.5679	21.8147	38.9455
9.39999	0.9363	1.5851	3.1122	6.0818	11.7938	22.2355	39.835	0.771999	1.53809	3.05274	6.01318	11.6685	21.9916	39.219
9.5	0.9427	1.6009	3.1434	6.1402	11.9049	22.4216	40.1292	0.779069	1.55212	3.08034	6.06661	11.7686	22.1675	39.4901
9.60001	0.951701	1.6167	3.1815	6.2013	12.0095	22.6008	40.4154	0.786115	1.56609	3.10784	6.11983	11.8683	22.3422	39.7588
9.69998	0.957202	1.6251	3.2102	6.2564	12.1215	22.794	40.6944	0.793136	1.58002	3.13523	6.17282	11.9675	22.5159	40.0251
9.79999	0.960902	1.641	3.2418	6.3085	12.2373	22.9889	40.9755	0.800136	1.5939	3.16253	6.22563	12.0662	22.6886	40.2891
9.89999	0.9698	1.6569	3.2767	6.3646	12.3467	23.1913	41.2506	0.807112	1.60774	3.18974	6.27822	12.1645	22.8602	40.5508
10	0.9789	1.6722	3.3082	6.4191	12.4578	23.3854	41.5324	0.814065	1.62152	3.21684	6.33061	12.2623	23.0308	40.8102
10.1	0.986902	1.6866	3.3389	6.4748	12.5693	23.5656	41.8266	0.820995	1.63526	3.24385	6.38279	12.3597	23.2004	41.0673
10.2	0.991702	1.7007	3.3703	6.5331	12.6801	23.739	42.108	0.8279	1.64895	3.27076	6.43475	12.4566	23.3689	41.3221
10.3	0.997001	1.7174	3.4016	6.5913	12.7841	23.9333	42.3754	0.834784	1.6626	3.29757	6.48652	12.5531	23.5365	41.5747
10.4	1.0041	1.7301	3.4242	6.6452	12.892	24.1206	42.6449	0.841645	1.6762	3.32429	6.53809	12.6492	23.703	41.8252
10.5	1.0109	1.7493	3.4495	6.7014	12.9971	24.2932	42.9024	0.848483	1.68976	3.35092	6.58945	12.7447	23.8685	42.0734
10.6	1.0134	1.7566	3.4754	6.7523	13.0998	24.4602	43.1567	0.855298	1.70326	3.37745	6.64062	12.8399	24.0331	42.3194
10.7	1.0167	1.7672	3.4998	6.8056	13.2028	24.6381	43.4103	0.862089	1.71672	3.40387	6.69156	12.9346	24.1966	42.5632
10.8	1.0224	1.7827	3.5261	6.8552	13.3123	24.8068	43.6671	0.868859	1.73014	3.43021	6.74232	13.0288	24.3592	42.805
10.9	1.031	1.8007	3.5578	6.9104	13.4157	24.9781	43.9114	0.875607	1.74351	3.45646	6.79289	13.1227	24.5208	43.0446
11	1.0373	1.8146	3.5833	6.9669	13.5205	25.1474	44.1519	0.882332	1.75683	3.48261	6.84325	13.2161	24.6814	43.2822
11.1	1.0405	1.827	3.6079	7.019	13.6345	25.3069	44.3878	0.889035	1.77011	3.50866	6.89341	13.3091	24.8411	43.5176
11.2	1.0443	1.8396	3.632	7.0725	13.7441	25.4664	44.6082	0.895714	1.78334	3.53462	6.94337	13.4016	24.9997	43.7509
11.3	1.0532	1.8579	3.6595	7.1254	13.8496	25.637	44.8287	0.902372	1.79653	3.56049	6.99314	13.4937	25.1575	43.9822
11.4	1.0599	1.8753	3.6916	7.1792	13.9525	25.8038	45.0568	0.909008	1.80967	3.58626	7.04271	13.5854	25.3143	44.2115
11.5	1.0673	1.8873	3.7174	7.2311	14.0604	25.9581	45.2848	0.915622	1.82277	3.61195	7.09209	13.6766	25.4701	44.4388
11.6	1.0735	1.9005	3.748	7.286	14.1643	26.1171	45.5115	0.922215	1.83582	3.63754	7.14128	13.7675	25.625	44.6641
11.7	1.0785	1.9125	3.7769	7.3385	14.2584	26.2735	45.7401	0.928783	1.84883	3.66303	7.19026	13.8579	25.779	44.8874
11.8	1.0896	1.9261	3.8047	7.3901	14.3582	26.4352	45.9666	0.935331	1.86179	3.68844	7.23906	13.9479	25.932	45.1087
11.9	1.1004	1.9428	3.8377	7.4498	14.4492	26.5919	46.1859	0.941858	1.87471	3.71376	7.28766	14.0374	26.0842	45.3281
12	1.1096	1.9591	3.8651	7.5067	14.547	26.7476	46.4131	0.948362	1.88759	3.73899	7.33608	14.1266	26.2354	45.5456
12.1	1.1197	1.975	3.8932	7.5623	14.6429	26.9085	46.6393	0.954846	1.90042	3.76412	7.38431	14.2154	26.3857	45.7612
12.2	1.1317	1.9895	3.9194	7.6162	14.7334	27.0646	46.8591	0.961305	1.9132	3.78916	7.43233	14.3037	26.5351	45.9749
12.3	1.142	2.0041	3.9504	7.6728	14.8296	27.2178	47.0877	0.967745	1.92595	3.81412	7.48018	14.3916	26.6836	46.1867
12.4	1.1478	2.0163	3.9787	7.7222	14.9222	27.3681	47.3074	0.974164	1.93865	3.83899	7.52784	14.4792	26.8313	46.3966
12.5	1.1544	2.031	4.0081	7.7741	15.0144	27.524	47.5208	0.980562	1.95131	3.86377	7.57531	14.5663	26.978	46.6048
12.6	1.1571	2.0441	4.0308	7.8261	15.1114	27.6772	47.7361	0.986938	1.96392	3.88846	7.62259	14.653	27.1239	46.8111
12.7	1.1652	2.0588	4.0549	7.8827	15.2085	27.8254	47.952	0.993291	1.97649	3.91305	7.66968	14.7393	27.2688	47.0155
12.8	1.1762	2.0755	4.0853	7.9372	15.3049	27.979	48.1655	0.999624	1.98902	3.93756	7.71659	14.8252	27.4129	47.2182
12.9	1.1818	2.0867	4.1126	7.9876	15.3963	28.1341	48.3814	1.00594	2.00151	3.96199	7.76332	14.9108	27.5562	47.4191
13	1.187	2.0982	4.1379	8.038	15.4901	28.2855	48.5948	1.01223	2.01395	3.98632	7.80987	14.9959	27.6985	47.6182
13.1	1.1961	2.1115	4.1658	8.0949	15.583	28.4318	48.8055	1.0185	2.02635	4.01057	7.85623	15.0806	27.8401	47.8156
13.2	1.201	2.1241	4.1884	8.1461	15.6772	28.5713	49.0066	1.02475	2.03871	4.03473	7.9024	15.1649	27.9807	48.0112
13.3	1.2114	2.1402	4.2182	8.202	15.7693	28.7176	49.2013	1.03098	2.05102	4.0588	7.9484	15.2489	28.1205	48.2052
13.4	1.2202	2.1561	4.249	8.2589	15.855	28.868	49.3884	1.03718	2.0633	4.08279	7.99422	15.3325	28.2595	48.3974
13.5	1.2242	2.1669	4.272	8.3127	15.9408	29.0166	49.5779	1.04337	2.07553	4.1067	8.03985	15.4156	28.3977	48.588
13.6	1.2311	2.1811	4.2962	8.3682	16.0206	29.1572	49.7802	1.04954	2.08772	4.13051	8.08531	15.4984	28.535	48.7769
13.7	1.2373	2.1912	4.3209	8.4217	16.1036	29.2994	49.9665	1.05568	2.09987	4.15424	8.13058	15.5808	28.6715	48.9641
13.8	1.2437	2.2029	4.3456	8.47	16.1816	29.4399	50.1567	1.06181	2.11197	4.17789	8.17568	15.6629	28.8071	49.1497
13.9	1.2512	2.2152	4.3726	8.5186	16.2565	29.5779	50.3361	1.06792	2.12404	4.20145	8.2206	15.7445	28.942	49.3337
14	1.2587	2.226	4.3987	8.5692	16.3428	29.7163	50.5025	1.074	2.13607	4.22493	8.26535	15.8258	29.0761	49.516
14.1	1.2631	2.2334	4.4185	8.613	16.424	29.8485	50.6684	1.08007	2.14805	4.24832	8.30992	15.9067	29.2093	49.6968
14.2	1.2683	2.247	4.4386	8.6562	16.5117	29.9843	50.8446	1.08611	2.15999	4.27162	8.35431	15.9872	29.3417	49.8759
14.3	1.2704	2.2573	4.4609	8.7012	16.5979	30.1183	51.0197	1.09214	2.17189	4.29485	8.39853	16.0673	29.4734	50.0535
14.4	1.2681	2.2601	4.4781	8.7395	16.6816	30.2455	51.1901	1.09814	2.18375	4.31799	8.44257	16.1471	29.6042	50.2295
14.5	1.2713	2.2713	4.5026	8.7852	16.769	30.3794	51.3742	1.10413	2.19558	4.34105	8.48645	16.2265	29.7343	50.404
14.6	1.278	2.2843	4.5286	8.8345	16.8502	30.5069	51.556	1.11009	2.20736	4.36403	8.53015	16.3056	29.8636	50.577
14.7	1.2801	2.2926	4.5493	8.8779	16.928	30.6378	51.723	1.11603	2.21909	4.38692	8.57367	16.3842	29.9921	50.7484
14.8	1.2865	2.3077	4.5752	8.925	17.0085	30.76	51.8845	1.12196	2.23079	4.40973	8.61703	16.4625	30.1198	50.9183
14.9	1.2938	2.3229	4.5978	8.9691	17.0965	30.8857	52.0578	1.12786	2.24246	4.43246	8.66021	16.5405	30.2468	51.0868
15	1.3012	2.3338	4.6191	9.0112	17.1811	31.0137	52.2249	1.13375	2.25408	4.45511	8.70323	16.6181	30.373	51.2537
15.1	1.3032	2.3445	4.641	9.0463	17.2625	31.1352	52.3898	1.13962	2.26566	4.47768	8.74608	16.6953	30.4985	51.4192
15.2	1.313	2.3578	4.6694	9.0934	17.3437	31.2483	52.5565	1.14546	2.2772	4.50016	8.78875	16.7722	30.6231	51.5833
15.3	1.3206	2.3706	4.6984	9.1308	17.4176	31.3641	52.7102	1.15129	2.2887	4.52257	8.83126	16.8487	30.7471	51.7459
15.4	1.3268	2.3836	4.7245	9.176	17.4942	31.4783	52.8689	1.1571	2.30016	4.54489	8.87361	16.9248	30.8703	51.9071
15.5	1.3341	2.3952	4.7492	9.2201	17.5659	31.5913	53.0267	1.16289	2.31159	4.56714	8.91579	17.0007	30.9927	52.0668
15.6	1.3392	2.4048	4.7728	9.2598	17.6389	31.7101	53.1771	1.16866	2.32297	4.58931	8.9578	17.0761	31.1145	52.2252
15.7	1.3402	2.4168	4.798	9.3018	17.7147	31.8259	53.3307	1.17441	2.33431	4.61139	8.99963	17.1512	31.2354	52.3822
15.8	1.351	2.4329	4.8261	9.3468	17.7851	31.941	53.4832	1.18014	2.34562	4.6334	9.04132	17.226	31.3557	52.5378
15.9	1.363	2.447	4.8525	9.3906	17.8619	32.0603	53.6313	1.18585	2.35689	4.65532	9.08284	17.3004	31.4753	52.692
16	1.3678	2.463	4.8687	9.4314	17.9334	32.1766	53.7684	1.19154	2.36812	4.67717	9.12419	17.3745	31.5941	52.8449
16.1	1.3708	2.4758	4.8883	9.4695	18.0064	32.291	53.9113	1.19722	2.37931	4.69895	9.16539	17.4482	31.7122	52.9964
16.2	1.3753	2.4879	4.9045	9.5044	18.076	32.3996	54.0565	1.20287	2.39046	4.72063	9.20641	17.5216	31.8296	53.1466
16.3	1.3842	2.4988	4.9233	9.5434	18.1452	32.5073	54.1972	1.20851	2.40158	4.74225	9.24728	17.5946	31.9463	53.2955
16.4	1.3853	2.5054	4.9424	9.5796	18.2139	32.6103	54.3407	1.21412	2.41266	4.76379	9.28798	17.6673	32.0623	53.4431
16.5	1.393	2.5201	4.9649	9.6242	18.2871	32.7172	54.4789	1.21972	2.4237	4.78525	9.32853	17.7397	32.1776	53.5894
16.6	1.4015	2.5319	4.9872	9.6636	18.365	32.8181	54.6219	1.2253	2.4347	4.80663	9.36892	17.8118	32.2922	53.7344
16.7	1.4114	2.5426	5.0078	9.7066	18.4345	32.9266	54.7597	1.23086	2.44566	4.82793	9.40914	17.8835	32.4061	53.8781
16.8	1.4192	2.5552	5.0282	9.7464	18.5066	33.0388	54.9012	1.23641	2.45659	4.84917	9.44921	17.9548	32.5193	54.0206
16.9	1.4252	2.5662	5.047	9.7877	18.5785	33.1525	55.0447	1.24193	2.46748	4.87032	9.48913	18.0259	32.6318	54.1619
17	1.4259	2.5737	5.0636	9.8217	18.6505	33.2658	55.1847	1.24744	2.47833	4.8914	9.52889	18.0966	32.7437	54.3019
17.1	1.4352	2.5842	5.0858	9.8564	18.7115	33.3761	55.321	1.25293	2.48915	4.9124	9.56849	18.167	32.8549	54.4406
17.2	1.4426	2.591	5.1076	9.8934	18.7765	33.4865	55.451	1.2584	2.49992	4.93332	9.60792	18.237	32.9654	54.5781
17.3	1.4491	2.6007	5.1291	9.9296	18.8422	33.5961	55.5834	1.26385	2.51067	4.95418	9.64721	18.3068	33.0753	54.7145
17.4	1.4574	2.6105	5.1531	9.966	18.9052	33.7016	55.7105	1.26928	2.52137	4.97496	9.68635	18.3762	33.1845	54.8496
17.5	1.4649	2.6177	5.1738	10.0018	18.967	33.8102	55.8355	1.2747	2.53204	4.99566	9.72533	18.4453	33.2931	54.9836
17.6	1.4729	2.6285	5.1947	10.0399	19.0353	33.909	55.962	1.28009	2.54267	5.01629	9.76416	18.5141	33.401	55.1164
17.7	1.4794	2.64	5.2118	10.0775	19.1051	34.0056	56.0915	1.28547	2.55327	5.03684	9.80283	18.5825	33.5082	55.248
17.8	1.4878	2.6534	5.2322	10.117	19.1706	34.1086	56.2181	1.29083	2.56383	5.05732	9.84135	18.6507	33.6148	55.3784
17.9	1.4889	2.6615	5.2451	10.149	19.2332	34.2018	56.3413	1.29618	2.57435	5.07773	9.87972	18.7185	33.7208	55.5078
18	1.4946	2.6726	5.2643	10.1851	19.2927	34.2983	56.4583	1.3015	2.58484	5.09806	9.91794	18.786	33.8261	55.636
18.1	1.5018	2.6814	5.2832	10.2235	19.3494	34.4004	56.5643	1.30681	2.59529	5.11833	9.95602	18.8532	33.9308	55.763
18.2	1.505	2.6891	5.2994	10.2631	19.4111	34.4984	56.6707	1.3121	2.60571	5.13851	9.99393	18.9201	34.0348	55.8889
18.3	1.5077	2.6994	5.3175	10.3026	19.4731	34.5941	56.7846	1.31738	2.61609	5.15863	10.0317	18.9867	34.1383	56.0138
18.4	1.5105	2.7099	5.334	10.339	19.5353	34.6899	56.8985	1.32263	2.62643	5.17867	10.0693	19.0529	34.2411	56.1375
18.5	1.5147	2.7183	5.3537	10.3754	19.602	34.7959	57.0072	1.32787	2.63674	5.19864	10.1068	19.1189	34.3433	56.2602
18.6	1.5224	2.7328	5.3816	10.4201	19.665	34.9026	57.1135	1.33309	2.64702	5.21855	10.1441	19.1846	34.4449	56.3818
18.7	1.5288	2.7466	5.4098	10.4606	19.7314	35.001	57.2171	1.33829	2.65726	5.23837	10.1813	19.2499	34.5459	56.5023
18.8	1.5344	2.7558	5.4319	10.497	19.7979	35.1002	57.3279	1.34348	2.66746	5.25813	10.2183	19.315	34.6462	56.6217
18.9	1.5374	2.7639	5.4532	10.539	19.8626	35.197	57.4381	1.34865	2.67763	5.27782	10.2552	19.3797	34.746	56.7401
19	1.5434	2.7763	5.4725	10.5775	19.9238	35.2966	57.5531	1.3538	2.68777	5.29743	10.292	19.4442	34.8452	56.8575
19.1	1.5485	2.7878	5.4915	10.6145	19.9891	35.3902	57.6622	1.35893	2.69787	5.31698	10.3286	19.5083	34.9438	56.9739
19.2	1.555	2.7982	5.51	10.6482	20.0485	35.4852	57.7624	1.36405	2.70793	5.33645	10.365	19.5722	35.0417	57.0892
19.3	1.5602	2.8043	5.5293	10.6843	20.1136	35.5793	57.8647	1.36915	2.71796	5.35586	10.4013	19.6358	35.1391	57.2035
19.4	1.5635	2.8158	5.5443	10.7258	20.1773	35.6749	57.9712	1.37423	2.72796	5.3752	10.4375	19.699	35.2359	57.3168
19.5	1.5663	2.8254	5.5637	10.7633	20.2425	35.7702	58.0782	1.3793	2.73793	5.39447	10.4735	19.762	35.3321	57.4291
19.6	1.5677	2.835	5.5861	10.7991	20.3044	35.8644	58.1839	1.38435	2.74786	5.41367	10.5094	19.8247	35.4278	57.5404
19.7	1.5694	2.8419	5.6036	10.832	20.3654	35.9562	58.293	1.38938	2.75775	5.43279	10.5451	19.8871	35.5228	57.6508
19.8	1.5754	2.8501	5.6188	10.8672	20.4339	36.0421	58.3993	1.3944	2.76761	5.45185	10.5807	19.9492	35.6173	57.7602
19.9	1.5777	2.8565	5.6378	10.9054	20.4983	36.1333	58.5016	1.39939	2.77744	5.47084	10.6162	20.011	35.7113	57.8686
20	1.5826	2.868	5.6579	10.939	20.5609	36.2246	58.6067	1.40438	2.78723	5.48977	10.6515	20.0725	35.8046	57.9761
20.1	1.5903	2.8834	5.6782	10.9725	20.6271	36.3139	58.7113	1.40934	2.797	5.50863	10.6867	20.1338	35.8974	58.0826
20.2	1.5998	2.8971	5.6977	11.0106	20.6958	36.4072	58.8168	1.41429	2.80672	5.52741	10.7218	20.1947	35.9897	58.1882
20.3	1.6029	2.9069	5.7171	11.046	20.757	36.5035	58.9234	1.41923	2.81642	5.54613	10.7567	20.2554	36.0814	58.2928
20.4	1.6096	2.921	5.7401	11.0832	20.8184	36.5901	59.0296	1.42414	2.82608	5.56479	10.7914	20.3158	36.1725	58.3966
20.5	1.615	2.9335	5.7617	11.1211	20.8838	36.6687	59.1322	1.42904	2.83571	5.58338	10.8261	20.376	36.2631	58.4994
20.6	1.6185	2.9425	5.7757	11.1569	20.9468	36.7531	59.23	1.43393	2.8453	5.6019	10.8606	20.4358	36.3532	58.6014
20.7	1.6213	2.9492	5.7936	11.1868	21.0086	36.8376	59.3248	1.43879	2.85486	5.62035	10.8949	20.4954	36.4426	58.7024
20.8	1.627	2.9598	5.8169	11.224	21.067	36.9119	59.4165	1.44364	2.86439	5.63874	10.9292	20.5547	36.5316	58.8026
20.9	1.6293	2.9667	5.837	11.2534	21.1327	36.9925	59.5161	1.44848	2.87389	5.65706	10.9633	20.6137	36.6201	58.9019
21	1.6374	2.9775	5.8592	11.2891	21.1891	37.0728	59.6111	1.4533	2.88336	5.67532	10.9972	20.6724	36.708	59.0003
21.1	1.6452	2.9873	5.8835	11.3241	21.246	37.1603	59.701	1.4581	2.89279	5.69351	11.031	20.7309	36.7953	59.0978
21.2	1.6526	2.9968	5.9065	11.3555	21.3029	37.2426	59.7915	1.46289	2.90219	5.71163	11.0647	20.7891	36.8822	59.1945
21.3	1.6563	3.0062	5.9246	11.384	21.3646	37.3203	59.8877	1.46766	2.91156	5.72969	11.0983	20.847	36.9685	59.2903
21.4	1.6613	3.0145	5.9421	11.4199	21.4317	37.4041	59.9832	1.47242	2.9209	5.74769	11.1317	20.9047	37.0543	59.3853
21.5	1.6653	3.0227	5.958	11.4538	21.4917	37.4872	60.0717	1.47716	2.9302	5.76562	11.165	20.9621	37.1396	59.4795
21.6	1.6648	3.0326	5.9775	11.4873	21.5524	37.5677	60.1612	1.48188	2.93948	5.78349	11.1982	21.0192	37.2244	59.5729
21.7	1.6678	3.0397	5.9944	11.5225	21.6057	37.6486	60.2465	1.48659	2.94871	5.80129	11.2312	21.0761	37.3086	59.6654
21.8	1.6672	3.0411	6.0105	11.5549	21.6649	37.7297	60.3354	1.49128	2.95792	5.81903	11.2641	21.1327	37.3924	59.7571
21.9	1.6694	3.0454	6.0277	11.5861	21.7198	37.8053	60.4303	1.49596	2.9671	5.8367	11.2969	21.1891	37.4757	59.848
22	1.6717	3.0505	6.0489	11.6161	21.7758	37.8866	60.5195	1.50062	2.97625	5.85432	11.3295	21.2451	37.5584	59.9381
22.1	1.6793	3.0553	6.0688	11.6489	21.8282	37.9673	60.6092	1.50527	2.98537	5.87187	11.3621	21.301	37.6407	60.0274
22.2	1.6846	3.067	6.0855	11.6809	21.8813	38.0475	60.6929	1.50989	2.99445	5.88935	11.3944	21.3565	37.7225	60.1159
22.3	1.6882	3.0796	6.1031	11.7118	21.9326	38.1242	60.7727	1.51451	3.0035	5.90677	11.4267	21.4118	37.8037	60.2037
22.4	1.694	3.0904	6.1186	11.7408	21.9866	38.1996	60.8482	1.51911	3.01253	5.92413	11.4588	21.4669	37.8845	60.2907
22.5	1.7012	3.0998	6.1304	11.7697	22.0438	38.2808	60.9266	1.52369	3.02152	5.94143	11.4908	21.5217	37.9648	60.3769
22.6	1.7056	3.1064	6.1446	11.7989	22.1016	38.3599	61.0102	1.52826	3.03048	5.95867	11.5227	21.5762	38.0447	60.4624
22.7	1.7081	3.1129	6.1601	11.8307	22.1551	38.4355	61.0887	1.53282	3.03941	5.97584	11.5545	21.6305	38.124	60.5471
22.8	1.7094	3.1244	6.1778	11.8596	22.2083	38.5155	61.1665	1.53735	3.04831	5.99295	11.5861	21.6846	38.2029	60.6311
22.9	1.7104	3.1321	6.1971	11.8887	22.2595	38.5919	61.2493	1.54188	3.05718	6.01001	11.6176	21.7384	38.2812	60.7143
23	1.7115	3.1445	6.2191	11.9179	22.3099	38.6642	61.3225	1.54639	3.06602	6.027	11.649	21.7919	38.3592	60.7968
23.1	1.7227	3.1571	6.2413	11.9509	22.3605	38.7325	61.3943	1.55088	3.07483	6.04393	11.6803	21.8452	38.4366	60.8786
23.2	1.7258	3.1609	6.2547	11.9808	22.4128	38.8071	61.4658	1.55536	3.08361	6.06079	11.7114	21.8982	38.5136	60.9597
23.3	1.728	3.169	6.267	12.0097	22.4624	38.8847	61.5359	1.55982	3.09236	6.0776	11.7424	21.951	38.5901	61.04
23.4	1.7273	3.1754	6.2787	12.0378	22.5109	38.9679	61.6056	1.56427	3.10108	6.09435	11.7733	22.0036	38.6662	61.1197
23.5	1.7306	3.1827	6.2926	12.0699	22.5594	39.0432	61.6716	1.56871	3.10977	6.11104	11.8041	22.0559	38.7418	61.1986
23.6	1.7373	3.1893	6.3117	12.1009	22.6136	39.1109	61.7441	1.57313	3.11843	6.12767	11.8347	22.108	38.817	61.2769
23.7	1.7448	3.1974	6.3329	12.1325	22.6625	39.1851	61.8138	1.57753	3.12706	6.14423	11.8653	22.1598	38.8916	61.3544
23.8	1.747	3.2051	6.3529	12.1649	22.7098	39.2614	61.8891	1.58192	3.13566	6.16074	11.8957	22.2114	38.9659	61.4313
23.9	1.7486	3.2112	6.371	12.1926	22.7564	39.327	61.9595	1.5863	3.14423	6.1772	11.926	22.2628	39.0397	61.5076
24	1.7553	3.2207	6.3917	12.2216	22.8062	39.3976	62.0296	1.59066	3.15278	6.19359	11.9561	22.3139	39.1131	61.5831
24.1	1.7571	3.2264	6.4081	12.2541	22.8604	39.47	62.0992	1.595	3.16129	6.20992	11.9862	22.3648	39.186	61.658
24.2	1.7608	3.235	6.4247	12.2848	22.91	39.5385	62.1671	1.59933	3.16977	6.22619	12.0161	22.4154	39.2584	61.7322
24.3	1.7686	3.2445	6.4417	12.3108	22.9608	39.6103	62.2398	1.60365	3.17823	6.24241	12.0459	22.4658	39.3305	61.8058
24.4	1.777	3.2534	6.4614	12.3387	23.0137	39.6837	62.3111	1.60795	3.18666	6.25856	12.0756	22.516	39.4021	61.8787
24.5	1.7821	3.2624	6.4818	12.3693	23.0628	39.7539	62.3827	1.61224	3.19505	6.27466	12.1052	22.5659	39.4733	61.951
24.6	1.7937	3.2754	6.5037	12.4051	23.1075	39.8262	62.4514	1.61652	3.20342	6.29071	12.1347	22.6157	39.5441	62.0227
24.7	1.7963	3.2832	6.5163	12.4341	23.1552	39.8896	62.5161	1.62078	3.21176	6.30669	12.164	22.6651	39.6144	62.0937
24.8	1.8012	3.289	6.529	12.4661	23.2048	39.9535	62.5788	1.62502	3.22007	6.32261	12.1933	22.7144	39.6843	62.1641
24.9	1.8055	3.2987	6.5439	12.4981	23.2514	40.0217	62.6414	1.62926	3.22836	6.33848	12.2224	22.7634	39.7538	62.2339
25	1.8094	3.3054	6.5622	12.5234	23.3022	40.0881	62.7045	1.63347	3.23661	6.3543	12.2514	22.8122	39.8228	62.3031
25.1	1.8104	3.3062	6.5728	12.5464	23.351	40.1546	62.7648	1.63768	3.24484	6.37005	12.2803	22.8608	39.8915	62.3717
25.2	1.8147	3.3167	6.5929	12.5765	23.3971	40.2231	62.8232	1.64187	3.25304	6.38575	12.3091	22.9091	39.9597	62.4396
25.3	1.8183	3.3231	6.6093	12.6066	23.4447	40.288	62.8828	1.64604	3.26121	6.40139	12.3377	22.9573	40.0276	62.507
25.4	1.8184	3.3336	6.6211	12.6381	23.4968	40.3516	62.9457	1.65021	3.26935	6.41698	12.3663	23.0052	40.095	62.5738
25.5	1.8219	3.3408	6.6342	12.6603	23.5436	40.4194	63.0093	1.65435	3.27747	6.43251	12.3947	23.0529	40.162	62.64
25.6	1.8217	3.3446	6.6454	12.6879	23.5869	40.484	63.0685	1.65849	3.28556	6.44799	12.4231	23.1003	40.2286	62.7056
25.7	1.8231	3.3526	6.659	12.7185	23.6343	40.5444	63.1267	1.66261	3.29362	6.4634	12.4513	23.1476	40.2948	62.7706
25.8	1.8266	3.3635	6.6751	12.7436	23.6829	40.6022	63.1887	1.66672	3.30165	6.47877	12.4794	23.1946	40.3607	62.8351
25.9	1.828	3.3718	6.6896	12.7681	23.7261	40.662	63.2513	1.67081	3.30966	6.49408	12.5074	23.2414	40.4261	62.899
26	1.8358	3.3809	6.7052	12.7983	23.7637	40.7201	63.3138	1.67489	3.31763	6.50933	12.5353	23.288	40.4911	62.9624
26.1	1.8365	3.3833	6.7161	12.8235	23.7992	40.7786	63.3674	1.67895	3.32559	6.52453	12.563	23.3344	40.5558	63.0252
26.2	1.8402	3.3854	6.7292	12.8501	23.8421	40.8399	63.4284	1.68301	3.33351	6.53968	12.5907	23.3805	40.62	63.0874
26.3	1.8407	3.3941	6.742	12.8752	23.8824	40.8887	63.489	1.68705	3.3414	6.55477	12.6183	23.4265	40.6839	63.1491
26.4	1.8456	3.4006	6.7584	12.9025	23.9212	40.9471	63.5458	1.69107	3.34927	6.5698	12.6457	23.4722	40.7473	63.2102
26.5	1.8475	3.4046	6.7701	12.9212	23.9637	41.0072	63.6037	1.69508	3.35712	6.58479	12.6731	23.5177	40.8104	63.2708
26.6	1.8568	3.4142	6.782	12.9502	24.0029	41.0616	63.6634	1.69908	3.36493	6.59972	12.7003	23.563	40.8732	63.3309
26.7	1.8619	3.4181	6.7956	12.9763	24.0375	41.1126	63.7233	1.70307	3.37272	6.61459	12.7274	23.6081	40.9355	63.3905
26.8	1.8668	3.429	6.8057	13.0054	24.079	41.1651	63.7793	1.70704	3.38048	6.62941	12.7544	23.653	40.9975	63.4495
26.9	1.8699	3.4369	6.8169	13.0247	24.1253	41.2205	63.8352	1.711	3.38822	6.64418	12.7813	23.6977	41.0591	63.508
27	1.8733	3.4431	6.8295	13.0455	24.1661	41.2805	63.8864	1.71495	3.39593	6.6589	12.8081	23.7422	41.1203	63.566
27.1	1.8735	3.4482	6.8384	13.0678	24.2048	41.3274	63.9392	1.71888	3.40361	6.67356	12.8349	23.7865	41.1811	63.6235
27.2	1.8764	3.456	6.8464	13.0926	24.2416	41.3788	63.9874	1.7228	3.41127	6.68817	12.8614	23.8305	41.2416	63.6805
27.3	1.8802	3.4617	6.8616	13.1211	24.2842	41.4313	64.0362	1.7267	3.4189	6.70273	12.8879	23.8744	41.3018	63.737
27.4	1.8884	3.4688	6.8725	13.1512	24.3222	41.486	64.086	1.7306	3.42651	6.71724	12.9143	23.9181	41.3615	63.793
27.5	1.8923	3.4789	6.8845	13.1755	24.356	41.5375	64.1313	1.73448	3.43409	6.73169	12.9406	23.9615	41.4209	63.8485
27.6	1.8954	3.4838	6.8983	13.2012	24.3981	41.5867	64.181	1.73835	3.44164	6.74609	12.9668	24.0048	41.48	63.9035
27.7	1.9042	3.494	6.9142	13.2259	24.4347	41.6353	64.2307	1.7422	3.44917	6.76044	12.9929	24.0478	41.5387	63.958
27.8	1.9089	3.5028	6.9262	13.2524	24.4742	41.6845	64.2833	1.74604	3.45667	6.77474	13.0188	24.0907	41.597	64.0121
27.9	1.9157	3.5145	6.9409	13.2767	24.5124	41.733	64.334	1.74987	3.46414	6.78899	13.0447	24.1334	41.655	64.0657
28	1.9181	3.5241	6.9571	13.3015	24.5503	41.7896	64.3813	1.75369	3.4716	6.80319	13.0705	24.1758	41.7127	64.1188
28.1	1.9191	3.5333	6.9717	13.329	24.5888	41.8387	64.4299	1.7575	3.47902	6.81733	13.0962	24.2181	41.77	64.1714
28.2	1.9231	3.5426	6.9906	13.3561	24.6265	41.8895	64.4794	1.76129	3.48642	6.83143	13.1217	24.2602	41.8269	64.2236
28.3	1.9264	3.5494	7.0072	13.3776	24.6558	41.939	64.5267	1.76506	3.49379	6.84547	13.1472	24.302	41.8835	64.2753
28.4	1.928	3.5542	7.0153	13.3994	24.6908	41.9896	64.5748	1.76883	3.50114	6.85947	13.1726	24.3437	41.9398	64.3266
28.5	1.9284	3.5555	7.0245	13.4197	24.7269	42.0425	64.6208	1.77258	3.50847	6.87341	13.1978	24.3852	41.9957	64.3774
28.6	1.9356	3.5646	7.0402	13.4455	24.7641	42.0916	64.6706	1.77633	3.51577	6.8873	13.223	24.4265	42.0513	64.4278
28.7	1.9396	3.572	7.0554	13.4694	24.8017	42.1396	64.7139	1.78005	3.52304	6.90115	13.2481	24.4676	42.1066	64.4777
28.8	1.9429	3.5805	7.0715	13.4942	24.8408	42.1924	64.7601	1.78377	3.53029	6.91494	13.273	24.5085	42.1615	64.5272
28.9	1.9449	3.5872	7.0827	13.5182	24.8785	42.2378	64.8032	1.78747	3.53752	6.92869	13.2979	24.5493	42.2161	64.5763
29	1.9488	3.5956	7.0955	13.5434	24.9179	42.2831	64.8515	1.79117	3.54472	6.94238	13.3227	24.5898	42.2704	64.6249
29.1	1.9513	3.5973	7.1057	13.5658	24.9557	42.328	64.8982	1.79485	3.55189	6.95603	13.3474	24.6302	42.3243	64.6731
29.2	1.952	3.6056	7.1155	13.588	24.9914	42.3724	64.9404	1.79851	3.55904	6.96962	13.372	24.6703	42.3779	64.7209
29.3	1.9541	3.6151	7.1316	13.6144	25.0333	42.4172	64.9837	1.80217	3.56617	6.98317	13.3964	24.7103	42.4312	64.7682
29.4	1.9596	3.6254	7.1455	13.6431	25.0721	42.4677	65.0298	1.80581	3.57327	6.99668	13.4208	24.7501	42.4842	64.8152
29.5	1.9682	3.6384	7.1626	13.6708	25.1104	42.5147	65.0776	1.80944	3.58035	7.01013	13.4451	24.7897	42.5369	64.8617
29.6	1.9716	3.6449	7.1782	13.6884	25.1507	42.5645	65.1234	1.81306	3.58741	7.02353	13.4693	24.8291	42.5892	64.9079
29.7	1.976	3.6537	7.189	13.7096	25.1869	42.612	65.1643	1.81666	3.59443	7.03688	13.4934	24.8684	42.6412	64.9536
29.8	1.977	3.6617	7.2014	13.7293	25.2244	42.6549	65.203	1.82026	3.60144	7.05019	13.5174	24.9074	42.6929	64.9989
29.9	1.9822	3.669	7.215	13.7523	25.2613	42.7021	65.2408	1.82384	3.60842	7.06345	13.5413	24.9463	42.7444	65.0438
30	1.9867	3.6767	7.2243	13.7747	25.2956	42.753	65.2804	1.82741	3.61538	7.07667	13.5652	24.985	42.7955	65.0884
30.1	1.9876	3.6852	7.2401	13.801	25.3335	42.8013	65.3237	1.83097	3.62232	7.08983	13.5889	25.0236	42.8462	65.1325
30.2	1.9904	3.6928	7.2552	13.8243	25.3666	42.8466	65.3615	1.83452	3.62923	7.10295	13.6125	25.0619	42.8967	65.1762
30.3	1.9929	3.6989	7.2696	13.8477	25.4043	42.8926	65.4038	1.83805	3.63611	7.11602	13.636	25.1001	42.9469	65.2196
30.4	1.996	3.7058	7.2839	13.872	25.44	42.9349	65.4391	1.84158	3.64298	7.12904	13.6595	25.1381	42.9968	65.2626
30.5	1.9996	3.7126	7.2986	13.8963	25.4777	42.9778	65.4785	1.84509	3.64982	7.14202	13.6828	25.1759	43.0464	65.3052
30.6	2.0036	3.7163	7.3095	13.9127	25.5152	43.0241	65.5171	1.84859	3.65664	7.15495	13.7061	25.2135	43.0956	65.3474
30.7	2.0017	3.7167	7.3206	13.9298	25.5531	43.0623	65.5547	1.85208	3.66343	7.16783	13.7293	25.251	43.1446	65.3893
30.8	2.0047	3.7192	7.3318	13.9496	25.5844	43.1059	65.5927	1.85555	3.6702	7.18067	13.7524	25.2883	43.1933	65.4308
30.9	2.0047	3.7248	7.3444	13.9682	25.6193	43.1507	65.6291	1.85902	3.67695	7.19346	13.7753	25.3254	43.2417	65.4719
31	2.0075	3.7307	7.3575	13.9916	25.6551	43.1955	65.6695	1.86247	3.68367	7.20621	13.7982	25.3624	43.2898	65.5127
31.1	2.0128	3.74	7.3713	14.0178	25.6911	43.2329	65.7076	1.86591	3.69037	7.21891	13.8211	25.3991	43.3376	65.5531
31.2	2.0152	3.7526	7.3874	14.0421	25.7237	43.27	65.7434	1.86934	3.69705	7.23156	13.8438	25.4357	43.3852	65.5932
31.3	2.0199	3.7595	7.3987	14.0669	25.7555	43.3067	65.7807	1.87276	3.70371	7.24417	13.8664	25.4722	43.4324	65.6329
31.4	2.0274	3.7676	7.4119	14.0923	25.7933	43.3434	65.8211	1.87617	3.71034	7.25674	13.8889	25.5084	43.4794	65.6723
31.5	2.0304	3.7792	7.4265	14.113	25.8273	43.3856	65.8532	1.87957	3.71695	7.26926	13.9114	25.5446	43.5261	65.7113
31.6	2.0263	3.7788	7.4364	14.1325	25.8613	43.4243	65.8875	1.88295	3.72354	7.28173	13.9338	25.5805	43.5725	65.7499
31.7	2.0324	3.7808	7.4453	14.1534	25.8921	43.466	65.9237	1.88633	3.7301	7.29416	13.956	25.6162	43.6186	65.7883
31.8	2.0367	3.7866	7.4574	14.1727	25.9258	43.5057	65.9641	1.88969	3.73664	7.30655	13.9782	25.6519	43.6644	65.8263
31.9	2.0406	3.7944	7.4667	14.1954	25.9603	43.5469	66	1.89304	3.74317	7.31889	14.0003	25.6873	43.71	65.8639
32	2.0443	3.8031	7.4797	14.221	25.995	43.5868	66.0363	1.89638	3.74966	7.33118	14.0223	25.7226	43.7553	65.9013
32.1	2.0458	3.8104	7.4939	14.2441	26.0266	43.6293	66.0646	1.89971	3.75614	7.34344	14.0443	25.7577	43.8003	65.9383
32.2	2.0499	3.8171	7.5101	14.2686	26.0658	43.672	66.0998	1.90303	3.76259	7.35564	14.0661	25.7926	43.845	65.975
32.3	2.0536	3.8238	7.5232	14.2909	26.0961	43.7098	66.1296	1.90634	3.76903	7.36781	14.0878	25.8274	43.8895	66.0113
32.4	2.0574	3.8304	7.5342	14.3154	26.1272	43.7544	66.164	1.90963	3.77544	7.37993	14.1095	25.8621	43.9337	66.0474
32.5	2.0586	3.8399	7.5414	14.3356	26.163	43.7959	66.2001	1.91292	3.78182	7.39201	14.1311	25.8965	43.9777	66.0831
32.6	2.0614	3.8468	7.5496	14.3596	26.2008	43.832	66.2394	1.91619	3.78819	7.40404	14.1526	25.9308	44.0214	66.1185
32.7	2.0624	3.8503	7.5605	14.3802	26.2334	43.8756	66.2703	1.91946	3.79453	7.41603	14.174	25.965	44.0648	66.1536
32.8	2.0654	3.8592	7.5735	14.4043	26.2689	43.9192	66.3055	1.92271	3.80086	7.42798	14.1953	25.999	44.1079	66.1884
32.9	2.0677	3.8631	7.5849	14.4232	26.2983	43.9637	66.3379	1.92595	3.80716	7.43988	14.2166	26.0328	44.1508	66.2229
33	2.0718	3.8729	7.5989	14.4489	26.3301	44.0064	66.3706	1.92918	3.81344	7.45175	14.2378	26.0665	44.1935	66.2571
33.1	2.0774	3.8819	7.6105	14.4762	26.3621	44.0444	66.4015	1.9324	3.8197	7.46357	14.2588	26.1	44.2359	66.291
33.2	2.0834	3.8898	7.6198	14.4992	26.3904	44.0847	66.4346	1.93561	3.82593	7.47534	14.2798	26.1334	44.278	66.3245
33.3	2.0857	3.8951	7.6313	14.5178	26.4215	44.1217	66.4674	1.93881	3.83215	7.48708	14.3007	26.1666	44.3199	66.3578
33.4	2.088	3.8953	7.6385	14.5323	26.452	44.1626	66.4992	1.942	3.83835	7.49877	14.3216	26.1996	44.3615	66.3908
33.5	2.087	3.8991	7.6466	14.5434	26.4809	44.2016	66.5277	1.94518	3.84452	7.51042	14.3423	26.2325	44.4029	66.4235
33.6	2.0918	3.9035	7.6579	14.5649	26.5083	44.2396	66.5568	1.94834	3.85067	7.52203	14.363	26.2653	44.444	66.456
33.7	2.0932	3.9103	7.6666	14.5809	26.5334	44.2782	66.5842	1.9515	3.8568	7.5336	14.3836	26.2979	44.4849	66.4881
33.8	2.0903	3.9133	7.6682	14.5964	26.5633	44.3148	66.613	1.95464	3.86291	7.54512	14.4041	26.3303	44.5255	66.52
33.9	2.0893	3.9156	7.6786	14.6113	26.5933	44.3536	66.645	1.95778	3.869	7.55661	14.4245	26.3626	44.5659	66.5515
34	2.0895	3.9195	7.6869	14.6272	26.6196	44.398	66.6742	1.96091	3.87507	7.56805	14.4449	26.3948	44.6061	66.5829
34.1	2.0917	3.9248	7.6997	14.6462	26.6455	44.4323	66.7067	1.96402	3.88112	7.57946	14.4651	26.4268	44.646	66.6139
34.2	2.0937	3.9269	7.7122	14.6616	26.6761	44.4709	66.7383	1.96712	3.88715	7.59081	14.4853	26.4587	44.6856	66.6446
34.3	2.095	3.9315	7.7237	14.6805	26.7081	44.5047	66.7759	1.97022	3.89315	7.60214	14.5054	26.4904	44.7251	66.6751
34.4	2.0962	3.9324	7.7316	14.7051	26.744	44.5405	66.8137	1.9733	3.89914	7.61342	14.5254	26.5219	44.7643	66.7053
34.5	2.0999	3.9383	7.7484	14.7321	26.7763	44.5754	66.8489	1.97638	3.90511	7.62466	14.5454	26.5533	44.8032	66.7353
34.6	2.1002	3.941	7.7584	14.7523	26.8035	44.6092	66.8821	1.97944	3.91105	7.63586	14.5653	26.5846	44.842	66.765
34.7	2.0978	3.9438	7.7672	14.7713	26.8289	44.6443	66.9148	1.98249	3.91698	7.64702	14.585	26.6157	44.8804	66.7944
34.8	2.0996	3.9507	7.7757	14.784	26.8579	44.6767	66.9451	1.98553	3.92288	7.65814	14.6048	26.6467	44.9187	66.8236
34.9	2.1047	3.9591	7.7844	14.803	26.8887	44.7125	66.9723	1.98857	3.92877	7.66922	14.6244	26.6776	44.9567	66.8525
35	2.1045	3.9625	7.793	14.8145	26.9196	44.7515	67.0071	1.99159	3.93463	7.68026	14.644	26.7082	44.9945	66.8812
35.1	2.1051	3.9675	7.8006	14.8247	26.9499	44.7905	67.0388	1.9946	3.94048	7.69126	14.6634	26.7388	45.0321	66.9096
35.2	2.1099	3.9693	7.8113	14.8406	26.982	44.8248	67.0709	1.9976	3.9463	7.70221	14.6828	26.7692	45.0694	66.9377
35.3	2.1085	3.9705	7.8192	14.8575	27.0129	44.8599	67.1039	2.0006	3.95211	7.71314	14.7022	26.7995	45.1066	66.9656
35.4	2.1121	3.9752	7.8295	14.875	27.0422	44.8955	67.1381	2.00358	3.95789	7.72402	14.7214	26.8296	45.1435	66.9933
35.5	2.112	3.9788	7.8401	14.8925	27.0689	44.9327	67.1671	2.00655	3.96366	7.73486	14.7406	26.8596	45.1801	67.0207
35.6	2.1131	3.9847	7.852	14.9115	27.0914	44.9718	67.197	2.00952	3.9694	7.74567	14.7597	26.8895	45.2166	67.0479
35.7	2.1149	3.9893	7.8609	14.9326	27.1178	45.007	67.2275	2.01247	3.97513	7.75643	14.7787	26.9192	45.2528	67.0749
35.8	2.1221	3.9948	7.8728	14.9484	27.147	45.0428	67.2588	2.01541	3.98084	7.76716	14.7977	26.9487	45.2889	67.1016
35.9	2.1277	3.998	7.8808	14.9645	27.1752	45.0764	67.2881	2.01835	3.98652	7.77785	14.8166	26.9782	45.3247	67.1281
36	2.1302	4.005	7.894	14.9808	27.2002	45.1023	67.3206	2.02127	3.99219	7.7885	14.8354	27.0075	45.3603	67.1543
36.1	2.1332	4.0106	7.9036	14.9932	27.2288	45.1339	67.3504	2.02418	3.99784	7.79911	14.8541	27.0367	45.3956	67.1803
36.2	2.1359	4.0148	7.9119	15.0061	27.2548	45.1735	67.3688	2.02709	4.00347	7.80968	14.8727	27.0657	45.4308	67.2061
36.3	2.1371	4.0152	7.918	15.0217	27.2827	45.2059	67.3945	2.02998	4.00908	7.82022	14.8913	27.0946	45.4657	67.2317
36.4	2.1413	4.0252	7.93	15.0442	27.3104	45.2371	67.4234	2.03287	4.01467	7.83072	14.9098	27.1234	45.5005	67.257
36.5	2.1424	4.033	7.9412	15.0662	27.3358	45.2766	67.4412	2.03574	4.02024	7.84118	14.9283	27.152	45.535	67.2821
36.6	2.1403	4.0358	7.9475	15.0808	27.3605	45.298	67.4652	2.03861	4.02579	7.8516	14.9466	27.1805	45.5693	67.307
36.7	2.1424	4.0399	7.9541	15.0966	27.3842	45.3214	67.4905	2.04146	4.03133	7.86199	14.9649	27.2089	45.6035	67.3317
36.8	2.1446	4.0484	7.9616	15.1158	27.4115	45.3495	67.5219	2.04431	4.03684	7.87233	14.9831	27.2371	45.6374	67.3561
36.9	2.1475	4.0558	7.9696	15.1311	27.4433	45.3747	67.5528	2.04715	4.04234	7.88265	15.0013	27.2652	45.6711	67.3804
37	2.1537	4.0652	7.9784	15.1498	27.4708	45.4002	67.5796	2.04998	4.04781	7.89292	15.0194	27.2932	45.7046	67.4044
37.1	2.1586	4.0694	7.9901	15.166	27.4973	45.4269	67.6049	2.05279	4.05327	7.90316	15.0374	27.321	45.7379	67.4282
37.2	2.1567	4.073	8.0005	15.1787	27.525	45.4575	67.6318	2.0556	4.05871	7.91336	15.0553	27.3487	45.771	67.4519
37.3	2.1588	4.0782	8.0084	15.1915	27.5475	45.4819	67.6572	2.0584	4.06413	7.92352	15.0732	27.3763	45.8039	67.4753
37.4	2.1582	4.0844	8.0177	15.2023	27.5691	45.51	67.6819	2.06119	4.06954	7.93365	15.091	27.4038	45.8366	67.4985
37.5	2.1527	4.089	8.0245	15.2128	27.5876	45.5367	67.7041	2.06397	4.07492	7.94374	15.1087	27.4311	45.8691	67.5215
37.6	2.1516	4.0928	8.032	15.2246	27.6071	45.5581	67.7278	2.06675	4.08029	7.9538	15.1263	27.4583	45.9014	67.5443
37.7	2.1582	4.1002	8.041	15.2393	27.6349	45.5826	67.7573	2.06951	4.08563	7.96382	15.1439	27.4854	45.9336	67.5668
37.8	2.1625	4.1055	8.0488	15.254	27.6632	45.614	67.7881	2.07226	4.09096	7.9738	15.1614	27.5124	45.9655	67.5892
37.9	2.1649	4.1099	8.0558	15.2679	27.6894	45.6484	67.8144	2.07501	4.09628	7.98375	15.1789	27.5392	45.9972	67.6114
38	2.1644	4.1124	8.0608	15.2826	27.7115	45.6812	67.836	2.07774	4.10157	7.99366	15.1963	27.5659	46.0288	67.6334
38.1	2.1675	4.1116	8.0681	15.2913	27.7299	45.7069	67.8492	2.08047	4.10684	8.00354	15.2136	27.5925	46.0601	67.6553
38.2	2.17	4.1162	8.0785	15.3039	27.7495	45.7306	67.8723	2.08318	4.1121	8.01337	15.2308	27.619	46.0913	67.6769
38.3	2.1712	4.1211	8.086	15.3161	27.7699	45.7617	67.8937	2.08589	4.11734	8.02318	15.248	27.6453	46.1223	67.6983
38.4	2.1702	4.1255	8.0941	15.3275	27.7938	45.7859	67.9194	2.08859	4.12256	8.03295	15.2651	27.6715	46.1531	67.7195
38.5	2.1703	4.1305	8.1004	15.3388	27.8191	45.8047	67.9491	2.09128	4.12776	8.04269	15.2821	27.6976	46.1837	67.7406
38.6	2.1751	4.1338	8.11	15.3566	27.8434	45.832	67.9744	2.09396	4.13295	8.05239	15.2991	27.7236	46.2141	67.7615
38.7	2.1789	4.141	8.1199	15.3754	27.8643	45.8597	67.9981	2.09663	4.13812	8.06205	15.316	27.7495	46.2443	67.7822
38.8	2.1808	4.1438	8.1275	15.3905	27.8865	45.8803	68.0197	2.0993	4.14327	8.07168	15.3328	27.7752	46.2744	67.8027
38.9	2.1809	4.1495	8.138	15.405	27.9098	45.9077	68.0433	2.10195	4.1484	8.08128	15.3496	27.8008	46.3043	67.823
39	2.1831	4.1595	8.1488	15.4242	27.9332	45.9351	68.0655	2.1046	4.15352	8.09084	15.3663	27.8263	46.334	67.8431
39.1	2.1853	4.1656	8.1612	15.4385	27.9535	45.9629	68.0849	2.10723	4.15861	8.10037	15.383	27.8517	46.3635	67.8631
39.2	2.187	4.1695	8.1717	15.4497	27.978	45.9845	68.1028	2.10986	4.16369	8.10986	15.3995	27.877	46.3929	67.8829
39.3	2.1871	4.1719	8.1816	15.465	27.9985	46.0073	68.1205	2.11248	4.16876	8.11932	15.4161	27.9021	46.422	67.9025
39.4	2.1907	4.1804	8.1955	15.4823	28.0216	46.0327	68.141	2.11509	4.1738	8.12875	15.4325	27.9271	46.451	67.922
39.5	2.1973	4.1924	8.209	15.5029	28.0455	46.0619	68.166	2.11769	4.17883	8.13814	15.4489	27.9521	46.4798	67.9413
39.6	2.1999	4.1969	8.2197	15.5194	28.0684	46.0806	68.1912	2.12029	4.18384	8.1475	15.4652	27.9769	46.5085	67.9604
39.7	2.2028	4.2021	8.2302	15.5325	28.0963	46.1086	68.2107	2.12287	4.18884	8.15682	15.4814	28.0015	46.537	67.9793
39.8	2.2083	4.2076	8.2417	15.5459	28.1204	46.1328	68.2284	2.12545	4.19381	8.16611	15.4976	28.0261	46.5653	67.9981
39.9	2.2181	4.2161	8.2535	15.5609	28.1384	46.1577	68.2485	2.12801	4.19877	8.17537	15.5138	28.0506	46.5934	68.0167
40	2.2244	4.2257	8.267	15.5789	28.1605	46.1812	68.2707	2.13057	4.20372	8.1846	15.5298	28.0749	46.6214	68.0352
40.1	2.2275	4.233	8.2772	15.5974	28.1868	46.2018	68.2937	2.13312	4.20864	8.19379	15.5458	28.0991	46.6492	68.0535
40.2	2.2305	4.238	8.286	15.6138	28.2107	46.2244	68.3095	2.13566	4.21355	8.20294	15.5617	28.1233	46.6768	68.0716
40.3	2.2329	4.2451	8.2929	15.6303	28.2286	46.2462	68.3296	2.1382	4.21845	8.21207	15.5776	28.1473	46.7042	68.0895
40.4	2.2361	4.253	8.3013	15.6449	28.2506	46.2713	68.3466	2.14072	4.22332	8.22116	15.5934	28.1712	46.7315	68.1074
40.5	2.2427	4.2658	8.315	15.6639	28.2707	46.294	68.3646	2.14324	4.22818	8.23022	15.6092	28.1949	46.7587	68.125
40.6	2.2456	4.271	8.32	15.6787	28.2936	46.3205	68.383	2.14575	4.23303	8.23925	15.6249	28.2186	46.7857	68.1425
40.7	2.2518	4.2805	8.3321	15.6953	28.3178	46.3463	68.4026	2.14825	4.23785	8.24825	15.6405	28.2422	46.8125	68.1599
40.8	2.2586	4.287	8.3443	15.7113	28.3451	46.3705	68.4247	2.15074	4.24266	8.25721	15.6561	28.2656	46.8391	68.177
40.9	2.2601	4.2889	8.3538	15.7264	28.3716	46.3994	68.4448	2.15322	4.24745	8.26614	15.6716	28.289	46.8656	68.1941
41	2.2643	4.2926	8.3616	15.7416	28.3908	46.424	68.4641	2.1557	4.25223	8.27504	15.687	28.3122	46.8919	68.211
41.1	2.2718	4.2991	8.3709	15.7568	28.4108	46.4474	68.4826	2.15816	4.25699	8.28391	15.7024	28.3354	46.9181	68.2277
41.2	2.2778	4.3057	8.3836	15.7754	28.4305	46.4714	68.4969	2.16062	4.26174	8.29274	15.7177	28.3584	46.9441	68.2443
41.3	2.2782	4.3114	8.39	15.7893	28.447	46.4893	68.5142	2.16307	4.26646	8.30154	15.7329	28.3813	46.97	68.2608
41.4	2.2828	4.3136	8.3965	15.8028	28.4701	46.5112	68.5349	2.16551	4.27118	8.31032	15.7481	28.4041	46.9957	68.2771
41.5	2.2872	4.3203	8.4045	15.8157	28.4852	46.5332	68.5545	2.16795	4.27587	8.31906	15.7633	28.4268	47.0212	68.2933
41.6	2.2932	4.3274	8.4145	15.8283	28.5064	46.5586	68.5745	2.17037	4.28055	8.32777	15.7784	28.4494	47.0466	68.3093
41.7	2.2981	4.3307	8.4204	15.8408	28.5351	46.5819	68.5951	2.17279	4.28522	8.33644	15.7934	28.4719	47.0718	68.3252
41.8	2.3022	4.3357	8.4289	15.8545	28.556	46.6011	68.6124	2.1752	4.28987	8.34509	15.8083	28.4943	47.0969	68.3409
41.9	2.2976	4.3387	8.4347	15.8654	28.5759	46.622	68.6307	2.1776	4.2945	8.35371	15.8232	28.5166	47.1219	68.3565
42	2.2958	4.3419	8.4443	15.8762	28.5927	46.6414	68.6481	2.18	4.29912	8.36229	15.8381	28.5388	47.1467	68.372
42.1	2.2988	4.3443	8.4528	15.8881	28.6169	46.6663	68.6675	2.18238	4.30372	8.37085	15.8529	28.5609	47.1713	68.3873
42.2	2.3018	4.3513	8.4634	15.9032	28.6385	46.6903	68.6828	2.18476	4.3083	8.37937	15.8676	28.5829	47.1958	68.4025
42.3	2.3062	4.3547	8.4711	15.9159	28.6561	46.7094	68.6942	2.18713	4.31287	8.38786	15.8823	28.6048	47.2201	68.4176
42.4	2.3093	4.3639	8.4795	15.93	28.6764	46.7339	68.7109	2.18949	4.31742	8.39632	15.8969	28.6265	47.2443	68.4325
42.5	2.3069	4.3613	8.482	15.9379	28.6935	46.7567	68.7224	2.19185	4.32196	8.40476	15.9114	28.6482	47.2684	68.4473
42.6	2.3131	4.3638	8.4884	15.9486	28.7168	46.7797	68.741	2.19419	4.32649	8.41316	15.9259	28.6698	47.2923	68.462
42.7	2.319	4.3691	8.4968	15.9629	28.7369	46.8029	68.7583	2.19653	4.33099	8.42153	15.9404	28.6913	47.316	68.4765
42.8	2.3185	4.3754	8.5078	15.9804	28.7583	46.8275	68.7727	2.19886	4.33548	8.42987	15.9548	28.7127	47.3397	68.4909
42.9	2.3201	4.3795	8.5182	15.9946	28.7802	46.8516	68.79	2.20119	4.33996	8.43818	15.9691	28.7339	47.3631	68.5052
43	2.3248	4.3843	8.5271	16.0143	28.7977	46.8746	68.802	2.2035	4.34442	8.44647	15.9834	28.7551	47.3865	68.5194
43.1	2.3251	4.387	8.5362	16.0284	28.8107	46.8951	68.8142	2.20581	4.34887	8.45472	15.9976	28.7762	47.4097	68.5334
43.2	2.3256	4.3923	8.5442	16.0411	28.8286	46.9172	68.8288	2.20811	4.3533	8.46294	16.0117	28.7972	47.4327	68.5473
43.3	2.3311	4.3983	8.5503	16.0545	28.847	46.9374	68.8414	2.2104	4.35772	8.47113	16.0258	28.8181	47.4557	68.5611
43.4	2.3369	4.4036	8.5594	16.0684	28.8687	46.9595	68.8596	2.21269	4.36212	8.4793	16.0399	28.8389	47.4784	68.5748
43.5	2.3419	4.4077	8.5663	16.0821	28.8904	46.9835	68.8797	2.21496	4.3665	8.48743	16.0539	28.8596	47.5011	68.5884
43.6	2.3482	4.4159	8.5793	16.099	28.9099	47.0033	68.8997	2.21723	4.37087	8.49554	16.0678	28.8802	47.5236	68.6018
43.7	2.3546	4.425	8.5933	16.1167	28.9301	47.0274	68.9191	2.2195	4.37523	8.50361	16.0817	28.9007	47.546	68.6151
43.8	2.3545	4.4324	8.6037	16.1342	28.9452	47.0546	68.9312	2.22175	4.37957	8.51166	16.0955	28.9211	47.5682	68.6283
43.9	2.3559	4.4439	8.6163	16.152	28.9595	47.0778	68.9386	2.224	4.3839	8.51968	16.1093	28.9414	47.5903	68.6414
44	2.359	4.4533	8.6294	16.1714	28.976	47.096	68.9477	2.22624	4.38821	8.52767	16.123	28.9616	47.6123	68.6544
44.1	2.3646	4.4617	8.6416	16.1839	28.9949	47.1179	68.9565	2.22847	4.3925	8.53563	16.1367	28.9818	47.6341	68.6672
44.2	2.3679	4.4737	8.6513	16.2026	29.0188	47.1379	68.9713	2.23069	4.39679	8.54356	16.1503	29.0018	47.6558	68.68
44.3	2.3681	4.4752	8.6531	16.2096	29.0395	47.1602	68.9857	2.23291	4.40105	8.55147	16.1638	29.0217	47.6774	68.6926
44.4	2.3684	4.4772	8.6601	16.2197	29.059	47.179	69.0001	2.23512	4.40531	8.55934	16.1773	29.0416	47.6989	68.7051
44.5	2.3736	4.4796	8.6693	16.2335	29.0714	47.1964	69.0123	2.23732	4.40954	8.56719	16.1908	29.0613	47.7202	68.7175
44.6	2.3803	4.481	8.6812	16.2476	29.0848	47.2147	69.0201	2.23952	4.41377	8.57501	16.2042	29.081	47.7414	68.7298
44.7	2.384	4.488	8.6946	16.2642	29.0952	47.2339	69.0301	2.24171	4.41798	8.5828	16.2175	29.1006	47.7624	68.742
44.8	2.3879	4.4937	8.7033	16.2764	29.1067	47.2509	69.0427	2.24389	4.42217	8.59056	16.2308	29.1201	47.7834	68.7541
44.9	2.3917	4.4965	8.7134	16.2908	29.1194	47.2734	69.0525	2.24606	4.42635	8.5983	16.2441	29.1395	47.8042	68.7661
45	2.3951	4.4978	8.7195	16.3011	29.1375	47.2938	69.0612	2.24823	4.43052	8.60601	16.2573	29.1588	47.8249	68.778
45.1	2.3968	4.5011	8.7281	16.3108	29.1544	47.3113	69.0749	2.25039	4.43467	8.61369	16.2704	29.178	47.8454	68.7897
45.2	2.3978	4.5027	8.7332	16.3228	29.1716	47.331	69.0884	2.25254	4.43881	8.62134	16.2835	29.1971	47.8659	68.8014
45.3	2.3969	4.5067	8.7376	16.3332	29.1854	47.3535	69.1061	2.25468	4.44293	8.62896	16.2965	29.2162	47.8862	68.813
45.4	2.399	4.5118	8.7454	16.3453	29.1988	47.3746	69.1172	2.25682	4.44704	8.63656	16.3095	29.2351	47.9064	68.8244
45.5	2.4041	4.5175	8.7526	16.3595	29.2137	47.3929	69.1295	2.25895	4.45114	8.64413	16.3224	29.254	47.9265	68.8358
45.6	2.4042	4.5209	8.7569	16.3698	29.2255	47.4074	69.1377	2.26107	4.45522	8.65168	16.3353	29.2728	47.9464	68.8471
45.7	2.4071	4.5286	8.7666	16.386	29.2418	47.4228	69.1484	2.26319	4.45929	8.65919	16.3481	29.2914	47.9662	68.8582
45.8	2.4006	4.5298	8.7702	16.3911	29.2589	47.4416	69.1643	2.2653	4.46334	8.66668	16.3609	29.3101	47.986	68.8693
45.9	2.3993	4.5331	8.777	16.4001	29.2772	47.4598	69.1756	2.2674	4.46738	8.67414	16.3736	29.3286	48.0055	68.8803
46	2.3974	4.5366	8.7838	16.4073	29.2944	47.4759	69.1866	2.2695	4.47141	8.68158	16.3863	29.347	48.025	68.8911
46.1	2.3976	4.542	8.7892	16.4159	29.3072	47.4932	69.1961	2.27158	4.47542	8.68899	16.399	29.3653	48.0444	68.9019
46.2	2.4019	4.5452	8.7984	16.4267	29.325	47.5084	69.2109	2.27366	4.47942	8.69637	16.4115	29.3836	48.0636	68.9126
46.3	2.4006	4.5482	8.8045	16.4362	29.3463	47.5222	69.2268	2.27574	4.48341	8.70372	16.4241	29.4018	48.0828	68.9232
46.4	2.4016	4.5498	8.8128	16.4438	29.3659	47.5376	69.2395	2.27781	4.48738	8.71105	16.4365	29.4199	48.1018	68.9337
46.5	2.4029	4.547	8.8177	16.4549	29.3796	47.5591	69.2516	2.27987	4.49134	8.71836	16.449	29.4379	48.1207	68.9441
46.6	2.4041	4.5475	8.8199	16.462	29.395	47.5804	69.2591	2.28192	4.49528	8.72564	16.4614	29.4558	48.1395	68.9544
46.7	2.406	4.5487	8.827	16.4739	29.4124	47.5999	69.2694	2.28397	4.49921	8.73289	16.4737	29.4737	48.1581	68.9646
46.8	2.4066	4.5501	8.8333	16.4851	29.4289	47.6152	69.2855	2.28601	4.50313	8.74011	16.486	29.4914	48.1767	68.9748
46.9	2.4056	4.5558	8.8353	16.4935	29.4443	47.635	69.2935	2.28804	4.50704	8.74731	16.4982	29.5091	48.1951	68.9848
47	2.4064	4.5579	8.8397	16.4994	29.4618	47.653	69.3043	2.29007	4.51093	8.75448	16.5104	29.5267	48.2135	68.9948
47.1	2.4085	4.5612	8.8476	16.5084	29.48	47.6724	69.3117	2.29209	4.51481	8.76163	16.5225	29.5442	48.2317	69.0046
47.2	2.4074	4.566	8.8555	16.5195	29.4935	47.6903	69.318	2.2941	4.51867	8.76875	16.5346	29.5616	48.2498	69.0144
47.3	2.4053	4.5664	8.8593	16.5255	29.5079	47.7053	69.3306	2.29611	4.52252	8.77585	16.5467	29.579	48.2678	69.0241
47.4	2.4073	4.5719	8.868	16.536	29.5242	47.7228	69.3352	2.29811	4.52636	8.78292	16.5587	29.5963	48.2857	69.0337
47.5	2.4097	4.5822	8.8808	16.5486	29.5391	47.7404	69.3392	2.3001	4.53019	8.78997	16.5706	29.6135	48.3035	69.0433
47.6	2.4086	4.5835	8.8859	16.5573	29.5632	47.7533	69.3532	2.30209	4.534	8.79699	16.5825	29.6306	48.3212	69.0527
47.7	2.4074	4.5824	8.8887	16.5678	29.5797	47.7635	69.3623	2.30406	4.5378	8.80398	16.5944	29.6476	48.3388	69.0621
47.8	2.4027	4.581	8.8914	16.5794	29.5934	47.7761	69.3695	2.30604	4.54158	8.81095	16.6062	29.6646	48.3563	69.0713
47.9	2.403	4.5819	8.8961	16.59	29.6086	47.7966	69.3813	2.308	4.54536	8.8179	16.618	29.6814	48.3736	69.0805
48	2.4068	4.5877	8.902	16.6039	29.6268	47.813	69.3878	2.30996	4.54912	8.82482	16.6297	29.6982	48.3909	69.0897
48.1	2.4061	4.5885	8.9059	16.6115	29.6453	47.8302	69.3976	2.31192	4.55286	8.83171	16.6414	29.715	48.4081	69.0987
48.2	2.4085	4.5885	8.9107	16.6231	29.6595	47.8435	69.406	2.31386	4.5566	8.83858	16.653	29.7316	48.4251	69.1077
48.3	2.415	4.5929	8.9196	16.6389	29.6742	47.8586	69.4195	2.31581	4.56032	8.84543	16.6646	29.7482	48.4421	69.1165
48.4	2.4167	4.5966	8.9252	16.6515	29.6953	47.8695	69.4354	2.31774	4.56403	8.85225	16.6761	29.7647	48.4589	69.1253
48.5	2.4202	4.6009	8.9353	16.6648	29.7136	47.8802	69.4453	2.31967	4.56773	8.85905	16.6876	29.7811	48.4757	69.1341
48.6	2.4249	4.608	8.9442	16.6802	29.7316	47.8981	69.4583	2.32159	4.57141	8.86582	16.699	29.7974	48.4923	69.1427
48.7	2.4251	4.6149	8.9518	16.6912	29.7463	47.9123	69.4654	2.3235	4.57508	8.87257	16.7104	29.8137	48.5089	69.1513
48.8	2.4254	4.6217	8.9579	16.7015	29.765	47.9299	69.4738	2.32541	4.57874	8.87929	16.7218	29.8299	48.5253	69.1598
48.9	2.4273	4.6246	8.9635	16.7113	29.7845	47.9437	69.4863	2.32731	4.58239	8.88599	16.7331	29.846	48.5417	69.1682
49	2.4296	4.6277	8.9678	16.7162	29.7944	47.9602	69.4866	2.32921	4.58602	8.89267	16.7444	29.862	48.5579	69.1766
49.1	2.4283	4.6292	8.9752	16.7214	29.8102	47.9746	69.4966	2.3311	4.58964	8.89932	16.7556	29.878	48.5741	69.1848
49.2	2.4284	4.63	8.9769	16.7297	29.8284	47.9897	69.5095	2.33298	4.59325	8.90595	16.7668	29.8939	48.5901	69.193
49.3	2.4319	4.6327	8.9835	16.7388	29.8464	48.0047	69.5182	2.33486	4.59685	8.91255	16.7779	29.9097	48.6061	69.2012
49.4	2.433	4.6362	8.9906	16.7484	29.862	48.0149	69.5269	2.33673	4.60043	8.91913	16.789	29.9254	48.622	69.2092
49.5	2.4347	4.6393	8.9968	16.7606	29.8819	48.033	69.5354	2.3386	4.60401	8.92569	16.8	29.9411	48.6378	69.2172
49.6	2.4392	4.6424	9.0065	16.7747	29.8937	48.0462	69.5398	2.34045	4.60757	8.93222	16.811	29.9567	48.6534	69.2251
49.7	2.4373	4.6375	9.0069	16.7791	29.9086	48.0583	69.5468	2.34231	4.61111	8.93873	16.822	29.9722	48.669	69.233
49.8	2.4362	4.6354	9.0095	16.7853	29.9212	48.0697	69.5547	2.34415	4.61465	8.94522	16.8329	29.9877	48.6845	69.2408
49.9	2.4427	4.6346	9.015	16.7934	29.9305	48.0833	69.5592	2.34599	4.61817	8.95168	16.8438	30.0031	48.6999	69.2485
50	2.444	4.633	9.0213	16.8003	29.9393	48.0947	69.5638	2.34783	4.62169	8.95812	16.8546	30.0184	48.7152	69.2561
50.1	2.4447	4.6299	9.022	16.8065	29.9528	48.1113	69.5741	2.34965	4.62519	8.96454	16.8654	30.0336	48.7304	69.2637
50.2	2.4444	4.6284	9.0233	16.816	29.9716	48.1217	69.5859	2.35147	4.62867	8.97093	16.8761	30.0488	48.7455	69.2712
50.3	2.4452	4.6285	9.0299	16.8248	29.9833	48.1325	69.5949	2.35329	4.63215	8.9773	16.8868	30.0639	48.7606	69.2786
50.4	2.4449	4.6309	9.0385	16.8382	29.9956	48.1408	69.6045	2.3551	4.63561	8.98365	16.8975	30.0789	48.7755	69.286
50.5	2.4488	4.6387	9.0475	16.8527	30.0102	48.1535	69.6176	2.3569	4.63907	8.98998	16.9081	30.0939	48.7904	69.2933
50.6	2.4475	4.6432	9.0499	16.8612	30.0271	48.1701	69.6342	2.3587	4.64251	8.99628	16.9187	30.1088	48.8051	69.3006
50.7	2.4459	4.6467	9.0511	16.871	30.0435	48.1837	69.6441	2.36049	4.64593	9.00256	16.9292	30.1236	48.8198	69.3078
50.8	2.4501	4.6507	9.0534	16.8806	30.0591	48.1931	69.6534	2.36228	4.64935	9.00882	16.9397	30.1384	48.8344	69.3149
50.9	2.4548	4.6525	9.0568	16.8885	30.0731	48.2098	69.6594	2.36406	4.65276	9.01506	16.9502	30.153	48.8489	69.322
51	2.4571	4.6599	9.0621	16.8994	30.0905	48.2221	69.672	2.36583	4.65615	9.02127	16.9606	30.1677	48.8633	69.329
51.1	2.4618	4.6653	9.0693	16.9122	30.0999	48.2323	69.6814	2.3676	4.65953	9.02746	16.971	30.1822	48.8776	69.3359
51.2	2.4637	4.6702	9.0752	16.9239	30.1165	48.2408	69.6921	2.36936	4.6629	9.03363	16.9813	30.1967	48.8918	69.3428
51.3	2.4652	4.6716	9.0793	16.9303	30.1306	48.2504	69.7025	2.37112	4.66626	9.03977	16.9916	30.2111	48.906	69.3496
51.4	2.4673	4.6735	9.0863	16.9413	30.1475	48.2618	69.7102	2.37287	4.66961	9.0459	17.0018	30.2255	48.92	69.3563
51.5	2.4692	4.6804	9.091	16.9544	30.1645	48.2771	69.7188	2.37461	4.67295	9.052	17.012	30.2397	48.934	69.363
51.6	2.4679	4.6804	9.0937	16.9625	30.1812	48.2948	69.7267	2.37635	4.67627	9.05808	17.0222	30.254	48.9479	69.3697
51.7	2.4674	4.6804	9.0987	16.9706	30.1989	48.311	69.7365	2.37808	4.67958	9.06414	17.0323	30.2681	48.9617	69.3763
51.8	2.4666	4.6814	9.0973	16.9783	30.213	48.33	69.744	2.37981	4.68289	9.07018	17.0424	30.2822	48.9755	69.3828
51.9	2.4721	4.6867	9.1034	16.9913	30.2226	48.3421	69.7466	2.38153	4.68618	9.07619	17.0525	30.2962	48.9891	69.3893
52	2.4742	4.6913	9.1076	17.0038	30.2328	48.361	69.7552	2.38324	4.68946	9.08219	17.0625	30.3102	49.0027	69.3957
52.1	2.4758	4.69	9.1136	17.0179	30.2438	48.3743	69.7607	2.38495	4.69273	9.08816	17.0724	30.3241	49.0162	69.402
52.2	2.4765	4.6906	9.1162	17.0285	30.258	48.3856	69.767	2.38666	4.69598	9.09411	17.0824	30.3379	49.0296	69.4083
52.3	2.4765	4.6955	9.1206	17.0384	30.2665	48.3993	69.7689	2.38836	4.69923	9.10004	17.0923	30.3517	49.0429	69.4146
52.4	2.4796	4.6977	9.1252	17.0474	30.2772	48.4134	69.776	2.39005	4.70246	9.10595	17.1021	30.3654	49.0561	69.4207
52.5	2.4851	4.7025	9.1306	17.0604	30.2883	48.4279	69.7844	2.39174	4.70569	9.11183	17.1119	30.379	49.0693	69.4269
52.6	2.4877	4.7102	9.1369	17.0705	30.2994	48.4397	69.7885	2.39342	4.7089	9.1177	17.1217	30.3926	49.0824	69.433
52.7	2.4888	4.7125	9.1423	17.0802	30.3163	48.4472	69.798	2.39509	4.7121	9.12354	17.1314	30.4061	49.0954	69.439
52.8	2.4917	4.7164	9.1488	17.0885	30.3267	48.4571	69.7993	2.39676	4.7153	9.12937	17.1411	30.4195	49.1083	69.4449
52.9	2.4964	4.7202	9.1574	17.0981	30.3397	48.4667	69.802	2.39843	4.71848	9.13517	17.1508	30.4329	49.1212	69.4509
53	2.5006	4.722	9.1641	17.1096	30.3462	48.4738	69.807	2.40009	4.72165	9.14095	17.1604	30.4462	49.1339	69.4567
53.1	2.504	4.7269	9.1698	17.1213	30.3563	48.48	69.8126	2.40174	4.7248	9.14672	17.17	30.4595	49.1466	69.4626
53.2	2.5028	4.7298	9.1745	17.1311	30.3667	48.4896	69.8202	2.40339	4.72795	9.15245	17.1795	30.4727	49.1592	69.4683
53.3	2.5074	4.7352	9.1782	17.1432	30.3802	48.4975	69.8315	2.40503	4.73109	9.15818	17.1891	30.4858	49.1718	69.474
53.4	2.5101	4.7411	9.1824	17.1563	30.394	48.5113	69.8359	2.40667	4.73422	9.16388	17.1985	30.4989	49.1843	69.4797
53.5	2.512	4.7403	9.1861	17.162	30.4059	48.5212	69.8435	2.4083	4.73733	9.16955	17.208	30.5119	49.1967	69.4853
53.6	2.5159	4.7421	9.1901	17.1734	30.4141	48.5285	69.8526	2.40993	4.74044	9.17521	17.2174	30.5249	49.209	69.4909
53.7	2.5186	4.7457	9.1983	17.1841	30.4215	48.5445	69.8542	2.41155	4.74353	9.18085	17.2267	30.5378	49.2212	69.4964
53.8	2.5205	4.7509	9.2051	17.1947	30.4333	48.5603	69.8602	2.41317	4.74661	9.18647	17.236	30.5506	49.2334	69.5019
53.9	2.5241	4.7557	9.2118	17.2014	30.4466	48.5711	69.8694	2.41478	4.74969	9.19207	17.2453	30.5634	49.2455	69.5073
54	2.5243	4.7592	9.2162	17.2074	30.4583	48.578	69.8727	2.41638	4.75275	9.19765	17.2546	30.5761	49.2575	69.5127
54.1	2.526	4.7623	9.2242	17.2132	30.4687	48.5886	69.8808	2.41798	4.7558	9.20321	17.2638	30.5888	49.2695	69.518
54.2	2.5354	4.7713	9.2364	17.2281	30.4781	48.6026	69.8882	2.41957	4.75885	9.20874	17.273	30.6014	49.2813	69.5233
54.3	2.5366	4.774	9.2379	17.2371	30.486	48.6176	69.8917	2.42116	4.76188	9.21426	17.2821	30.6139	49.2931	69.5285
54.4	2.5346	4.7729	9.2416	17.2412	30.5016	48.6292	69.8967	2.42275	4.7649	9.21976	17.2912	30.6264	49.3049	69.5337
54.5	2.5352	4.7774	9.2467	17.2483	30.514	48.6448	69.902	2.42433	4.76791	9.22524	17.3003	30.6388	49.3166	69.5388
54.6	2.5342	4.7813	9.2494	17.2555	30.5235	48.6528	69.9031	2.4259	4.77091	9.2307	17.3093	30.6512	49.3282	69.5439
54.7	2.5345	4.7869	9.2539	17.2626	30.5356	48.6591	69.9063	2.42747	4.7739	9.23614	17.3183	30.6635	49.3397	69.549
54.8	2.5338	4.7883	9.2595	17.2743	30.5472	48.6707	69.9152	2.42903	4.77688	9.24156	17.3273	30.6758	49.3511	69.554
54.9	2.5358	4.7885	9.2634	17.2826	30.5569	48.6831	69.9218	2.43059	4.77985	9.24696	17.3362	30.688	49.3625	69.559
55	2.5366	4.791	9.2679	17.2874	30.563	48.694	69.9247	2.43214	4.78281	9.25234	17.3451	30.7001	49.3739	69.5639
55.1	2.5371	4.796	9.2757	17.3001	30.5773	48.7066	69.9343	2.43369	4.78576	9.2577	17.354	30.7122	49.3851	69.5688
55.2	2.5399	4.7988	9.2793	17.312	30.5892	48.7148	69.943	2.43523	4.7887	9.26304	17.3628	30.7242	49.3963	69.5736
55.3	2.5411	4.8012	9.2856	17.3184	30.5989	48.7231	69.9473	2.43677	4.79163	9.26837	17.3716	30.7362	49.4074	69.5784
55.4	2.5382	4.8024	9.2896	17.3247	30.6055	48.7331	69.9508	2.4383	4.79455	9.27367	17.3803	30.7481	49.4185	69.5831
55.5	2.5417	4.8078	9.2952	17.3341	30.6125	48.7492	69.9537	2.43982	4.79746	9.27896	17.3891	30.76	49.4294	69.5878
55.6	2.5405	4.8103	9.2999	17.3429	30.62	48.7585	69.9572	2.44135	4.80036	9.28423	17.3977	30.7718	49.4404	69.5925
55.7	2.5394	4.8079	9.3005	17.3475	30.6366	48.7624	69.9679	2.44286	4.80325	9.28947	17.4064	30.7836	49.4512	69.5971
55.8	2.5444	4.8158	9.3065	17.359	30.6439	48.7739	69.9706	2.44437	4.80613	9.2947	17.415	30.7953	49.462	69.6017
55.9	2.5464	4.8184	9.311	17.3698	30.6562	48.788	69.9731	2.44588	4.809	9.29991	17.4236	30.8069	49.4727	69.6063
56	2.5445	4.8209	9.3157	17.3795	30.6728	48.7933	69.9808	2.44738	4.81186	9.3051	17.4321	30.8185	49.4834	69.6108
56.1	2.5459	4.8232	9.3195	17.385	30.6877	48.8033	69.9942	2.44888	4.81471	9.31028	17.4407	30.8301	49.494	69.6152
56.2	2.5504	4.8321	9.3312	17.3929	30.6993	48.8132	69.9939	2.45037	4.81755	9.31543	17.4491	30.8415	49.5045	69.6197
56.3	2.5532	4.8381	9.3399	17.4058	30.709	48.8275	69.998	2.45186	4.82038	9.32056	17.4576	30.853	49.515	69.624
56.4	2.5556	4.8419	9.3453	17.4138	30.7208	48.8375	70.0017	2.45334	4.82321	9.32568	17.466	30.8644	49.5254	69.6284
56.5	2.5619	4.8504	9.3501	17.422	30.7365	48.8486	70.0084	2.45481	4.82602	9.33078	17.4744	30.8757	49.5357	69.6327
56.6	2.5588	4.8478	9.3477	17.4263	30.7484	48.8551	70.012	2.45629	4.82882	9.33586	17.4827	30.887	49.546	69.637
56.7	2.559	4.8503	9.354	17.4341	30.7601	48.8613	70.016	2.45775	4.83161	9.34092	17.4911	30.8982	49.5562	69.6412
56.8	2.56	4.8524	9.3617	17.4409	30.7722	48.8771	70.019	2.45921	4.8344	9.34597	17.4993	30.9093	49.5664	69.6454
56.9	2.5579	4.8543	9.3706	17.4484	30.7799	48.8899	70.0228	2.46067	4.83717	9.35099	17.5076	30.9205	49.5765	69.6496
57	2.5558	4.8574	9.3788	17.4583	30.79	48.8955	70.0278	2.46212	4.83993	9.356	17.5158	30.9315	49.5865	69.6537
57.1	2.5564	4.863	9.3831	17.4653	30.7973	48.907	70.0319	2.46357	4.84269	9.36099	17.524	30.9426	49.5965	69.6578
57.2	2.5573	4.8681	9.3877	17.4727	30.8072	48.919	70.0351	2.46501	4.84543	9.36597	17.5321	30.9535	49.6064	69.6618
57.3	2.5599	4.8691	9.3933	17.4785	30.8177	48.9298	70.0379	2.46645	4.84817	9.37092	17.5403	30.9644	49.6163	69.6659
57.4	2.5646	4.8749	9.4015	17.4892	30.8299	48.935	70.0448	2.46788	4.8509	9.37586	17.5484	30.9753	49.6261	69.6698
57.5	2.566	4.8824	9.408	17.4963	30.8415	48.9459	70.0549	2.46931	4.85362	9.38078	17.5564	30.9861	49.6358	69.6738
57.6	2.5699	4.8832	9.4137	17.5006	30.8552	48.9569	70.0604	2.47074	4.85632	9.38568	17.5644	30.9969	49.6455	69.6777
57.7	2.5701	4.8843	9.4167	17.5034	30.8655	48.966	70.0628	2.47215	4.85902	9.39056	17.5724	31.0076	49.6551	69.6816
57.8	2.5721	4.8864	9.4178	17.5066	30.8751	48.9738	70.0644	2.47357	4.86171	9.39543	17.5804	31.0183	49.6647	69.6854
57.9	2.5748	4.8925	9.4251	17.5158	30.8841	48.9825	70.066	2.47498	4.86439	9.40028	17.5883	31.0289	49.6742	69.6892
58	2.5797	4.8994	9.4338	17.5242	30.8934	48.9921	70.0725	2.47638	4.86706	9.40511	17.5962	31.0394	49.6836	69.693
58.1	2.5826	4.9012	9.4396	17.5294	30.9047	49.0016	70.0783	2.47778	4.86973	9.40992	17.6041	31.05	49.693	69.6968
58.2	2.5814	4.9055	9.446	17.5354	30.9181	49.0119	70.0868	2.47918	4.87238	9.41472	17.6119	31.0604	49.7023	69.7005
58.3	2.5834	4.9097	9.4526	17.5395	30.924	49.0246	70.0872	2.48057	4.87502	9.4195	17.6198	31.0708	49.7116	69.7042
58.4	2.5835	4.9087	9.4533	17.5476	30.937	49.0343	70.095	2.48195	4.87766	9.42426	17.6275	31.0812	49.7209	69.7078
58.5	2.5871	4.9146	9.4565	17.5582	30.9465	49.0434	70.0989	2.48334	4.88029	9.42901	17.6353	31.0915	49.73	69.7114
58.6	2.5854	4.9162	9.4591	17.5658	30.955	49.054	70.1031	2.48471	4.8829	9.43373	17.643	31.1018	49.7391	69.715
58.7	2.5815	4.9145	9.4596	17.5677	30.9694	49.0619	70.112	2.48609	4.88551	9.43845	17.6507	31.112	49.7482	69.7185
58.8	2.5829	4.917	9.4641	17.5773	30.9758	49.0715	70.1174	2.48745	4.88811	9.44314	17.6583	31.1222	49.7572	69.7221
58.9	2.587	4.9201	9.47	17.5854	30.9863	49.0803	70.1263	2.48882	4.8907	9.44782	17.666	31.1324	49.7661	69.7256
59	2.59	4.9241	9.4718	17.5951	30.9958	49.0921	70.1303	2.49017	4.89328	9.45248	17.6736	31.1425	49.775	69.729
59.1	2.5904	4.9251	9.4784	17.5972	31.0105	49.0993	70.1385	2.49153	4.89586	9.45712	17.6811	31.1525	49.7839	69.7324
59.2	2.5957	4.9311	9.4862	17.6051	31.019	49.1096	70.1389	2.49288	4.89842	9.46175	17.6887	31.1625	49.7927	69.7358
59.3	2.6007	4.9359	9.4961	17.615	31.0306	49.1182	70.144	2.49422	4.90097	9.46636	17.6962	31.1724	49.8014	69.7392
59.4	2.6006	4.9396	9.5034	17.6227	31.042	49.1273	70.1491	2.49556	4.90352	9.47096	17.7037	31.1823	49.8101	69.7425
59.5	2.6005	4.9404	9.5062	17.6253	31.0514	49.1356	70.1542	2.4969	4.90606	9.47553	17.7111	31.1922	49.8187	69.7459
59.6	2.6044	4.9426	9.511	17.6367	31.0641	49.1496	70.1627	2.49823	4.90859	9.4801	17.7185	31.202	49.8273	69.7491
59.7	2.6063	4.9443	9.5143	17.6416	31.0769	49.1591	70.1659	2.49956	4.91111	9.48464	17.7259	31.2118	49.8358	69.7524
59.8	2.6073	4.9482	9.5123	17.647	31.0861	49.1649	70.173	2.50088	4.91362	9.48917	17.7333	31.2215	49.8443	69.7556
59.9	2.6081	4.9542	9.5148	17.654	31.0924	49.1741	70.1764	2.5022	4.91612	9.49368	17.7406	31.2312	49.8527	69.7588
60	2.6118	4.9621	9.5213	17.661	31.0985	49.1849	70.1779	2.50351	4.91862	9.49818	17.7479	31.2408	49.8611	69.762
60.1	2.6138	4.9648	9.5292	17.6705	31.1055	49.1946	70.1817	2.50482	4.92111	9.50266	17.7552	31.2504	49.8694	69.7651
60.2	2.6139	4.9629	9.531	17.6748	31.1132	49.2037	70.182	2.50613	4.92358	9.50712	17.7624	31.2599	49.8777	69.7682
60.3	2.6095	4.9594	9.5315	17.6791	31.1223	49.2122	70.1834	2.50743	4.92605	9.51157	17.7696	31.2694	49.8859	69.7713
60.4	2.6097	4.9633	9.5359	17.6871	31.1331	49.2227	70.1887	2.50873	4.92851	9.516	17.7768	31.2789	49.8941	69.7744
60.5	2.6057	4.965	9.5356	17.6932	31.1427	49.233	70.1941	2.51002	4.93097	9.52042	17.784	31.2883	49.9022	69.7774
60.6	2.6052	4.9662	9.541	17.6994	31.1499	49.24	70.1933	2.51131	4.93341	9.52482	17.7911	31.2977	49.9103	69.7804
60.7	2.6081	4.9667	9.5444	17.7038	31.159	49.2466	70.2009	2.51259	4.93585	9.5292	17.7982	31.307	49.9183	69.7834
60.8	2.6109	4.9667	9.5482	17.7111	31.1684	49.2561	70.2072	2.51387	4.93827	9.53357	17.8053	31.3163	49.9263	69.7863
60.9	2.6103	4.966	9.5496	17.7161	31.1812	49.2627	70.2143	2.51515	4.94069	9.53793	17.8123	31.3255	49.9343	69.7893
61	2.6107	4.9663	9.5537	17.7204	31.1882	49.2651	70.2195	2.51642	4.9431	9.54227	17.8194	31.3347	49.9421	69.7922
61.1	2.6148	4.9689	9.5566	17.7301	31.198	49.2724	70.2222	2.51768	4.94551	9.54659	17.8264	31.3438	49.95	69.795
61.2	2.6208	4.9687	9.5598	17.7369	31.2085	49.278	70.2281	2.51895	4.9479	9.55089	17.8333	31.353	49.9578	69.7979
61.3	2.6222	4.9699	9.5627	17.7372	31.2123	49.2856	70.2281	2.52021	4.95029	9.55519	17.8403	31.362	49.9655	69.8007
61.4	2.6227	4.9726	9.5626	17.7414	31.2203	49.2949	70.229	2.52146	4.95267	9.55946	17.8472	31.371	49.9732	69.8035
61.5	2.6265	4.9769	9.5677	17.7504	31.2265	49.3068	70.2331	2.52271	4.95504	9.56372	17.8541	31.38	49.9809	69.8063
61.6	2.6292	4.9777	9.5716	17.7561	31.2415	49.3155	70.2417	2.52396	4.9574	9.56797	17.8609	31.389	49.9885	69.809
61.7	2.6276	4.9771	9.5729	17.7565	31.2535	49.3212	70.2482	2.5252	4.95975	9.5722	17.8677	31.3979	49.996	69.8118
61.8	2.6291	4.9826	9.5801	17.7613	31.2589	49.3315	70.2513	2.52643	4.9621	9.57641	17.8745	31.4067	50.0035	69.8145
61.9	2.6299	4.9825	9.583	17.7647	31.2703	49.3393	70.254	2.52767	4.96444	9.58061	17.8813	31.4156	50.011	69.8171
62	2.6277	4.9842	9.5868	17.7709	31.2794	49.3448	70.2615	2.5289	4.96677	9.5848	17.8881	31.4243	50.0184	69.8198
62.1	2.6283	4.9864	9.5886	17.774	31.2843	49.3563	70.2647	2.53012	4.96909	9.58897	17.8948	31.4331	50.0258	69.8224
62.2	2.6336	4.9923	9.5966	17.7846	31.294	49.3634	70.2653	2.53134	4.9714	9.59312	17.9015	31.4418	50.0332	69.825
62.3	2.6362	4.993	9.5993	17.7902	31.3022	49.368	70.2718	2.53256	4.97371	9.59726	17.9082	31.4504	50.0404	69.8276
62.4	2.6359	4.9889	9.6005	17.7903	31.3119	49.3705	70.276	2.53377	4.97601	9.60139	17.9148	31.459	50.0477	69.8302
62.5	2.634	4.9898	9.6008	17.7928	31.3189	49.3794	70.2818	2.53498	4.9783	9.6055	17.9214	31.4676	50.0549	69.8327
62.6	2.6313	4.9883	9.6048	17.7997	31.3228	49.3877	70.2846	2.53619	4.98058	9.60959	17.928	31.4762	50.0621	69.8352
62.7	2.6385	4.9939	9.6145	17.8065	31.3304	49.3982	70.2855	2.53739	4.98285	9.61367	17.9346	31.4846	50.0692	69.8377
62.8	2.6401	4.9957	9.6167	17.8154	31.3388	49.4057	70.2847	2.53859	4.98512	9.61774	17.9411	31.4931	50.0762	69.8402
62.9	2.6445	4.9958	9.6193	17.8239	31.3458	49.4103	70.2927	2.53978	4.98738	9.62179	17.9476	31.5015	50.0833	69.8427
63	2.6453	4.9949	9.6181	17.827	31.3578	49.4196	70.2979	2.54097	4.98963	9.62583	17.9541	31.5099	50.0903	69.8451
63.1	2.646	4.9955	9.6222	17.8315	31.3703	49.4285	70.3024	2.54215	4.99188	9.62985	17.9606	31.5183	50.0972	69.8475
63.2	2.6452	4.9918	9.6259	17.8367	31.3786	49.4373	70.3061	2.54333	4.99411	9.63386	17.967	31.5266	50.1041	69.8499
63.3	2.6436	4.9889	9.6281	17.8392	31.3905	49.4416	70.3111	2.54451	4.99634	9.63785	17.9734	31.5348	50.111	69.8523
63.4	2.644	4.991	9.6303	17.8444	31.3961	49.4472	70.3141	2.54569	4.99856	9.64183	17.9798	31.543	50.1178	69.8546
63.5	2.6398	4.9889	9.6286	17.8454	31.4029	49.4591	70.3141	2.54686	5.00078	9.6458	17.9862	31.5512	50.1246	69.8569
63.6	2.6382	4.9829	9.6273	17.8455	31.4055	49.4658	70.3099	2.54802	5.00298	9.64975	17.9925	31.5594	50.1313	69.8593
63.7	2.6344	4.9846	9.6293	17.8529	31.4088	49.4717	70.3125	2.54918	5.00518	9.65368	17.9988	31.5675	50.138	69.8615
63.8	2.6346	4.9892	9.6319	17.862	31.4157	49.482	70.3143	2.55034	5.00737	9.6576	18.0051	31.5756	50.1447	69.8638
63.9	2.6344	4.9913	9.6408	17.868	31.423	49.4874	70.3205	2.55149	5.00956	9.66151	18.0114	31.5836	50.1513	69.866
64	2.6348	4.9886	9.6487	17.8718	31.4298	49.4916	70.3261	2.55264	5.01173	9.66541	18.0176	31.5916	50.1579	69.8683
64.1	2.634	4.986	9.6494	17.874	31.442	49.4979	70.3348	2.55379	5.0139	9.66929	18.0238	31.5996	50.1644	69.8705
64.2	2.6357	4.9863	9.6505	17.88	31.4503	49.5015	70.3363	2.55493	5.01606	9.67315	18.03	31.6075	50.1709	69.8727
64.3	2.6398	4.9933	9.6547	17.8881	31.4587	49.5056	70.3362	2.55607	5.01822	9.67701	18.0362	31.6154	50.1774	69.8748
64.4	2.6411	4.996	9.658	17.8962	31.4686	49.5065	70.3412	2.55721	5.02036	9.68085	18.0423	31.6232	50.1838	69.877
64.5	2.6455	4.9994	9.6645	17.9011	31.4743	49.5125	70.3422	2.55834	5.0225	9.68467	18.0484	31.6311	50.1902	69.8791
64.6	2.6433	4.9979	9.6683	17.904	31.4861	49.5225	70.3467	2.55946	5.02463	9.68848	18.0545	31.6388	50.1966	69.8812
64.7	2.6462	4.9982	9.6711	17.9097	31.4919	49.5267	70.3479	2.56059	5.02676	9.69228	18.0606	31.6466	50.2029	69.8833
64.8	2.6534	5.0032	9.6786	17.9212	31.493	49.5318	70.3475	2.56171	5.02887	9.69607	18.0666	31.6543	50.2091	69.8854
64.9	2.652	5.0024	9.6792	17.9238	31.5055	49.5382	70.3486	2.56282	5.03098	9.69984	18.0727	31.662	50.2154	69.8875
65	2.6507	5.0057	9.6811	17.9295	31.516	49.5421	70.3564	2.56394	5.03309	9.70359	18.0787	31.6696	50.2216	69.8895
65.1	2.6478	5.0051	9.6816	17.9299	31.5207	49.5465	70.3592	2.56505	5.03518	9.70734	18.0846	31.6772	50.2277	69.8915
65.2	2.6539	5.0139	9.69	17.9453	31.5256	49.555	70.3605	2.56615	5.03727	9.71107	18.0906	31.6848	50.2339	69.8935
65.3	2.6494	5.0145	9.6903	17.9511	31.5336	49.5587	70.364	2.56725	5.03935	9.71478	18.0965	31.6923	50.2399	69.8955
65.4	2.6429	5.0103	9.6866	17.9511	31.5411	49.5648	70.3676	2.56835	5.04143	9.71849	18.1024	31.6998	50.246	69.8975
65.5	2.6466	5.0089	9.6878	17.9518	31.5476	49.577	70.3687	2.56944	5.04349	9.72218	18.1083	31.7073	50.252	69.8994
65.6	2.6498	5.0133	9.6933	17.9598	31.5553	49.5839	70.373	2.57053	5.04555	9.72585	18.1141	31.7147	50.258	69.9014
65.7	2.6469	5.017	9.6966	17.9625	31.5605	49.5897	70.3719	2.57162	5.04761	9.72952	18.12	31.7221	50.2639	69.9033
65.8	2.6461	5.0199	9.7008	17.9648	31.5695	49.5972	70.3764	2.5727	5.04965	9.73317	18.1258	31.7295	50.2698	69.9052
65.9	2.6479	5.0199	9.7085	17.9707	31.5762	49.6065	70.3789	2.57378	5.05169	9.73681	18.1316	31.7368	50.2757	69.9071
66	2.6485	5.0171	9.7126	17.9738	31.5895	49.613	70.3857	2.57486	5.05373	9.74043	18.1373	31.7441	50.2815	69.9089
66.1	2.6471	5.014	9.7121	17.9789	31.5964	49.6169	70.3865	2.57593	5.05575	9.74404	18.1431	31.7513	50.2873	69.9108
66.2	2.6481	5.0164	9.7146	17.9819	31.6045	49.6225	70.3883	2.577	5.05777	9.74764	18.1488	31.7586	50.2931	69.9126
66.3	2.6514	5.021	9.7212	17.9911	31.6092	49.6285	70.39	2.57807	5.05978	9.75123	18.1545	31.7657	50.2988	69.9144
66.4	2.6523	5.0255	9.7224	17.9985	31.617	49.6355	70.3953	2.57913	5.06178	9.7548	18.1602	31.7729	50.3045	69.9162
66.5	2.6512	5.0277	9.7258	18.0007	31.6284	49.6405	70.4019	2.58019	5.06378	9.75836	18.1658	31.78	50.3102	69.918
66.6	2.6556	5.0302	9.7319	18.0058	31.6339	49.6446	70.4038	2.58124	5.06577	9.76191	18.1715	31.7871	50.3158	69.9198
66.7	2.6599	5.0328	9.7342	18.0118	31.6418	49.6501	70.4105	2.58229	5.06776	9.76544	18.1771	31.7942	50.3214	69.9215
66.8	2.6607	5.0338	9.7364	18.018	31.6493	49.66	70.412	2.58334	5.06973	9.76896	18.1827	31.8012	50.3269	69.9233
66.9	2.6564	5.0321	9.7383	18.0199	31.6514	49.6658	70.4104	2.58438	5.07171	9.77247	18.1882	31.8082	50.3325	69.925
67	2.6579	5.0392	9.7429	18.0266	31.6536	49.6699	70.407	2.58542	5.07367	9.77597	18.1938	31.8152	50.338	69.9267
67.1	2.6589	5.0427	9.7479	18.0388	31.6621	49.6768	70.4077	2.58646	5.07563	9.77945	18.1993	31.8221	50.3434	69.9284
67.2	2.6594	5.0445	9.7503	18.0427	31.6704	49.6838	70.4119	2.5875	5.07758	9.78292	18.2048	31.829	50.3488	69.9301
67.3	2.658	5.0506	9.7542	18.0479	31.6758	49.687	70.413	2.58853	5.07952	9.78638	18.2103	31.8359	50.3542	69.9317
67.4	2.6588	5.0526	9.7583	18.0555	31.6841	49.6945	70.413	2.58955	5.08146	9.78983	18.2157	31.8427	50.3596	69.9334
67.5	2.6647	5.0576	9.7689	18.0681	31.6909	49.6995	70.4176	2.59058	5.08339	9.79326	18.2211	31.8495	50.3649	69.935
67.6	2.6664	5.063	9.7754	18.076	31.7017	49.7011	70.4228	2.5916	5.08531	9.79669	18.2266	31.8563	50.3702	69.9367
67.7	2.6623	5.063	9.776	18.0802	31.7069	49.7046	70.42	2.59261	5.08723	9.8001	18.2319	31.863	50.3755	69.9383
67.8	2.6669	5.0667	9.7818	18.0898	31.7103	49.708	70.4184	2.59363	5.08914	9.80349	18.2373	31.8697	50.3807	69.9399
67.9	2.6669	5.0682	9.7859	18.098	31.7165	49.7164	70.4179	2.59464	5.09104	9.80688	18.2427	31.8764	50.3859	69.9414
68	2.6675	5.0705	9.7879	18.1013	31.722	49.7203	70.4253	2.59564	5.09294	9.81025	18.248	31.883	50.3911	69.943
68.1	2.6746	5.0721	9.7906	18.1038	31.7264	49.7252	70.4258	2.59665	5.09483	9.81361	18.2533	31.8896	50.3962	69.9446
68.2	2.6766	5.0727	9.7913	18.1094	31.731	49.733	70.4259	2.59765	5.09672	9.81696	18.2586	31.8962	50.4014	69.9461
68.3	2.6695	5.0676	9.7827	18.1104	31.7377	49.7368	70.4279	2.59864	5.0986	9.8203	18.2639	31.9028	50.4064	69.9476
68.4	2.6659	5.0685	9.7819	18.1145	31.7418	49.7417	70.4302	2.59964	5.10047	9.82362	18.2691	31.9093	50.4115	69.9491
68.5	2.6679	5.0751	9.7857	18.1201	31.7471	49.7487	70.4296	2.60063	5.10234	9.82694	18.2743	31.9158	50.4165	69.9506
68.6	2.6728	5.0779	9.7932	18.1303	31.7574	49.7525	70.4306	2.60161	5.10419	9.83024	18.2795	31.9223	50.4215	69.9521
68.7	2.6741	5.0803	9.7966	18.1347	31.7641	49.7592	70.4317	2.6026	5.10605	9.83353	18.2847	31.9287	50.4264	69.9536
68.8	2.6767	5.0857	9.8	18.1422	31.7671	49.7618	70.4345	2.60358	5.10789	9.83681	18.2899	31.9351	50.4314	69.955
68.9	2.6796	5.0882	9.8026	18.1448	31.7725	49.7694	70.4365	2.60455	5.10973	9.84007	18.295	31.9415	50.4363	69.9565
69	2.6796	5.0931	9.805	18.1465	31.7816	49.7698	70.4398	2.60553	5.11157	9.84333	18.3001	31.9478	50.4411	69.9579
69.1	2.6798	5.0963	9.8079	18.1508	31.7805	49.771	70.4386	2.6065	5.1134	9.84657	18.3052	31.9541	50.446	69.9593
69.2	2.6819	5.0995	9.8092	18.1554	31.7837	49.7734	70.4398	2.60746	5.11522	9.8498	18.3103	31.9604	50.4508	69.9607
69.3	2.6848	5.1019	9.8127	18.1594	31.786	49.7764	70.4375	2.60843	5.11703	9.85302	18.3154	31.9667	50.4556	69.9621
69.4	2.6884	5.1085	9.8175	18.1683	31.791	49.7854	70.4371	2.60939	5.11884	9.85623	18.3204	31.9729	50.4603	69.9635
69.5	2.6885	5.1112	9.8186	18.1751	31.7989	49.7897	70.4395	2.61035	5.12065	9.85942	18.3254	31.9791	50.465	69.9649
69.6	2.6931	5.114	9.8236	18.1834	31.8028	49.794	70.4445	2.6113	5.12244	9.86261	18.3304	31.9853	50.4697	69.9663
69.7	2.7003	5.1188	9.8293	18.1904	31.8085	49.7982	70.4481	2.61225	5.12423	9.86578	18.3354	31.9914	50.4744	69.9676
69.8	2.7053	5.1159	9.8331	18.1944	31.8174	49.7999	70.4541	2.6132	5.12602	9.86894	18.3404	31.9975	50.479	69.9689
69.9	2.713	5.1166	9.8395	18.2017	31.8215	49.8009	70.4617	2.61414	5.1278	9.87209	18.3453	32.0036	50.4837	69.9703
70	2.7196	5.1208	9.8429	18.2128	31.829	49.8049	70.4649	2.61509	5.12957	9.87523	18.3503	32.0097	50.4882	69.9716
70.1	2.7211	5.1235	9.8439	18.2184	31.8356	49.8086	70.4707	2.61603	5.13133	9.87836	18.3552	32.0157	50.4928	69.9729
70.2	2.7222	5.126	9.8471	18.2233	31.8377	49.8148	70.4691	2.61696	5.13309	9.88148	18.3601	32.0217	50.4973	69.9742
70.3	2.7231	5.1307	9.8525	18.2271	31.8374	49.8205	70.4698	2.61789	5.13485	9.88458	18.3649	32.0277	50.5018	69.9754
70.4	2.7235	5.127	9.8555	18.2271	31.8438	49.8286	70.4768	2.61882	5.1366	9.88768	18.3698	32.0336	50.5063	69.9767
70.5	2.7249	5.1278	9.8637	18.2309	31.8493	49.8361	70.4807	2.61975	5.13834	9.89076	18.3746	32.0396	50.5107	69.978
70.6	2.7225	5.1282	9.8659	18.2308	31.8577	49.8429	70.4826	2.62067	5.14008	9.89383	18.3794	32.0454	50.5152	69.9792
70.7	2.7224	5.1286	9.8683	18.2335	31.8636	49.8438	70.4872	2.62159	5.14181	9.89689	18.3842	32.0513	50.5196	69.9804
70.8	2.7218	5.1296	9.868	18.2342	31.8725	49.849	70.4917	2.62251	5.14353	9.89994	18.389	32.0571	50.5239	69.9817
70.9	2.7208	5.1313	9.8692	18.2356	31.8841	49.8523	70.4958	2.62342	5.14525	9.90298	18.3937	32.063	50.5283	69.9829
71	2.7234	5.135	9.8749	18.243	31.8844	49.8573	70.4941	2.62433	5.14696	9.90601	18.3984	32.0687	50.5326	69.9841
71.1	2.724	5.1372	9.8792	18.2473	31.885	49.8601	70.4891	2.62524	5.14867	9.90903	18.4032	32.0745	50.5369	69.9853
71.2	2.7244	5.1398	9.8827	18.2518	31.8895	49.8642	70.4908	2.62615	5.15037	9.91204	18.4079	32.0802	50.5411	69.9865
71.3	2.7219	5.1377	9.8807	18.2511	31.8997	49.8686	70.4893	2.62705	5.15207	9.91503	18.4125	32.0859	50.5454	69.9876
71.4	2.7258	5.1406	9.8859	18.2568	31.906	49.8786	70.4916	2.62795	5.15376	9.91802	18.4172	32.0916	50.5496	69.9888
71.5	2.7307	5.1453	9.8909	18.2621	31.9127	49.8843	70.4964	2.62884	5.15544	9.92099	18.4218	32.0973	50.5538	69.9899
71.6	2.7297	5.1479	9.8941	18.2667	31.918	49.8873	70.4984	2.62974	5.15712	9.92396	18.4265	32.1029	50.5579	69.9911
71.7	2.7273	5.1453	9.8933	18.269	31.9259	49.89	70.502	2.63062	5.15879	9.92691	18.4311	32.1085	50.5621	69.9922
71.8	2.7296	5.1468	9.8968	18.2774	31.9294	49.8895	70.5066	2.63151	5.16046	9.92985	18.4357	32.1141	50.5662	69.9933
71.9	2.7315	5.1441	9.9005	18.2837	31.9369	49.8928	70.511	2.6324	5.16212	9.93278	18.4402	32.1196	50.5703	69.9944
72	2.7336	5.1452	9.9028	18.2883	31.9465	49.8982	70.5138	2.63328	5.16377	9.93571	18.4448	32.1251	50.5743	69.9955
72.1	2.7362	5.1477	9.9057	18.2941	31.9508	49.8989	70.5135	2.63415	5.16542	9.93862	18.4493	32.1306	50.5784	69.9966
72.2	2.7407	5.1538	9.9133	18.2999	31.9547	49.9029	70.5154	2.63503	5.16707	9.94152	18.4538	32.1361	50.5824	69.9977
72.3	2.7397	5.1571	9.9116	18.3014	31.9595	49.9075	70.5189	2.6359	5.16871	9.94441	18.4583	32.1415	50.5864	69.9988
72.4	2.7376	5.1578	9.9086	18.3052	31.9653	49.9101	70.5226	2.63677	5.17034	9.94729	18.4628	32.147	50.5904	69.9998
72.5	2.7397	5.1571	9.9107	18.3067	31.9687	49.915	70.5212	2.63764	5.17197	9.95016	18.4673	32.1523	50.5943	70.0009
72.6	2.7478	5.1627	9.9187	18.3164	31.9712	49.9178	70.5201	2.6385	5.17359	9.95302	18.4717	32.1577	50.5982	70.0019
72.7	2.7519	5.168	9.9216	18.3241	31.9761	49.9235	70.5208	2.63936	5.1752	9.95587	18.4761	32.1631	50.6021	70.003
72.8	2.747	5.167	9.9237	18.328	31.981	49.9258	70.5221	2.64022	5.17681	9.9587	18.4805	32.1684	50.606	70.004
72.9	2.7479	5.1683	9.9269	18.3303	31.9833	49.9276	70.5241	2.64107	5.17842	9.96153	18.4849	32.1737	50.6098	70.005
73	2.7522	5.1729	9.9314	18.339	31.992	49.9304	70.5262	2.64193	5.18002	9.96435	18.4893	32.1789	50.6137	70.006
73.1	2.7552	5.1696	9.9305	18.34	31.9959	49.933	70.5273	2.64278	5.18161	9.96716	18.4937	32.1842	50.6175	70.007
73.2	2.7585	5.173	9.9325	18.3433	32.0018	49.941	70.5298	2.64362	5.1832	9.96996	18.498	32.1894	50.6212	70.008
73.3	2.7617	5.1754	9.9363	18.3474	32.0057	49.9443	70.5307	2.64447	5.18478	9.97275	18.5023	32.1946	50.625	70.009
73.4	2.7637	5.1762	9.9395	18.3528	32.0129	49.9472	70.533	2.64531	5.18636	9.97553	18.5066	32.1998	50.6287	70.01
73.5	2.7659	5.1816	9.945	18.3609	32.0225	49.9498	70.5384	2.64615	5.18794	9.97829	18.5109	32.2049	50.6324	70.0109
73.6	2.764	5.1811	9.9453	18.362	32.0251	49.9537	70.5379	2.64698	5.1895	9.98105	18.5152	32.2101	50.6361	70.0119
73.7	2.7653	5.1796	9.9479	18.363	32.0281	49.9558	70.5346	2.64781	5.19106	9.9838	18.5195	32.2152	50.6398	70.0128
73.8	2.7703	5.1834	9.9553	18.3707	32.0307	49.9608	70.5353	2.64864	5.19262	9.98654	18.5237	32.2202	50.6434	70.0138
73.9	2.7696	5.1848	9.9588	18.3739	32.0328	49.9668	70.5389	2.64947	5.19417	9.98927	18.5279	32.2253	50.6471	70.0147
74	2.7736	5.1878	9.9623	18.3792	32.0346	49.9719	70.5409	2.65029	5.19572	9.99199	18.5321	32.2303	50.6507	70.0156
74.1	2.7744	5.1939	9.9707	18.3891	32.0384	49.9764	70.5397	2.65112	5.19726	9.9947	18.5363	32.2353	50.6542	70.0165
74.2	2.7673	5.1942	9.9706	18.389	32.0488	49.9803	70.543	2.65193	5.19879	9.9974	18.5405	32.2403	50.6578	70.0174
74.3	2.7647	5.1934	9.975	18.3906	32.0587	49.9767	70.545	2.65275	5.20032	10.0001	18.5446	32.2453	50.6613	70.0183
74.4	2.7675	5.1952	9.9808	18.3938	32.062	49.981	70.5445	2.65356	5.20185	10.0028	18.5488	32.2502	50.6649	70.0192
74.5	2.7701	5.1984	9.9857	18.4	32.0668	49.9914	70.5462	2.65437	5.20337	10.0054	18.5529	32.2551	50.6684	70.0201
74.6	2.7734	5.2017	9.9913	18.4087	32.0727	49.9953	70.5499	2.65518	5.20488	10.0081	18.557	32.26	50.6718	70.021
74.7	2.7726	5.2023	9.9908	18.4122	32.0747	49.9976	70.5524	2.65599	5.20639	10.0107	18.5611	32.2649	50.6753	70.0219
74.8	2.7763	5.2048	9.9932	18.4174	32.0799	50.0004	70.5526	2.65679	5.2079	10.0134	18.5652	32.2698	50.6787	70.0227
74.9	2.7748	5.2013	9.9963	18.4202	32.084	50.0041	70.5536	2.65759	5.2094	10.016	18.5692	32.2746	50.6821	70.0236
75	2.7743	5.2017	10.0017	18.426	32.0857	50.0081	70.5529	2.65839	5.21089	10.0186	18.5733	32.2794	50.6855	70.0244
75.1	2.7782	5.2038	10.0067	18.4358	32.0904	50.0176	70.5494	2.65918	5.21238	10.0213	18.5773	32.2842	50.6889	70.0252
75.2	2.7771	5.207	10.0108	18.4425	32.0994	50.0223	70.5529	2.65997	5.21386	10.0239	18.5813	32.2889	50.6922	70.0261
75.3	2.7796	5.2094	10.0149	18.4458	32.1057	50.0291	70.5538	2.66076	5.21534	10.0265	18.5853	32.2937	50.6956	70.0269
75.4	2.7775	5.2121	10.0151	18.4506	32.1122	50.0338	70.5532	2.66155	5.21681	10.029	18.5893	32.2984	50.6989	70.0277
75.5	2.7731	5.2095	10.0131	18.4515	32.1179	50.0378	70.5561	2.66233	5.21828	10.0316	18.5933	32.3031	50.7022	70.0285
75.6	2.7726	5.2076	10.0164	18.4534	32.1239	50.0438	70.5576	2.66311	5.21975	10.0342	18.5972	32.3078	50.7054	70.0293
75.7	2.7708	5.2068	10.0175	18.455	32.1342	50.0468	70.5565	2.66389	5.2212	10.0367	18.6012	32.3124	50.7087	70.0301
75.8	2.7696	5.2082	10.0186	18.4621	32.1355	50.0508	70.5535	2.66467	5.22266	10.0393	18.6051	32.317	50.7119	70.0309
75.9	2.7684	5.2176	10.0205	18.4695	32.1402	50.0586	70.552	2.66544	5.22411	10.0418	18.609	32.3216	50.7151	70.0317
76	2.7669	5.2208	10.0233	18.4748	32.1464	50.0634	70.5499	2.66621	5.22555	10.0444	18.6129	32.3262	50.7183	70.0325
76.1	2.7656	5.2223	10.0262	18.4762	32.1446	50.0702	70.546	2.66698	5.22699	10.0469	18.6167	32.3308	50.7215	70.0332
76.2	2.7667	5.2219	10.0284	18.4803	32.1512	50.0765	70.5421	2.66775	5.22842	10.0494	18.6206	32.3353	50.7246	70.034
76.3	2.7702	5.2238	10.0308	18.487	32.1599	50.0787	70.5382	2.66851	5.22985	10.0519	18.6244	32.3399	50.7278	70.0347
76.4	2.7684	5.2221	10.0316	18.4903	32.1714	50.0793	70.5423	2.66927	5.23128	10.0544	18.6283	32.3444	50.7309	70.0355
76.5	2.7684	5.225	10.0334	18.4967	32.1723	50.0836	70.5392	2.67003	5.2327	10.0569	18.6321	32.3488	50.734	70.0362
76.6	2.7702	5.2256	10.0309	18.5013	32.177	50.0878	70.541	2.67079	5.23411	10.0594	18.6359	32.3533	50.7371	70.037
76.7	2.7752	5.2285	10.0328	18.5098	32.1789	50.088	70.5396	2.67154	5.23552	10.0618	18.6396	32.3577	50.7401	70.0377
76.8	2.7792	5.2292	10.0367	18.517	32.1797	50.0945	70.5337	2.67229	5.23692	10.0643	18.6434	32.3622	50.7432	70.0384
76.9	2.7783	5.231	10.0421	18.5236	32.1842	50.0993	70.5298	2.67304	5.23832	10.0667	18.6472	32.3666	50.7462	70.0391
77	2.7809	5.2348	10.0463	18.5293	32.1881	50.1047	70.5249	2.67379	5.23972	10.0692	18.6509	32.3709	50.7492	70.0398
77.1	2.7855	5.2412	10.05	18.5316	32.195	50.1103	70.5297	2.67453	5.24111	10.0716	18.6546	32.3753	50.7522	70.0405
77.2	2.7847	5.2391	10.0478	18.53	32.2	50.1192	70.5302	2.67527	5.2425	10.074	18.6583	32.3796	50.7552	70.0412
77.3	2.7878	5.2399	10.0525	18.537	32.206	50.1233	70.5289	2.67601	5.24388	10.0764	18.662	32.384	50.7581	70.0419
77.4	2.7873	5.2383	10.0523	18.5421	32.2064	50.1298	70.5305	2.67674	5.24525	10.0789	18.6657	32.3883	50.7611	70.0426
77.5	2.7877	5.2389	10.0542	18.5432	32.2126	50.1307	70.532	2.67748	5.24662	10.0813	18.6694	32.3925	50.764	70.0433
77.6	2.7866	5.2403	10.0562	18.5475	32.2156	50.1346	70.5295	2.67821	5.24799	10.0836	18.673	32.3968	50.7669	70.0439
77.7	2.7866	5.241	10.0582	18.5522	32.2219	50.1361	70.5296	2.67894	5.24935	10.086	18.6767	32.401	50.7698	70.0446
77.8	2.7909	5.2446	10.0629	18.5585	32.2239	50.14	70.528	2.67966	5.25071	10.0884	18.6803	32.4053	50.7726	70.0453
77.9	2.7944	5.2481	10.0678	18.5624	32.2321	50.1471	70.5303	2.68039	5.25206	10.0908	18.6839	32.4095	50.7755	70.0459
78	2.7937	5.252	10.0679	18.5642	32.2323	50.15	70.5267	2.68111	5.25341	10.0931	18.6875	32.4136	50.7783	70.0466
78.1	2.7929	5.2568	10.0702	18.5718	32.2337	50.1533	70.5272	2.68183	5.25476	10.0955	18.6911	32.4178	50.7811	70.0472
78.2	2.7913	5.2571	10.0718	18.5738	32.2363	50.1597	70.5257	2.68254	5.25609	10.0978	18.6946	32.4219	50.7839	70.0479
78.3	2.7859	5.253	10.0746	18.575	32.2417	50.1634	70.5273	2.68326	5.25743	10.1001	18.6982	32.4261	50.7867	70.0485
78.4	2.7905	5.2522	10.0798	18.5784	32.2485	50.1693	70.5282	2.68397	5.25876	10.1024	18.7017	32.4302	50.7894	70.0491
78.5	2.7941	5.2545	10.0874	18.5836	32.2544	50.1758	70.5283	2.68468	5.26008	10.1048	18.7052	32.4342	50.7922	70.0497
78.6	2.7978	5.2582	10.0951	18.5939	32.2599	50.176	70.5287	2.68539	5.26141	10.1071	18.7087	32.4383	50.7949	70.0503
78.7	2.7991	5.2558	10.0981	18.5968	32.2651	50.1768	70.5277	2.68609	5.26272	10.1094	18.7122	32.4424	50.7976	70.051
78.8	2.7974	5.254	10.1026	18.5975	32.2662	50.1782	70.5253	2.68679	5.26403	10.1117	18.7157	32.4464	50.8003	70.0516
78.9	2.8064	5.2578	10.1072	18.6029	32.2667	50.1826	70.5234	2.68749	5.26534	10.1139	18.7192	32.4504	50.803	70.0522
79	2.8114	5.2626	10.1125	18.6094	32.271	50.1864	70.5207	2.68819	5.26664	10.1162	18.7226	32.4544	50.8057	70.0528
79.1	2.8124	5.2658	10.1156	18.6137	32.2741	50.191	70.524	2.68889	5.26794	10.1185	18.7261	32.4584	50.8083	70.0533
79.2	2.8151	5.2704	10.1246	18.6203	32.2819	50.1983	70.5276	2.68958	5.26924	10.1207	18.7295	32.4623	50.811	70.0539
79.3	2.817	5.2725	10.1279	18.6231	32.2882	50.199	70.5293	2.69027	5.27053	10.123	18.7329	32.4663	50.8136	70.0545
79.4	2.8192	5.274	10.1328	18.6289	32.2929	50.2035	70.5316	2.69096	5.27181	10.1252	18.7363	32.4702	50.8162	70.0551
79.5	2.823	5.2749	10.1384	18.634	32.2949	50.2112	70.5283	2.69165	5.27309	10.1274	18.7397	32.4741	50.8188	70.0556
79.6	2.823	5.2746	10.1372	18.6361	32.295	50.2164	70.5251	2.69233	5.27437	10.1297	18.7431	32.478	50.8213	70.0562
79.7	2.8239	5.2776	10.1411	18.6396	32.3045	50.2204	70.5275	2.69301	5.27564	10.1319	18.7464	32.4818	50.8239	70.0568
79.8	2.8247	5.2785	10.1425	18.6434	32.3084	50.2268	70.5287	2.69369	5.27691	10.1341	18.7498	32.4857	50.8264	70.0573
79.9	2.824	5.2802	10.1425	18.646	32.3128	50.2327	70.5311	2.69437	5.27817	10.1363	18.7531	32.4895	50.8289	70.0579
80	2.8227	5.2803	10.145	18.6505	32.3178	50.2424	70.5301	2.69504	5.27943	10.1385	18.7564	32.4933	50.8315	70.0584
80.1	2.8191	5.2787	10.1433	18.6555	32.3232	50.2456	70.5284	2.69571	5.28069	10.1407	18.7597	32.4971	50.8339	70.059
80.2	2.8174	5.2762	10.1425	18.6551	32.3265	50.2545	70.5305	2.69639	5.28194	10.1428	18.763	32.5009	50.8364	70.0595
80.3	2.8245	5.281	10.1484	18.6638	32.3234	50.259	70.5308	2.69705	5.28318	10.145	18.7663	32.5046	50.8389	70.06
80.4	2.8269	5.2872	10.1556	18.67	32.3251	50.2644	70.5285	2.69772	5.28443	10.1472	18.7696	32.5084	50.8413	70.0605
80.5	2.8285	5.2932	10.1566	18.6768	32.3278	50.2659	70.527	2.69838	5.28566	10.1493	18.7728	32.5121	50.8438	70.0611
80.6	2.8291	5.2917	10.1585	18.6813	32.3313	50.2668	70.5251	2.69904	5.2869	10.1515	18.7761	32.5158	50.8462	70.0616
80.7	2.8319	5.2926	10.1616	18.6835	32.3326	50.2725	70.5245	2.6997	5.28813	10.1536	18.7793	32.5195	50.8486	70.0621
80.8	2.8343	5.2943	10.167	18.6842	32.3335	50.2765	70.5203	2.70036	5.28935	10.1557	18.7825	32.5232	50.851	70.0626
80.9	2.8361	5.2943	10.1708	18.6884	32.3345	50.2782	70.5184	2.70102	5.29057	10.1579	18.7857	32.5268	50.8534	70.0631
81	2.8391	5.2991	10.1747	18.6942	32.3412	50.281	70.5177	2.70167	5.29179	10.16	18.7889	32.5304	50.8557	70.0636
81.1	2.8412	5.2977	10.171	18.6957	32.3459	50.2833	70.5195	2.70232	5.293	10.1621	18.7921	32.5341	50.8581	70.0641
81.2	2.8414	5.298	10.1702	18.694	32.3459	50.2836	70.5201	2.70297	5.29421	10.1642	18.7953	32.5377	50.8604	70.0646
81.3	2.8437	5.2971	10.1683	18.6947	32.3432	50.2837	70.5134	2.70361	5.29541	10.1663	18.7984	32.5413	50.8627	70.0651
81.4	2.8428	5.2942	10.1677	18.698	32.3459	50.2874	70.5102	2.70426	5.29662	10.1684	18.8016	32.5448	50.865	70.0655
81.5	2.8442	5.2956	10.1684	18.7002	32.3523	50.29	70.5155	2.7049	5.29781	10.1704	18.8047	32.5484	50.8673	70.066
81.6	2.8496	5.3001	10.1747	18.7066	32.3519	50.2944	70.515	2.70554	5.299	10.1725	18.8078	32.5519	50.8696	70.0665
81.7	2.8514	5.3034	10.1764	18.7106	32.3519	50.3028	70.5128	2.70618	5.30019	10.1746	18.8109	32.5554	50.8719	70.067
81.8	2.8573	5.3108	10.1796	18.7165	32.3479	50.3062	70.5095	2.70681	5.30138	10.1766	18.814	32.5589	50.8741	70.0674
81.9	2.8576	5.3141	10.1831	18.7224	32.3557	50.305	70.5128	2.70745	5.30256	10.1787	18.8171	32.5624	50.8764	70.0679
82	2.8615	5.3163	10.1876	18.725	32.3562	50.3089	70.5089	2.70808	5.30373	10.1807	18.8202	32.5659	50.8786	70.0683
82.1	2.8595	5.3167	10.1894	18.7231	32.3583	50.3105	70.5083	2.70871	5.3049	10.1827	18.8232	32.5694	50.8808	70.0688
82.2	2.8596	5.3153	10.1901	18.7253	32.3681	50.3106	70.5081	2.70933	5.30607	10.1848	18.8263	32.5728	50.883	70.0692
82.3	2.8624	5.3195	10.1922	18.727	32.3692	50.3171	70.5095	2.70996	5.30724	10.1868	18.8293	32.5762	50.8852	70.0697
82.4	2.8621	5.3196	10.1927	18.73	32.3686	50.3186	70.5106	2.71058	5.3084	10.1888	18.8323	32.5796	50.8873	70.0701
82.5	2.8639	5.3253	10.1978	18.7349	32.367	50.3251	70.5061	2.7112	5.30955	10.1908	18.8353	32.583	50.8895	70.0706
82.6	2.8681	5.33	10.2012	18.7415	32.3727	50.3263	70.5032	2.71182	5.3107	10.1928	18.8383	32.5864	50.8916	70.071
82.7	2.8682	5.3305	10.2031	18.7424	32.3786	50.3264	70.4987	2.71244	5.31185	10.1948	18.8413	32.5898	50.8938	70.0714
82.8	2.8686	5.3337	10.2075	18.7454	32.3823	50.3277	70.499	2.71305	5.313	10.1968	18.8443	32.5931	50.8959	70.0718
82.9	2.8734	5.34	10.2107	18.75	32.3893	50.3288	70.5015	2.71367	5.31414	10.1987	18.8472	32.5964	50.898	70.0723
83	2.8798	5.3456	10.2169	18.7545	32.3915	50.3317	70.5011	2.71428	5.31527	10.2007	18.8502	32.5998	50.9001	70.0727
83.1	2.8799	5.344	10.2168	18.7562	32.3944	50.3358	70.5064	2.71489	5.31641	10.2027	18.8531	32.6031	50.9022	70.0731
83.2	2.877	5.3384	10.2184	18.7576	32.3985	50.3322	70.5038	2.71549	5.31753	10.2046	18.8561	32.6063	50.9042	70.0735
83.3	2.8748	5.3385	10.221	18.7637	32.4003	50.33	70.4988	2.7161	5.31866	10.2066	18.859	32.6096	50.9063	70.0739
83.4	2.8747	5.3405	10.2231	18.7654	32.407	50.3363	70.5001	2.7167	5.31978	10.2085	18.8619	32.6129	50.9083	70.0743
83.5	2.876	5.3429	10.2268	18.7672	32.4119	50.3387	70.5021	2.7173	5.3209	10.2104	18.8648	32.6161	50.9104	70.0747
83.6	2.8755	5.3439	10.23	18.7722	32.4138	50.3476	70.501	2.7179	5.32201	10.2124	18.8677	32.6193	50.9124	70.0751
83.7	2.8781	5.3501	10.2339	18.7743	32.416	50.3509	70.4991	2.71849	5.32312	10.2143	18.8705	32.6225	50.9144	70.0755
83.8	2.8821	5.3549	10.2381	18.7788	32.4183	50.3523	70.5005	2.71909	5.32423	10.2162	18.8734	32.6257	50.9164	70.0759
83.9	2.8834	5.3572	10.24	18.7833	32.4213	50.3561	70.4986	2.71968	5.32533	10.2181	18.8762	32.6289	50.9184	70.0763
84	2.8836	5.3584	10.2396	18.7853	32.4233	50.3559	70.4953	2.72027	5.32643	10.22	18.8791	32.6321	50.9203	70.0767
84.1	2.8847	5.3564	10.2404	18.7914	32.423	50.3575	70.4914	2.72086	5.32752	10.2219	18.8819	32.6352	50.9223	70.077
84.2	2.886	5.3545	10.2436	18.7896	32.4292	50.3585	70.4907	2.72145	5.32861	10.2238	18.8847	32.6384	50.9243	70.0774
84.3	2.8878	5.3608	10.2485	18.795	32.4338	50.3602	70.4904	2.72203	5.3297	10.2256	18.8875	32.6415	50.9262	70.0778
84.4	2.8906	5.3628	10.2496	18.8005	32.4379	50.3627	70.4911	2.72262	5.33078	10.2275	18.8903	32.6446	50.9281	70.0782
84.5	2.8895	5.3643	10.2551	18.8072	32.4389	50.3656	70.4876	2.7232	5.33186	10.2294	18.8931	32.6477	50.93	70.0785
84.6	2.8907	5.3654	10.2546	18.8102	32.4435	50.3669	70.4871	2.72378	5.33294	10.2312	18.8959	32.6508	50.9319	70.0789
84.7	2.8907	5.368	10.2525	18.8098	32.4484	50.3709	70.4906	2.72435	5.33401	10.2331	18.8986	32.6538	50.9338	70.0792
84.8	2.8907	5.3738	10.2542	18.8145	32.4487	50.3699	70.4927	2.72493	5.33508	10.2349	18.9014	32.6569	50.9357	70.0796
84.9	2.8929	5.3769	10.2589	18.8215	32.4529	50.3685	70.4943	2.7255	5.33614	10.2368	18.9041	32.6599	50.9376	70.08
85	2.8868	5.3788	10.2566	18.8241	32.4559	50.3724	70.4913	2.72607	5.3372	10.2386	18.9068	32.6629	50.9394	70.0803
85.1	2.8811	5.38	10.2548	18.825	32.4609	50.3751	70.4905	2.72664	5.33826	10.2404	18.9095	32.6659	50.9413	70.0807
85.2	2.8805	5.3829	10.2552	18.8255	32.4663	50.3801	70.4857	2.72721	5.33932	10.2423	18.9122	32.6689	50.9431	70.081
85.3	2.8755	5.3811	10.2526	18.8244	32.4686	50.3829	70.4851	2.72777	5.34037	10.2441	18.9149	32.6719	50.9449	70.0813
85.4	2.8724	5.3819	10.2554	18.8247	32.4695	50.3844	70.4815	2.72834	5.34141	10.2459	18.9176	32.6749	50.9467	70.0817
85.5	2.8674	5.3812	10.2571	18.8233	32.4712	50.3849	70.4786	2.7289	5.34246	10.2477	18.9203	32.6778	50.9485	70.082
85.6	2.8663	5.3837	10.2588	18.8221	32.4696	50.3877	70.4779	2.72946	5.3435	10.2495	18.923	32.6808	50.9503	70.0823
85.7	2.8665	5.3881	10.2638	18.8235	32.4739	50.3879	70.4789	2.73002	5.34453	10.2512	18.9256	32.6837	50.9521	70.0827
85.8	2.8646	5.3853	10.2605	18.8222	32.472	50.394	70.4724	2.73057	5.34556	10.253	18.9283	32.6866	50.9539	70.083
85.9	2.866	5.3881	10.2586	18.8238	32.4762	50.3964	70.4712	2.73113	5.34659	10.2548	18.9309	32.6895	50.9556	70.0833
86	2.8663	5.3888	10.2584	18.8246	32.4807	50.3957	70.4654	2.73168	5.34762	10.2566	18.9335	32.6924	50.9574	70.0836
86.1	2.8707	5.3926	10.2609	18.8283	32.482	50.391	70.4613	2.73223	5.34864	10.2583	18.9361	32.6953	50.9591	70.084
86.2	2.8738	5.3933	10.2619	18.8283	32.4833	50.3932	70.4599	2.73278	5.34966	10.2601	18.9387	32.6981	50.9608	70.0843
86.3	2.8769	5.3933	10.2625	18.8329	32.4902	50.3935	70.4592	2.73333	5.35068	10.2618	18.9413	32.701	50.9626	70.0846
86.4	2.8773	5.3931	10.2625	18.8364	32.4972	50.3936	70.4568	2.73387	5.35169	10.2636	18.9439	32.7038	50.9643	70.0849
86.5	2.8791	5.4018	10.2651	18.8392	32.4891	50.3909	70.4505	2.73442	5.3527	10.2653	18.9465	32.7066	50.966	70.0852
86.6	2.8776	5.404	10.2667	18.8393	32.4938	50.4027	70.4479	2.73496	5.3537	10.267	18.949	32.7094	50.9676	70.0855
86.7	2.8706	5.401	10.2639	18.8381	32.5009	50.4065	70.4507	2.7355	5.3547	10.2688	18.9516	32.7122	50.9693	70.0858
86.8	2.8664	5.4049	10.2645	18.8373	32.507	50.4134	70.4491	2.73604	5.3557	10.2705	18.9541	32.715	50.971	70.0861
86.9	2.8655	5.4096	10.2691	18.8381	32.5177	50.413	70.4484	2.73657	5.35669	10.2722	18.9566	32.7178	50.9726	70.0864
87	2.8496	5.4032	10.2617	18.8319	32.531	50.4155	70.4459	2.73711	5.35769	10.2739	18.9592	32.7205	50.9743	70.0867
87.1	2.8572	5.4029	10.2671	18.8421	32.5322	50.4131	70.4436	2.73764	5.35867	10.2756	18.9617	32.7233	50.9759	70.087
87.2	2.8558	5.4053	10.269	18.8454	32.5376	50.4112	70.4397	2.73817	5.35966	10.2773	18.9642	32.726	50.9775	70.0873
87.3	2.8582	5.4071	10.2708	18.8463	32.5396	50.4098	70.4385	2.7387	5.36064	10.279	18.9667	32.7287	50.9792	70.0876
87.4	2.8552	5.4083	10.2686	18.852	32.5444	50.4086	70.4361	2.73923	5.36162	10.2806	18.9691	32.7314	50.9808	70.0878
87.5	2.854	5.4069	10.2744	18.854	32.5503	50.4046	70.436	2.73975	5.36259	10.2823	18.9716	32.7341	50.9824	70.0881
87.6	2.8543	5.4073	10.2756	18.8542	32.5602	50.4094	70.441	2.74028	5.36356	10.284	18.9741	32.7368	50.9839	70.0884
87.7	2.8531	5.4084	10.2729	18.8561	32.5673	50.4098	70.4476	2.7408	5.36453	10.2856	18.9765	32.7395	50.9855	70.0887
87.8	2.8471	5.406	10.273	18.8562	32.5737	50.4086	70.4478	2.74132	5.36549	10.2873	18.979	32.7421	50.9871	70.089
87.9	2.8517	5.4148	10.2836	18.8715	32.5843	50.4065	70.4509	2.74184	5.36645	10.289	18.9814	32.7447	50.9886	70.0892
88	2.857	5.4201	10.2872	18.8781	32.5915	50.4016	70.4479	2.74236	5.36741	10.2906	18.9838	32.7474	50.9902	70.0895
88.1	2.8566	5.4193	10.2846	18.8827	32.5933	50.4142	70.4409	2.74287	5.36837	10.2922	18.9862	32.75	50.9917	70.0898
88.2	2.8482	5.4257	10.2787	18.8866	32.5919	50.4087	70.4359	2.74338	5.36932	10.2939	18.9886	32.7526	50.9933	70.09
88.3	2.8495	5.4295	10.2793	18.8933	32.5864	50.4118	70.4204	2.7439	5.37027	10.2955	18.991	32.7552	50.9948	70.0903
88.4	2.8478	5.4279	10.2807	18.8962	32.6003	50.4047	70.4257	2.74441	5.37121	10.2971	18.9934	32.7578	50.9963	70.0905
88.5	2.8459	5.4219	10.2744	18.892	32.5892	50.3938	70.4054	2.74491	5.37215	10.2987	18.9958	32.7603	50.9978	70.0908
88.6	2.8338	5.4219	10.2695	18.881	32.5927	50.3993	70.4054	2.74542	5.37309	10.3003	18.9982	32.7629	50.9993	70.0911
88.7	2.8338	5.4219	10.2695	18.8738	32.5929	50.4135	70.403	2.74593	5.37403	10.3019	19.0005	32.7654	51.0008	70.0913
88.8	2.8363	5.4219	10.2744	18.8782	32.6002	50.4248	70.4054	2.74643	5.37496	10.3035	19.0029	32.768	51.0023	70.0916
88.9	2.8459	5.4202	10.2745	18.881	32.6022	50.4281	70.4063	2.74693	5.37589	10.3051	19.0052	32.7705	51.0037	70.0918
89	2.8459	5.4202	10.2745	18.881	32.614	50.438	70.4287	2.74743	5.37681	10.3067	19.0075	32.773	51.0052	70.0921
89.1	2.8412	5.4202	10.2745	18.8782	32.6022	50.4475	70.4287	2.74793	5.37774	10.3083	19.0098	32.7755	51.0066	70.0923
89.2	2.8363	5.4202	10.2744	18.8782	32.6022	50.4487	70.4128	2.74843	5.37866	10.3099	19.0122	32.778	51.0081	70.0925
89.3	2.8363	5.4202	10.2744	18.8738	32.6022	50.4491	70.4116	2.74892	5.37957	10.3114	19.0145	32.7805	51.0095	70.0928
89.4	2.8363	5.4202	10.2744	18.8782	32.6022	50.4491	70.4116	2.74941	5.38048	10.313	19.0167	32.7829	51.0109	70.093
89.5	2.8412	5.4202	10.2744	18.8782	32.6022	50.4497	70.4128	2.74991	5.38139	10.3146	19.019	32.7854	51.0123	70.0932
89.6	2.8412	5.41801	10.2744	18.8782	32.6022	50.4512	70.4128	2.7504	5.3823	10.3161	19.0213	32.7878	51.0137	70.0935
89.7	2.8459	5.418	10.273	18.881	32.6083	50.4497	70.4229	2.75088	5.3832	10.3177	19.0236	32.7903	51.0151	70.0937
89.8	2.85041	5.418	10.273	18.8828	32.61	50.4491	70.4229	2.75137	5.38411	10.3192	19.0258	32.7927	51.0165	70.0939
89.9	2.8459	5.41381	10.273	18.881	32.6083	50.4491	70.4229	2.75186	5.385	10.3207	19.0281	32.7951	51.0179	70.0942
90	2.8412	5.4138	10.273	18.8782	32.6022	50.4487	70.4128	2.75234	5.3859	10.3223	19.0303	32.7975	51.0193	70.0944
90.1	2.8412	5.4138	10.2707	18.8782	32.6022	50.4487	70.4128	2.75234	5.3859	10.3223	19.0303	32.7975	51.0193	70.0944
90.2	2.8412	5.3987	10.2707	18.8782	32.6022	50.4487	70.4128	2.74343	5.36845	10.2888	18.9687	32.6913	50.854	69.8674
90.3	2.8412	5.3987	10.2707	18.8782	32.6022	50.4487	70.4128	2.73454	5.35106	10.2555	18.9072	32.5853	50.6893	69.641
90.4	2.8412	5.3971	10.2707	18.8782	32.6022	50.4487	70.4128	2.72568	5.33372	10.2223	18.846	32.4798	50.525	69.4154
90.5	2.8412	5.3954	10.2707	18.8782	32.6022	50.4487	70.4128	2.71685	5.31644	10.1892	18.7849	32.3745	50.3613	69.1905
90.6	2.8412	5.39101	10.2703	18.8738	32.6022	50.4487	70.4116	2.70804	5.29922	10.1561	18.724	32.2696	50.1982	68.9663
90.7	2.8363	5.384	10.2689	18.8738	32.6002	50.4475	70.4096	2.69927	5.28205	10.1232	18.6634	32.1651	50.0356	68.7429
90.8	2.8363	5.374	10.2685	18.872	32.6002	50.2839	70.4057	2.69053	5.26494	10.0905	18.6029	32.0609	49.8735	68.5202
90.9	2.8203	5.37191	10.2685	18.872	32.5948	50.1078	70.3963	2.68181	5.24788	10.0578	18.5427	31.957	49.7119	68.2982
91	2.8203	5.3717	10.2636	18.866	32.5927	49.8759	70.3941	2.67312	5.23088	10.0252	18.4826	31.8535	49.5508	68.0769
91.1	2.81868	5.3659	10.2636	18.866	32.5927	49.6285	70.3933	2.66446	5.21393	9.99269	18.4227	31.7503	49.3903	67.8563
91.2	2.81868	5.3433	10.2608	18.8095	32.5785	49.4199	70.3865	2.65583	5.19704	9.96033	18.363	31.6474	49.2303	67.6366
91.3	2.81868	5.3254	10.2454	18.7218	32.0736	49.3415	69.5863	2.64723	5.1802	9.92805	18.3035	31.5449	49.0708	67.4174
91.4	2.7464	5.31422	10.2255	18.6003	32.0318	49.2525	68.9102	2.63865	5.16342	9.89589	18.2442	31.4427	48.9118	67.199
91.5	2.74542	5.3038	10.1706	18.5099	31.895	49.1236	68.694	2.6301	5.14669	9.86383	18.1851	31.3408	48.7533	66.9813
91.6	2.71599	5.26889	10.0825	18.4795	31.6808	48.9479	68.2166	2.62158	5.13002	9.83187	18.1262	31.2393	48.5954	66.7643
91.7	2.7049	5.18846	10.0596	18.4014	31.574	48.7981	67.9861	2.61309	5.1134	9.80002	18.0675	31.1381	48.438	66.548
91.8	2.6733	5.13852	9.84932	18.3268	31.404	48.6051	67.4751	2.60462	5.09683	9.76827	18.0089	31.0372	48.2811	66.3324
91.9	2.6674	5.1229	9.7736	18.0659	31.3392	48.469	67.3053	2.59618	5.08032	9.73662	17.9506	30.9367	48.1246	66.1175
92	2.6674	5.1016	9.7638	17.9773	31.1948	48.2968	67.2175	2.58777	5.06386	9.70508	17.8924	30.8364	47.9687	65.9033
92.1	2.60173	5.0419	9.7308	17.9327	31.175	48.1143	67.1214	2.57939	5.04745	9.67363	17.8345	30.7365	47.8133	65.6897
92.2	2.59526	5.0401	9.7308	17.8963	31.0508	47.9463	67.0647	2.57103	5.03111	9.6423	17.7767	30.637	47.6584	65.477
92.3	2.60173	5.0401	9.7308	17.8094	30.8244	47.787	66.6901	2.5627	5.01481	9.61106	17.7191	30.5377	47.504	65.2648
92.4	2.6733	5.0401	9.7276	17.8038	30.7236	47.6223	66.4067	2.5544	4.99856	9.57992	17.6617	30.4388	47.3501	65.0534
92.5	2.7049	5.1229	9.7308	17.8038	30.6639	47.4366	66.1155	2.54612	4.98236	9.54888	17.6045	30.3402	47.1967	64.8426
92.6	2.58472	5.0861	9.6961	17.6799	30.5291	47.2735	65.9286	2.53787	4.96622	9.51794	17.5474	30.2419	47.0438	64.6325
92.7	2.54011	5.03661	9.59391	17.6092	30.4511	47.1312	65.7061	2.52965	4.95014	9.48712	17.4906	30.1439	46.8914	64.4232
92.8	2.5505	4.9999	9.599	17.4772	30.3159	46.9691	65.4306	2.52146	4.9341	9.45638	17.4339	30.0462	46.7395	64.2145
92.9	2.5052	4.9796	9.5222	17.4539	30.2591	46.7835	65.2929	2.51329	4.91811	9.42574	17.3775	29.9489	46.5881	64.0064
93	2.4764	4.9369	9.4684	17.3657	30.1249	46.6364	65.0361	2.50515	4.90218	9.3952	17.3212	29.8519	46.4371	63.799
93.1	2.52909	4.9858	9.4576	17.3569	30.0766	46.4667	64.8992	2.49703	4.88629	9.36476	17.265	29.7551	46.2867	63.5923
93.2	2.4737	4.9235	9.4208	17.2868	29.996	46.3197	64.6736	2.48894	4.87047	9.33443	17.2091	29.6588	46.1367	63.3864
93.3	2.4659	4.9395	9.3998	17.2354	29.9064	46.1431	64.4266	2.48088	4.85469	9.30419	17.1534	29.5627	45.9873	63.181
93.4	2.4589	4.929	9.3819	17.1856	29.7784	45.9872	64.1798	2.47284	4.83896	9.27404	17.0978	29.4669	45.8383	62.9763
93.5	2.4421	4.9042	9.3438	17.141	29.6518	45.8307	63.9207	2.46483	4.82328	9.24399	17.0424	29.3714	45.6897	62.7722
93.6	2.4222	4.8789	9.315	17.0799	29.5684	45.6679	63.72	2.45684	4.80765	9.21404	16.9872	29.2763	45.5417	62.5689
93.7	2.45359	4.88219	9.29999	17.0564	29.4734	45.4955	63.4973	2.44888	4.79208	9.1842	16.9321	29.1814	45.3942	62.3662
93.8	2.4598	4.8822	9.2593	17.0074	29.3725	45.3215	63.2825	2.44095	4.77656	9.15444	16.8773	29.0869	45.2471	62.1641
93.9	2.4695	4.8992	9.2444	16.9608	29.2657	45.1566	63.0449	2.43304	4.76108	9.12479	16.8226	28.9926	45.1005	61.9627
94	2.4469	4.8543	9.2078	16.8834	29.1611	44.9914	62.8093	2.42516	4.74565	9.09522	16.7681	28.8987	44.9544	61.762
94.1	2.4326	4.8113	9.1727	16.8182	29.0654	44.8251	62.5959	2.4173	4.73028	9.06575	16.7138	28.8051	44.8088	61.5619
94.2	2.42	4.7864	9.1223	16.7442	28.9535	44.6774	62.3565	2.40947	4.71496	9.03639	16.6596	28.7118	44.6636	61.3625
94.3	2.4084	4.7548	9.0814	16.6744	28.838	44.5199	62.1156	2.40167	4.69968	9.00711	16.6057	28.6188	44.5189	61.1637
94.4	2.4117	4.7418	9.0509	16.6248	28.7304	44.3603	61.8883	2.39388	4.68445	8.97793	16.5519	28.526	44.3747	60.9655
94.5	2.4064	4.7122	9.0076	16.5546	28.6285	44.1949	61.6705	2.38613	4.66928	8.94884	16.4982	28.4336	44.2309	60.768
94.6	2.4002	4.6942	8.9753	16.5002	28.5298	44.0415	61.4394	2.3784	4.65415	8.91985	16.4448	28.3415	44.0876	60.5711
94.7	2.3872	4.6768	8.9415	16.4338	28.4273	43.8787	61.2046	2.37069	4.63907	8.89096	16.3915	28.2497	43.9448	60.3749
94.8	2.369	4.6524	8.908	16.3706	28.3196	43.7259	60.9804	2.36301	4.62404	8.86215	16.3384	28.1582	43.8024	60.1793
94.9	2.3643	4.6407	8.8855	16.3254	28.2233	43.5774	60.7549	2.35536	4.60906	8.83344	16.2855	28.0669	43.6605	59.9843
95	2.3522	4.6125	8.8464	16.2658	28.1226	43.4182	60.5262	2.34773	4.59413	8.80482	16.2327	27.976	43.5191	59.79
95.1	2.3467	4.6058	8.8231	16.2129	28.0258	43.2542	60.2937	2.34012	4.57925	8.77629	16.1801	27.8854	43.3781	59.5963
95.2	2.3429	4.5977	8.7925	16.1593	27.9231	43.0985	60.0708	2.33254	4.56441	8.74787	16.1277	27.795	43.2376	59.4032
95.3	2.3382	4.5755	8.765	16.0999	27.8192	42.9446	59.8531	2.32498	4.54962	8.71952	16.0755	27.705	43.0975	59.2108
95.4	2.3322	4.5552	8.7364	16.0393	27.7161	42.782	59.6428	2.31745	4.53488	8.69127	16.0234	27.6152	42.9578	59.0189
95.5	2.3274	4.5456	8.7119	15.9825	27.6167	42.6315	59.434	2.30994	4.52019	8.66311	15.9715	27.5258	42.8187	58.8277
95.6	2.3181	4.5351	8.6817	15.9248	27.5149	42.4827	59.2181	2.30246	4.50555	8.63505	15.9197	27.4366	42.6799	58.6371
95.7	2.3117	4.5234	8.6576	15.8658	27.4199	42.3337	59.014	2.295	4.49095	8.60708	15.8682	27.3477	42.5417	58.4472
95.8	2.3102	4.5194	8.6348	15.8121	27.3213	42.1824	58.8027	2.28756	4.4764	8.57919	15.8167	27.2591	42.4039	58.2578
95.9	2.3037	4.5081	8.6051	15.7547	27.2312	42.047	58.5982	2.28015	4.4619	8.55139	15.7655	27.1708	42.2665	58.0691
96	2.29	4.4934	8.5679	15.6958	27.1259	41.9123	58.3889	2.27276	4.44744	8.52369	15.7144	27.0828	42.1295	57.8809
96.1	2.282	4.4729	8.5294	15.6378	27.0307	41.7759	58.1803	2.2654	4.43303	8.49607	15.6635	26.995	41.993	57.6934
96.2	2.2742	4.4585	8.495	15.5732	26.9296	41.627	57.9851	2.25806	4.41868	8.46855	15.6128	26.9076	41.857	57.5065
96.3	2.273	4.4483	8.4681	15.5194	26.8331	41.4732	57.776	2.25075	4.40436	8.44112	15.5622	26.8204	41.7214	57.3202
96.4	2.2686	4.4373	8.4413	15.4683	26.7388	41.3232	57.5646	2.24345	4.39009	8.41377	15.5118	26.7335	41.5862	57.1345
96.5	2.2599	4.4187	8.41	15.4117	26.6404	41.1787	57.359	2.23619	4.37587	8.38651	15.4615	26.6469	41.4515	56.9494
96.6	2.2536	4.3994	8.3789	15.3508	26.5448	41.028	57.1497	2.22894	4.36169	8.35934	15.4114	26.5605	41.3172	56.7649
96.7	2.2506	4.3836	8.3533	15.303	26.4465	40.8872	56.9425	2.22172	4.34756	8.33226	15.3615	26.4745	41.1834	56.581
96.8	2.2463	4.3692	8.3247	15.254	26.3535	40.7481	56.744	2.21452	4.33348	8.30526	15.3117	26.3887	41.0499	56.3977
96.9	2.238	4.352	8.2946	15.1991	26.2546	40.6062	56.5353	2.20735	4.31943	8.27836	15.2621	26.3032	40.9169	56.215
97	2.2334	4.3395	8.2759	15.1471	26.1619	40.4643	56.3187	2.2002	4.30544	8.25153	15.2127	26.218	40.7844	56.0328
97.1	2.2259	4.3259	8.2493	15.0943	26.0737	40.3226	56.1075	2.19307	4.29149	8.2248	15.1634	26.1331	40.6522	55.8513
97.2	2.2225	4.313	8.2239	15.0412	25.9767	40.1844	55.8993	2.18597	4.27759	8.19816	15.1143	26.0484	40.5206	55.6704
97.3	2.2099	4.2956	8.1917	14.9844	25.8851	40.0486	55.6939	2.17888	4.26373	8.1716	15.0653	25.964	40.3893	55.49
97.4	2.1951	4.2751	8.1585	14.9249	25.7896	39.9101	55.483	2.17182	4.24992	8.14512	15.0165	25.8799	40.2584	55.3102
97.5	2.1868	4.2566	8.1303	14.8706	25.6943	39.7615	55.2804	2.16479	4.23615	8.11873	14.9678	25.7961	40.128	55.131
97.6	2.1775	4.2379	8.1031	14.8169	25.6001	39.6139	55.0738	2.15777	4.22242	8.09243	14.9193	25.7125	39.998	54.9524
97.7	2.1642	4.219	8.0732	14.7556	25.5067	39.4708	54.8679	2.15078	4.20875	8.06622	14.871	25.6292	39.8684	54.7744
97.8	2.1594	4.2044	8.0458	14.7026	25.4115	39.3302	54.6672	2.14382	4.19511	8.04008	14.8228	25.5462	39.7392	54.597
97.9	2.1523	4.1917	8.0173	14.6505	25.3147	39.1929	54.4595	2.13687	4.18152	8.01403	14.7748	25.4634	39.6105	54.4201
98	2.1467	4.1767	7.985	14.5985	25.2209	39.0578	54.2506	2.12995	4.16797	7.98807	14.7269	25.3809	39.4822	54.2438
98.1	2.137	4.164	7.9551	14.5434	25.1268	38.9192	54.053	2.12305	4.15447	7.96219	14.6792	25.2987	39.3542	54.068
98.2	2.1288	4.1482	7.925	14.4916	25.046	38.7828	53.8571	2.11617	4.14101	7.9364	14.6317	25.2167	39.2268	53.8929
98.3	2.1252	4.1363	7.9013	14.4379	24.9622	38.6458	53.6583	2.10931	4.12759	7.91069	14.5843	25.135	39.0997	53.7183
98.4	2.119	4.1254	7.8747	14.3837	24.8718	38.51	53.4674	2.10248	4.11422	7.88506	14.537	25.0536	38.973	53.5442
98.5	2.113	4.1143	7.8509	14.3325	24.7831	38.369	53.2835	2.09567	4.10089	7.85951	14.4899	24.9724	38.8467	53.3708
98.6	2.1084	4.1011	7.8274	14.2792	24.6987	38.2319	53.0889	2.08888	4.0876	7.83404	14.443	24.8915	38.7209	53.1978
98.7	2.1015	4.088	7.8025	14.2275	24.6164	38.1047	52.8924	2.08211	4.07437	7.80867	14.3962	24.8109	38.5955	53.0255
98.8	2.0944	4.0793	7.7807	14.1827	24.5356	37.9737	52.7044	2.07537	4.06116	7.78337	14.3496	24.7305	38.4704	52.8537
98.9	2.0853	4.0654	7.7553	14.1391	24.4512	37.8395	52.5098	2.06864	4.04801	7.75815	14.3031	24.6504	38.3458	52.6825
99	2.0771	4.0512	7.7239	14.0873	24.3665	37.706	52.3221	2.06194	4.03489	7.73302	14.2567	24.5705	38.2215	52.5118
99.1	2.0698	4.0378	7.6946	14.0351	24.2813	37.574	52.1471	2.05526	4.02182	7.70796	14.2105	24.4909	38.0977	52.3417
99.2	2.0609	4.0231	7.6663	13.9903	24.1989	37.4478	51.9678	2.0486	4.00879	7.683	14.1645	24.4116	37.9743	52.1721
99.3	2.0606	4.0135	7.6453	13.9449	24.1166	37.3236	51.7838	2.04196	3.9958	7.6581	14.1186	24.3325	37.8513	52.0031
99.4	2.0565	4.0006	7.6185	13.9016	24.0266	37.2044	51.5998	2.03535	3.98286	7.63329	14.0729	24.2537	37.7286	51.8346
99.5	2.0524	3.9853	7.59	13.8602	23.9408	37.0742	51.4219	2.02875	3.96995	7.60856	14.0273	24.1751	37.6064	51.6667
99.6	2.043	3.9736	7.5592	13.8078	23.8571	36.9463	51.2336	2.02218	3.95709	7.58391	13.9818	24.0967	37.4845	51.4993
99.7	2.0363	3.9631	7.5342	13.757	23.7836	36.816	51.0557	2.01563	3.94427	7.55935	13.9365	24.0187	37.3631	51.3325
99.8	2.0311	3.9516	7.5103	13.7075	23.6996	36.6971	50.8794	2.0091	3.9315	7.53485	13.8914	23.9409	37.2421	51.1662
99.9	2.0206	3.9388	7.4847	13.6582	23.6162	36.5742	50.6971	2.00259	3.91876	7.51044	13.8464	23.8633	37.1214	51.0004
100	2.0125	3.9204	7.4592	13.6093	23.5298	36.4456	50.5203	1.9961	3.90606	7.48611	13.8015	23.786	37.0011	50.8351
100.1	2.0027	3.9025	7.4346	13.5556	23.4449	36.3198	50.3424	1.98964	3.89341	7.46185	13.7568	23.7089	36.8813	50.6704
100.2	1.9967	3.8902	7.4102	13.5045	23.3638	36.1948	50.1622	1.98319	3.88079	7.43769	13.7122	23.6321	36.7618	50.5063
100.3	1.99	3.8815	7.3845	13.4587	23.2848	36.0687	49.9863	1.97677	3.86822	7.41359	13.6678	23.5556	36.6427	50.3427
100.4	1.9825	3.8679	7.3593	13.4124	23.2068	35.9417	49.8106	1.97036	3.85569	7.38957	13.6235	23.4793	36.524	50.1796
100.5	1.9781	3.8551	7.3317	13.367	23.1242	35.8274	49.6281	1.96398	3.8432	7.36563	13.5794	23.4032	36.4056	50.017
100.6	1.9677	3.84	7.3031	13.3237	23.0372	35.7107	49.4501	1.95761	3.83074	7.34176	13.5354	23.3274	36.2877	49.8549
100.7	1.9594	3.8283	7.2819	13.2758	22.9559	35.5817	49.2716	1.95127	3.81834	7.31798	13.4916	23.2518	36.1702	49.6935
100.8	1.9547	3.812	7.2578	13.2302	22.8788	35.4561	49.0934	1.94495	3.80597	7.29427	13.4478	23.1765	36.053	49.5325
100.9	1.9483	3.7991	7.2324	13.1796	22.8057	35.3354	48.9162	1.93865	3.79363	7.27064	13.4043	23.1014	35.9362	49.372
101	1.9427	3.7831	7.21	13.1352	22.7298	35.2152	48.7444	1.93237	3.78134	7.24708	13.3608	23.0265	35.8197	49.212
101.1	1.9322	3.7711	7.1805	13.091	22.6499	35.0951	48.5735	1.92611	3.76909	7.2236	13.3176	22.9519	35.7037	49.0526
101.2	1.9272	3.7579	7.156	13.0444	22.5646	34.9681	48.4018	1.91987	3.75688	7.20021	13.2744	22.8776	35.588	48.8937
101.3	1.9223	3.7432	7.1281	13.0003	22.4841	34.853	48.2282	1.91365	3.74471	7.17688	13.2314	22.8035	35.4727	48.7353
101.4	1.9117	3.7243	7.1033	12.9553	22.4062	34.7315	48.0626	1.90745	3.73258	7.15363	13.1885	22.7296	35.3578	48.5774
101.5	1.9044	3.7077	7.0783	12.914	22.3268	34.609	47.9013	1.90127	3.72049	7.13045	13.1458	22.6559	35.2432	48.42
101.6	1.9031	3.6999	7.0584	12.8763	22.2499	34.4862	47.7327	1.89511	3.70843	7.10735	13.1032	22.5825	35.1291	48.2631
101.7	1.8952	3.6854	7.0349	12.8302	22.1796	34.3763	47.5803	1.88897	3.69642	7.08433	13.0608	22.5094	35.0153	48.1068
101.8	1.8855	3.6686	7.008	12.7821	22.1062	34.2638	47.417	1.88285	3.68444	7.06137	13.0185	22.4365	34.9018	47.9509
101.9	1.8764	3.6555	6.9826	12.7348	22.0303	34.1478	47.2589	1.87675	3.67251	7.03849	12.9763	22.3638	34.7888	47.7956
102	1.8741	3.6476	6.9615	12.6935	21.9518	34.0318	47.0964	1.87067	3.66061	7.01569	12.9342	22.2913	34.676	47.6407
102.1	1.8699	3.6342	6.9424	12.6539	21.8755	33.9145	46.9386	1.86461	3.64875	6.99296	12.8923	22.2191	34.5637	47.4864
102.2	1.8638	3.6228	6.9181	12.6135	21.7968	33.7995	46.7839	1.85857	3.63693	6.97031	12.8506	22.1471	34.4517	47.3326
102.3	1.8564	3.6068	6.891	12.5669	21.7245	33.6868	46.6259	1.85255	3.62515	6.94773	12.8089	22.0754	34.3401	47.1792
102.4	1.8488	3.5915	6.8634	12.5222	21.645	33.5716	46.4539	1.84655	3.6134	6.92522	12.7674	22.0038	34.2289	47.0264
102.5	1.8399	3.5767	6.8395	12.4814	21.5666	33.4578	46.2834	1.84056	3.60169	6.90278	12.7261	21.9326	34.118	46.874
102.6	1.8345	3.5675	6.8175	12.4392	21.4904	33.3502	46.1259	1.8346	3.59002	6.88041	12.6848	21.8615	34.0074	46.7221
102.7	1.8265	3.5578	6.7951	12.3982	21.4149	33.2294	45.9656	1.82866	3.5784	6.85813	12.6438	21.7907	33.8973	46.5708
102.8	1.821	3.548	6.7734	12.3521	21.3399	33.1105	45.8003	1.82273	3.5668	6.83591	12.6028	21.7201	33.7874	46.4199
102.9	1.8152	3.535	6.7516	12.3042	21.2631	33.0004	45.6412	1.81683	3.55525	6.81376	12.562	21.6497	33.678	46.2695
103	1.8089	3.5217	6.7316	12.2606	21.1888	32.883	45.4806	1.81094	3.54373	6.79168	12.5213	21.5796	33.5689	46.1196
103.1	1.8	3.5057	6.709	12.2199	21.1145	32.7653	45.3099	1.80507	3.53225	6.76968	12.4807	21.5097	33.4601	45.9702
103.2	1.7922	3.4909	6.686	12.1786	21.0388	32.6446	45.1474	1.79923	3.52081	6.74775	12.4403	21.44	33.3517	45.8213
103.3	1.7844	3.4794	6.6605	12.1323	20.9645	32.5312	44.9916	1.7934	3.5094	6.72589	12.4	21.3705	33.2437	45.6728
103.4	1.7809	3.4685	6.6404	12.0908	20.8838	32.4158	44.8241	1.78759	3.49803	6.7041	12.3598	21.3013	33.136	45.5248
103.5	1.7789	3.4606	6.6234	12.0472	20.8113	32.3027	44.663	1.7818	3.4867	6.68238	12.3197	21.2323	33.0286	45.3773
103.6	1.7691	3.4486	6.6003	11.9977	20.737	32.1918	44.4985	1.77602	3.4754	6.66073	12.2798	21.1635	32.9216	45.2303
103.7	1.7661	3.4372	6.5743	11.9539	20.6607	32.0828	44.3322	1.77027	3.46414	6.63915	12.2401	21.0949	32.815	45.0838
103.8	1.7639	3.4284	6.5535	11.9138	20.5876	31.9683	44.1699	1.76453	3.45292	6.61764	12.2004	21.0266	32.7086	44.9378
103.9	1.7607	3.4139	6.5319	11.8679	20.5127	31.8541	44.0169	1.75882	3.44173	6.5962	12.1609	20.9585	32.6027	44.7922
104	1.7578	3.4052	6.514	11.8307	20.4423	31.7395	43.8711	1.75312	3.43058	6.57483	12.1215	20.8906	32.497	44.647
104.1	1.7575	3.4007	6.4938	11.7925	20.3799	31.6304	43.712	1.74744	3.41947	6.55353	12.0822	20.8229	32.3917	44.5024
104.2	1.7502	3.3898	6.4729	11.7544	20.3108	31.516	43.5469	1.74178	3.40839	6.5323	12.0431	20.7554	32.2868	44.3582
104.3	1.7415	3.3808	6.4528	11.7133	20.241	31.4059	43.3881	1.73614	3.39735	6.51114	12.004	20.6882	32.1822	44.2145
104.4	1.7315	3.3664	6.4307	11.6711	20.1664	31.2941	43.226	1.73051	3.38634	6.49004	11.9652	20.6211	32.078	44.0713
104.5	1.7276	3.3543	6.4092	11.6322	20.0915	31.1933	43.0681	1.7249	3.37537	6.46902	11.9264	20.5543	31.974	43.9285
104.6	1.7259	3.3455	6.3866	11.5911	20.0213	31.0907	42.9216	1.71932	3.36443	6.44806	11.8877	20.4877	31.8704	43.7862
104.7	1.7191	3.3322	6.3621	11.5494	19.9505	30.9899	42.7652	1.71375	3.35353	6.42717	11.8492	20.4214	31.7672	43.6443
104.8	1.7092	3.3205	6.3358	11.5075	19.8873	30.8902	42.6085	1.70819	3.34267	6.40635	11.8109	20.3552	31.6643	43.5029
104.9	1.7013	3.31	6.3136	11.4636	19.8176	30.7871	42.4582	1.70266	3.33184	6.38559	11.7726	20.2893	31.5617	43.362
105	1.6934	3.2951	6.29	11.4199	19.7511	30.6789	42.3079	1.69714	3.32104	6.3649	11.7344	20.2235	31.4594	43.2215
105.1	1.6893	3.2853	6.27	11.3809	19.6864	30.5713	42.1704	1.69165	3.31028	6.34428	11.6964	20.158	31.3575	43.0815
105.2	1.6861	3.2738	6.2459	11.3409	19.6208	30.4699	42.0289	1.68617	3.29956	6.32373	11.6585	20.0927	31.2559	42.9419
105.3	1.6783	3.2639	6.2199	11.2995	19.5508	30.3651	41.8812	1.6807	3.28887	6.30324	11.6208	20.0276	31.1547	42.8028
105.4	1.668	3.2508	6.1936	11.2544	19.4816	30.2624	41.7341	1.67526	3.27822	6.28282	11.5831	19.9627	31.0537	42.6641
105.5	1.6631	3.2381	6.1735	11.2131	19.4176	30.1607	41.587	1.66983	3.2676	6.26247	11.5456	19.8981	30.9531	42.5259
105.6	1.6563	3.2293	6.1558	11.1711	19.3538	30.0575	41.4535	1.66442	3.25701	6.24218	11.5082	19.8336	30.8528	42.3881
105.7	1.656	3.2208	6.1363	11.1366	19.2846	29.9537	41.315	1.65903	3.24646	6.22196	11.4709	19.7693	30.7529	42.2508
105.8	1.6481	3.2099	6.1169	11.0972	19.2152	29.8595	41.1717	1.65365	3.23594	6.2018	11.4337	19.7053	30.6533	42.1139
105.9	1.6357	3.1988	6.0907	11.0567	19.1516	29.7633	41.0355	1.6483	3.22546	6.18171	11.3967	19.6415	30.554	41.9775
106	1.6315	3.1877	6.0672	11.0171	19.0854	29.664	40.9008	1.64296	3.21501	6.16168	11.3598	19.5778	30.455	41.8415
106.1	1.628	3.184	6.0485	10.983	19.0173	29.5606	40.7582	1.63763	3.20459	6.14171	11.323	19.5144	30.3563	41.7059
106.2	1.6192	3.1756	6.03	10.9492	18.9508	29.4628	40.6148	1.63233	3.19421	6.12182	11.2863	19.4512	30.258	41.5708
106.3	1.6129	3.1624	6.0087	10.9138	18.8888	29.365	40.4737	1.62704	3.18386	6.10199	11.2497	19.3882	30.1599	41.4361
106.4	1.6063	3.1523	5.989	10.8752	18.825	29.2635	40.3324	1.62177	3.17355	6.08222	11.2133	19.3253	30.0622	41.3019
106.5	1.6017	3.1442	5.9713	10.8363	18.7572	29.1637	40.1932	1.61651	3.16326	6.06251	11.1769	19.2627	29.9648	41.1681
106.6	1.595	3.1372	5.9533	10.7983	18.6981	29.0633	40.0592	1.61128	3.15301	6.04287	11.1407	19.2003	29.8677	41.0347
106.7	1.5912	3.1308	5.9349	10.7616	18.6373	28.965	39.9244	1.60606	3.1428	6.0233	11.1047	19.1381	29.771	40.9018
106.8	1.5852	3.1188	5.9135	10.7264	18.5733	28.8711	39.7851	1.60085	3.13262	6.00378	11.0687	19.0761	29.6745	40.7693
106.9	1.5777	3.1087	5.8964	10.6869	18.507	28.7823	39.6397	1.59567	3.12247	5.98433	11.0328	19.0143	29.5784	40.6372
107	1.5702	3.0941	5.8704	10.6547	18.4417	28.6885	39.4901	1.5905	3.11235	5.96494	10.9971	18.9527	29.4826	40.5055
107.1	1.5678	3.0868	5.8517	10.6226	18.3799	28.5933	39.3581	1.58534	3.10227	5.94561	10.9614	18.8913	29.387	40.3743
107.2	1.5638	3.0706	5.8276	10.592	18.3182	28.4896	39.2199	1.58021	3.09222	5.92636	10.9259	18.8301	29.2919	40.2435
107.3	1.5555	3.0592	5.8074	10.5585	18.2561	28.3965	39.0818	1.57509	3.0822	5.90716	10.8905	18.7691	29.197	40.1131
107.4	1.5479	3.0478	5.7904	10.5231	18.1894	28.2988	38.9453	1.56999	3.07222	5.88802	10.8552	18.7083	29.1024	39.9832
107.5	1.5469	3.0404	5.7726	10.4841	18.1314	28.2018	38.8021	1.5649	3.06226	5.86894	10.8201	18.6477	29.0081	39.8536
107.6	1.5426	3.0329	5.7526	10.4464	18.0724	28.1117	38.6619	1.55983	3.05234	5.84993	10.785	18.5873	28.9141	39.7245
107.7	1.5322	3.0155	5.7301	10.4063	18.0124	28.0251	38.5304	1.55478	3.04246	5.83098	10.7501	18.5271	28.8204	39.5958
107.8	1.5339	3.0118	5.7187	10.3759	17.9517	27.9315	38.3989	1.54974	3.0326	5.81209	10.7153	18.467	28.7271	39.4675
107.9	1.5296	3.0029	5.6995	10.3413	17.892	27.8415	38.257	1.54472	3.02277	5.79325	10.6805	18.4072	28.634	39.3397
108	1.5251	2.9917	5.6845	10.311	17.8307	27.7457	38.1169	1.53971	3.01298	5.77448	10.6459	18.3476	28.5412	39.2122
108.1	1.5159	2.9824	5.6651	10.281	17.7719	27.6473	37.9798	1.53473	3.00322	5.75578	10.6114	18.2881	28.4487	39.0852
108.2	1.5094	2.9719	5.6393	10.2503	17.7158	27.5486	37.8507	1.52975	2.99349	5.73713	10.5771	18.2289	28.3566	38.9586
108.3	1.504	2.961	5.6221	10.2227	17.6627	27.4563	37.7283	1.5248	2.98379	5.71855	10.5428	18.1698	28.2647	38.8323
108.4	1.4965	2.9544	5.6059	10.194	17.6056	27.3631	37.6009	1.51986	2.97412	5.70002	10.5086	18.111	28.1731	38.7065
108.5	1.4895	2.9424	5.5882	10.1626	17.5429	27.2743	37.4664	1.51493	2.96449	5.68155	10.4746	18.0523	28.0819	38.5811
108.6	1.4856	2.9317	5.5709	10.1292	17.4857	27.1859	37.3389	1.51003	2.95488	5.66314	10.4407	17.9938	27.9909	38.4561
108.7	1.479	2.9214	5.5497	10.0939	17.431	27.0943	37.2085	1.50513	2.94531	5.6448	10.4068	17.9355	27.9002	38.3316
108.8	1.4768	2.9154	5.5317	10.064	17.3773	27.0062	37.0792	1.50026	2.93577	5.62651	10.3731	17.8774	27.8098	38.2074
108.9	1.4717	2.9086	5.5123	10.0332	17.3242	26.92	36.9537	1.4954	2.92626	5.60828	10.3395	17.8195	27.7197	38.0836
109	1.4675	2.8986	5.493	10.0009	17.2679	26.8303	36.835	1.49055	2.91678	5.59011	10.306	17.7617	27.6299	37.9602
109.1	1.4669	2.8921	5.4781	9.9689	17.2097	26.7458	36.7128	1.48572	2.90733	5.572	10.2726	17.7042	27.5404	37.8372
109.2	1.4654	2.8819	5.4655	9.9397	17.1482	26.661	36.5883	1.48091	2.89791	5.55395	10.2394	17.6469	27.4512	37.7146
109.3	1.4641	2.8734	5.4488	9.9109	17.0905	26.5757	36.4657	1.47611	2.88852	5.53596	10.2062	17.5897	27.3622	37.5925
109.4	1.4601	2.8618	5.4312	9.8805	17.0368	26.4894	36.3485	1.47133	2.87916	5.51802	10.1731	17.5327	27.2736	37.4707
109.5	1.4592	2.8556	5.4127	9.8509	16.9812	26.3993	36.2318	1.46656	2.86983	5.50014	10.1402	17.4759	27.1852	37.3493
109.6	1.4524	2.8452	5.3926	9.8144	16.9207	26.3145	36.1083	1.46181	2.86054	5.48232	10.1073	17.4193	27.0972	37.2282
109.7	1.4541	2.8383	5.376	9.7837	16.8662	26.2294	35.9798	1.45708	2.85127	5.46457	10.0746	17.3628	27.0094	37.1077
109.8	1.4499	2.8267	5.3605	9.7548	16.8059	26.1419	35.8586	1.45236	2.84203	5.44686	10.0419	17.3066	26.9219	36.9874
109.9	1.4432	2.8169	5.3412	9.7234	16.7512	26.0576	35.7424	1.44765	2.83283	5.42921	10.0094	17.2505	26.8347	36.8676
110	1.4363	2.81	5.3228	9.6928	16.6947	25.9722	35.6204	1.44296	2.82365	5.41162	9.97696	17.1946	26.7477	36.7482
110.1	1.4294	2.7995	5.3035	9.6542	16.6422	25.8942	35.5026	1.43829	2.8145	5.39409	9.94464	17.1389	26.6611	36.6291
110.2	1.4224	2.7873	5.2818	9.6199	16.5842	25.8111	35.3834	1.43363	2.80538	5.37662	9.91243	17.0834	26.5747	36.5105
110.3	1.4181	2.7756	5.2615	9.586	16.5336	25.7284	35.2652	1.42898	2.79629	5.3592	9.88031	17.0281	26.4886	36.3922
110.4	1.4146	2.7658	5.2427	9.5542	16.4755	25.6402	35.143	1.42435	2.78723	5.34184	9.8483	16.9729	26.4028	36.2743
110.5	1.4049	2.7545	5.2256	9.5195	16.4203	25.5549	35.0175	1.41974	2.7782	5.32453	9.81639	16.9179	26.3172	36.1567
110.6	1.3969	2.7478	5.2099	9.4894	16.3703	25.4704	34.9036	1.41514	2.7692	5.30728	9.78459	16.8631	26.232	36.0396
110.7	1.3908	2.7335	5.1923	9.456	16.3135	25.3907	34.7899	1.41055	2.76023	5.29009	9.75289	16.8085	26.147	35.9229
110.8	1.3901	2.727	5.1827	9.4257	16.2581	25.3082	34.6779	1.40598	2.75129	5.27295	9.7213	16.754	26.0623	35.8065
110.9	1.3908	2.7185	5.1648	9.3954	16.2026	25.2252	34.558	1.40143	2.74238	5.25586	9.6898	16.6997	25.9778	35.6905
111	1.3847	2.7076	5.1434	9.3639	16.1474	25.1445	34.4389	1.39689	2.73349	5.23883	9.65841	16.6456	25.8937	35.5748
111.1	1.3866	2.7064	5.1319	9.3327	16.0905	25.066	34.3237	1.39236	2.72463	5.22186	9.62711	16.5917	25.8098	35.4596
111.2	1.3838	2.6974	5.1165	9.3029	16.0388	24.9817	34.2104	1.38785	2.71581	5.20495	9.59593	16.5379	25.7262	35.3447
111.3	1.3788	2.6878	5.1003	9.2752	15.9832	24.9043	34.0919	1.38336	2.70701	5.18808	9.56484	16.4844	25.6428	35.2302
111.4	1.3795	2.6823	5.0897	9.2518	15.9299	24.8197	33.9731	1.37887	2.69824	5.17127	9.53385	16.431	25.5598	35.116
111.5	1.3776	2.6742	5.0768	9.228	15.8777	24.7365	33.8535	1.37441	2.6895	5.15452	9.50296	16.3777	25.4769	35.0023
111.6	1.3724	2.6652	5.0617	9.2008	15.8295	24.6564	33.7381	1.36995	2.68078	5.13782	9.47217	16.3247	25.3944	34.8889
111.7	1.3666	2.6539	5.0451	9.1702	15.7732	24.5721	33.6182	1.36552	2.6721	5.12118	9.44149	16.2718	25.3121	34.7759
111.8	1.3598	2.6433	5.029	9.1349	15.7231	24.4901	33.5046	1.36109	2.66344	5.10459	9.4109	16.2191	25.2301	34.6632
111.9	1.3614	2.6387	5.0166	9.1123	15.6738	24.4091	33.3908	1.35668	2.65481	5.08805	9.38041	16.1665	25.1484	34.5509
112	1.362	2.6303	5.0008	9.0856	15.6179	24.3292	33.2778	1.35229	2.64621	5.07156	9.35002	16.1141	25.0669	34.4389
112.1	1.3597	2.6244	4.9881	9.0619	15.5665	24.2446	33.1658	1.34791	2.63764	5.05513	9.31973	16.0619	24.9857	34.3274
112.2	1.3584	2.613	4.9701	9.0276	15.5123	24.1689	33.0546	1.34354	2.6291	5.03876	9.28954	16.0099	24.9048	34.2162
112.3	1.3582	2.6044	4.9551	8.9971	15.4597	24.0884	32.9468	1.33919	2.62058	5.02243	9.25944	15.958	24.8241	34.1053
112.4	1.3562	2.5947	4.9405	8.9673	15.4027	24.0105	32.8345	1.33485	2.61209	5.00616	9.22944	15.9063	24.7437	33.9948
112.5	1.3569	2.5893	4.9289	8.9404	15.3457	23.9356	32.7185	1.33052	2.60362	4.98994	9.19954	15.8548	24.6635	33.8847
112.6	1.3557	2.5816	4.9154	8.9156	15.2966	23.8597	32.5995	1.32621	2.59519	4.97377	9.16973	15.8034	24.5836	33.7749
112.7	1.349	2.5716	4.8936	8.8867	15.247	23.7807	32.4958	1.32192	2.58678	4.95766	9.14003	15.7522	24.504	33.6655
112.8	1.3448	2.5622	4.8806	8.8552	15.1967	23.7031	32.3894	1.31763	2.5784	4.9416	9.11042	15.7012	24.4246	33.5564
112.9	1.3405	2.5524	4.8653	8.8291	15.1409	23.6248	32.2803	1.31336	2.57005	4.92559	9.0809	15.6503	24.3454	33.4477
113	1.3334	2.5428	4.8474	8.7972	15.0899	23.5437	32.1686	1.30911	2.56172	4.90963	9.05148	15.5996	24.2666	33.3393
113.1	1.3311	2.54	4.8317	8.7669	15.0427	23.4656	32.0583	1.30487	2.55342	4.89373	9.02216	15.5491	24.1879	33.2313
113.2	1.3295	2.5331	4.8158	8.7345	14.9945	23.3846	31.9454	1.30064	2.54515	4.87787	8.99293	15.4987	24.1096	33.1237
113.3	1.327	2.5303	4.8064	8.7073	14.9495	23.306	31.8378	1.29643	2.5369	4.86207	8.9638	15.4485	24.0315	33.0164
113.4	1.3235	2.5232	4.7928	8.6729	14.9021	23.2258	31.7265	1.29223	2.52869	4.84632	8.93476	15.3985	23.9536	32.9094
113.5	1.3186	2.5153	4.7782	8.643	14.858	23.1516	31.6201	1.28804	2.52049	4.83062	8.90581	15.3486	23.876	32.8028
113.6	1.3112	2.5055	4.764	8.6132	14.8056	23.081	31.5201	1.28387	2.51233	4.81497	8.87695	15.2988	23.7986	32.6965
113.7	1.3075	2.4994	4.7514	8.5844	14.758	23.0055	31.4139	1.27971	2.50419	4.79937	8.8482	15.2493	23.7216	32.5906
113.8	1.3103	2.4952	4.74	8.5577	14.7097	22.9224	31.307	1.27556	2.49608	4.78382	8.81953	15.1999	23.6447	32.485
113.9	1.3054	2.482	4.7222	8.5242	14.6632	22.8445	31.2014	1.27143	2.48799	4.76832	8.79096	15.1506	23.5681	32.3797
114	1.3004	2.4737	4.7058	8.4953	14.6185	22.7646	31.0971	1.26731	2.47993	4.75287	8.76248	15.1015	23.4917	32.2748
114.1	1.2978	2.4689	4.6901	8.4676	14.5709	22.696	30.9963	1.2632	2.47189	4.73747	8.73409	15.0526	23.4156	32.1703
114.2	1.2956	2.4647	4.6768	8.4424	14.5246	22.6229	30.8969	1.25911	2.46389	4.72213	8.7058	15.0039	23.3398	32.0661
114.3	1.2926	2.4582	4.6665	8.4174	14.4759	22.5525	30.7918	1.25503	2.4559	4.70683	8.67759	14.9552	23.2642	31.9622
114.4	1.2886	2.451	4.6508	8.3923	14.4239	22.4746	30.6778	1.25097	2.44795	4.69158	8.64948	14.9068	23.1888	31.8586
114.5	1.2874	2.445	4.6356	8.3654	14.3772	22.4058	30.5723	1.24691	2.44002	4.67638	8.62145	14.8585	23.1137	31.7554
114.6	1.2839	2.4408	4.6191	8.3415	14.3345	22.3335	30.4736	1.24287	2.43211	4.66123	8.59352	14.8104	23.0388	31.6525
114.7	1.2839	2.438	4.6044	8.3158	14.284	22.2585	30.3701	1.23885	2.42423	4.64613	8.56569	14.7624	22.9642	31.55
114.8	1.2803	2.4266	4.5877	8.285	14.2346	22.1859	30.2669	1.23483	2.41638	4.63108	8.53793	14.7146	22.8898	31.4478
114.9	1.2751	2.4161	4.57	8.2582	14.1892	22.1172	30.1652	1.23083	2.40855	4.61607	8.51027	14.6669	22.8156	31.3459
115	1.2695	2.4091	4.5547	8.2296	14.1433	22.0503	30.0631	1.22685	2.40075	4.60112	8.4827	14.6194	22.7417	31.2443
115.1	1.2642	2.4003	4.5404	8.2055	14.0957	21.9831	29.9609	1.22287	2.39297	4.58621	8.45522	14.572	22.668	31.1431
115.2	1.2579	2.3927	4.5263	8.1772	14.0535	21.9091	29.8578	1.21891	2.38522	4.57135	8.42783	14.5248	22.5946	31.0422
115.3	1.2531	2.387	4.5099	8.1491	14.0112	21.8365	29.7557	1.21496	2.37749	4.55654	8.40052	14.4777	22.5214	30.9417
115.4	1.2445	2.3807	4.4948	8.1265	13.9685	21.7607	29.6554	1.21102	2.36979	4.54178	8.37331	14.4308	22.4484	30.8414
115.5	1.2392	2.3775	4.48	8.1022	13.9229	21.6871	29.5515	1.2071	2.36211	4.52707	8.34618	14.3841	22.3757	30.7415
115.6	1.2306	2.3708	4.4661	8.0749	13.8799	21.6232	29.4504	1.20319	2.35445	4.5124	8.31914	14.3375	22.3032	30.6419
115.7	1.2264	2.3623	4.4496	8.0495	13.8355	21.5537	29.3533	1.19929	2.34683	4.49778	8.29219	14.291	22.2309	30.5426
115.8	1.2201	2.3554	4.4397	8.0248	13.7901	21.4832	29.2527	1.19541	2.33922	4.48321	8.26532	14.2447	22.1589	30.4437
115.9	1.2158	2.3522	4.4264	8.0001	13.743	21.4118	29.1517	1.19153	2.33165	4.46869	8.23855	14.1986	22.0871	30.345
116	1.2127	2.3431	4.4113	7.9781	13.6976	21.3387	29.0535	1.18767	2.32409	4.45421	8.21185	14.1526	22.0155	30.2467
116.1	1.2094	2.3344	4.3965	7.9511	13.6544	21.2711	28.9564	1.18383	2.31656	4.43978	8.18525	14.1067	21.9442	30.1487
116.2	1.2087	2.3294	4.3873	7.9256	13.6092	21.2042	28.8559	1.17999	2.30906	4.4254	8.15874	14.061	21.8731	30.0511
116.3	1.2057	2.322	4.3766	7.9042	13.5706	21.1407	28.7595	1.17617	2.30158	4.41106	8.1323	14.0155	21.8023	29.9537
116.4	1.2044	2.3171	4.3632	7.8818	13.5213	21.0742	28.6581	1.17236	2.29412	4.39677	8.10595	13.9701	21.7316	29.8567
116.5	1.202	2.31	4.3532	7.8582	13.4763	21.0073	28.5586	1.16856	2.28669	4.38252	8.07969	13.9248	21.6612	29.7599
116.6	1.2042	2.3034	4.3411	7.8373	13.436	20.94	28.4665	1.16477	2.27928	4.36832	8.05351	13.8797	21.591	29.6635
116.7	1.2041	2.2956	4.3282	7.8119	13.3923	20.8697	28.3675	1.161	2.2719	4.35417	8.02743	13.8347	21.5211	29.5674
116.8	1.202	2.2923	4.3181	7.792	13.3517	20.8036	28.2735	1.15724	2.26454	4.34007	8.00142	13.7899	21.4514	29.4716
116.9	1.1965	2.2861	4.3045	7.7635	13.3057	20.7319	28.1797	1.15349	2.2572	4.326	7.9755	13.7452	21.3819	29.3762
117	1.1888	2.2798	4.2923	7.7363	13.2516	20.6669	28.0856	1.14975	2.24989	4.31199	7.94966	13.7007	21.3126	29.281
117.1	1.1859	2.2774	4.2856	7.7156	13.2084	20.5986	27.9883	1.14603	2.2426	4.29802	7.9239	13.6563	21.2436	29.1861
117.2	1.1797	2.2672	4.2705	7.6896	13.1692	20.5293	27.8952	1.14232	2.23533	4.2841	7.89823	13.6121	21.1748	29.0916
117.3	1.177	2.2628	4.2593	7.6599	13.1242	20.4637	27.8023	1.13861	2.22809	4.27022	7.87264	13.568	21.1061	28.9973
117.4	1.1772	2.2587	4.2477	7.6343	13.0774	20.3966	27.7136	1.13493	2.22087	4.25638	7.84714	13.524	21.0378	28.9034
117.5	1.1673	2.2488	4.2292	7.6043	13.0326	20.3332	27.6231	1.13125	2.21368	4.24259	7.82171	13.4802	20.9696	28.8097
117.6	1.1652	2.2434	4.2169	7.5781	12.9908	20.2633	27.5323	1.12758	2.2065	4.22884	7.79637	13.4365	20.9017	28.7164
117.7	1.1641	2.239	4.2042	7.5558	12.947	20.1981	27.44	1.12393	2.19936	4.21515	7.77112	13.393	20.834	28.6234
117.8	1.1624	2.2319	4.194	7.5328	12.9078	20.1326	27.35	1.12029	2.19223	4.20149	7.74594	13.3496	20.7665	28.5306
117.9	1.1608	2.226	4.1797	7.5106	12.8659	20.0698	27.2569	1.11666	2.18513	4.18788	7.72085	13.3064	20.6992	28.4382
118	1.1528	2.2126	4.161	7.4868	12.8222	19.9994	27.1666	1.11304	2.17805	4.17431	7.69583	13.2632	20.6321	28.3461
118.1	1.1496	2.205	4.1476	7.4617	12.7778	19.9331	27.0752	1.10944	2.17099	4.16079	7.6709	13.2203	20.5653	28.2542
118.2	1.1453	2.1963	4.1341	7.4374	12.7374	19.8722	26.9844	1.10584	2.16396	4.14731	7.64605	13.1775	20.4987	28.1627
118.3	1.1424	2.1909	4.1246	7.4181	12.6976	19.8088	26.8923	1.10226	2.15695	4.13387	7.62128	13.1348	20.4322	28.0715
118.4	1.1359	2.1803	4.11	7.3921	12.6547	19.7496	26.801	1.09869	2.14996	4.12048	7.59659	13.0922	20.366	27.9805
118.5	1.128	2.1759	4.0944	7.3657	12.6147	19.6881	26.7114	1.09513	2.14299	4.10713	7.57197	13.0498	20.3001	27.8899
118.6	1.1221	2.1679	4.0785	7.3377	12.5808	19.6274	26.6249	1.09158	2.13605	4.09382	7.54744	13.0075	20.2343	27.7995
118.7	1.1144	2.1595	4.0631	7.3109	12.5403	19.5631	26.5394	1.08804	2.12913	4.08056	7.52299	12.9654	20.1688	27.7095
118.8	1.1132	2.153	4.0534	7.288	12.5014	19.502	26.4527	1.08452	2.12223	4.06734	7.49862	12.9234	20.1034	27.6197
118.9	1.107	2.1434	4.0391	7.2617	12.4628	19.4422	26.3625	1.08101	2.11536	4.05416	7.47433	12.8815	20.0383	27.5302
119	1.1055	2.1402	4.0261	7.2386	12.4288	19.3769	26.2766	1.0775	2.10851	4.04103	7.45011	12.8398	19.9734	27.441
119.1	1.1069	2.139	4.018	7.222	12.3893	19.3127	26.1896	1.07401	2.10167	4.02794	7.42597	12.7982	19.9086	27.3521
119.2	1.1042	2.1303	4.0057	7.2002	12.3461	19.2538	26.1031	1.07053	2.09487	4.01489	7.40192	12.7567	19.8442	27.2635
119.3	1.0966	2.1266	3.9925	7.176	12.3057	19.193	26.0203	1.06707	2.08808	4.00188	7.37794	12.7154	19.7799	27.1752
119.4	1.092	2.116	3.9751	7.1501	12.2628	19.1343	25.9332	1.06361	2.08131	3.98892	7.35403	12.6742	19.7158	27.0871
119.5	1.089	2.1111	3.9639	7.1276	12.2215	19.0785	25.8509	1.06016	2.07457	3.97599	7.33021	12.6331	19.6519	26.9994
119.6	1.0837	2.1021	3.9481	7.1036	12.1799	19.0234	25.7658	1.05673	2.06785	3.96311	7.30646	12.5922	19.5882	26.9119
119.7	1.0785	2.0915	3.9332	7.0789	12.1409	18.9693	25.6792	1.0533	2.06115	3.95027	7.28279	12.5514	19.5248	26.8247
119.8	1.0728	2.0819	3.9171	7.0504	12.1031	18.9094	25.5946	1.04989	2.05447	3.93747	7.2592	12.5107	19.4615	26.7378
119.9	1.0662	2.0751	3.9044	7.0274	12.0627	18.85	25.5067	1.04649	2.04782	3.92472	7.23568	12.4702	19.3985	26.6512
120	1.0609	2.07	3.8934	7.0084	12.0193	18.793	25.4197	1.0431	2.04118	3.912	7.21223	12.4298	19.3356	26.5648
120.1	1.0601	2.0632	3.8858	6.9877	11.9746	18.7333	25.3341	1.03972	2.03457	3.89933	7.18887	12.3895	19.273	26.4788
120.2	1.0553	2.0552	3.8743	6.9678	11.9296	18.6698	25.2516	1.03635	2.02798	3.8867	7.16558	12.3494	19.2105	26.393
120.3	1.0541	2.0471	3.8618	6.9448	11.8874	18.609	25.1747	1.03299	2.02141	3.8741	7.14237	12.3094	19.1483	26.3075
120.4	1.0469	2.0396	3.8526	6.9195	11.8478	18.5489	25.0939	1.02965	2.01486	3.86155	7.11922	12.2695	19.0863	26.2222
120.5	1.0394	2.0323	3.8422	6.8967	11.8143	18.4919	25.0165	1.02631	2.00833	3.84904	7.09616	12.2298	19.0244	26.1373
120.6	1.0302	2.02	3.8275	6.8692	11.7794	18.432	24.9332	1.02299	2.00182	3.83657	7.07317	12.1901	18.9628	26.0526
120.7	1.0277	2.0134	3.8199	6.8487	11.7448	18.3725	24.854	1.01967	1.99534	3.82414	7.05026	12.1506	18.9014	25.9682
120.8	1.0189	2.0033	3.8045	6.8248	11.7074	18.319	24.7766	1.01637	1.98888	3.81175	7.02742	12.1113	18.8401	25.8841
120.9	1.0162	2.0005	3.7952	6.8059	11.6722	18.2588	24.696	1.01308	1.98243	3.7994	7.00465	12.072	18.7791	25.8002
121	1.0114	1.995	3.7872	6.7862	11.6345	18.1992	24.6152	1.00979	1.97601	3.78709	6.98195	12.0329	18.7182	25.7166
121.1	1.0052	1.984	3.7727	6.7578	11.6011	18.1406	24.5344	1.00652	1.96961	3.77482	6.95933	11.9939	18.6576	25.6333
121.2	1.0046	1.979	3.7609	6.7395	11.562	18.084	24.4517	1.00326	1.96323	3.7626	6.93679	11.9551	18.5972	25.5503
121.3	0.997801	1.9731	3.7465	6.7182	11.5265	18.0273	24.373	1.00001	1.95687	3.75041	6.91432	11.9164	18.5369	25.4675
121.4	0.9978	1.9693	3.7375	6.6974	11.4874	17.9682	24.2942	0.996772	1.95053	3.73826	6.89191	11.8778	18.4769	25.385
121.5	0.9992	1.9654	3.7332	6.6811	11.45	17.9182	24.2192	0.993543	1.94421	3.72614	6.86958	11.8393	18.417	25.3027
121.6	0.998501	1.9574	3.7221	6.6624	11.415	17.8636	24.1432	0.990324	1.93791	3.71407	6.84733	11.8009	18.3573	25.2208
121.7	0.992102	1.9511	3.7093	6.6412	11.3811	17.8041	24.0671	0.987116	1.93163	3.70204	6.82515	11.7627	18.2979	25.1391
121.8	0.993301	1.9456	3.699	6.6172	11.3469	17.7469	23.9871	0.983918	1.92537	3.69005	6.80304	11.7246	18.2386	25.0576
121.9	0.9902	1.9388	3.6853	6.5917	11.3075	17.6946	23.9099	0.98073	1.91913	3.67809	6.781	11.6866	18.1795	24.9764
122	0.9919	1.9381	3.6766	6.5719	11.2759	17.6401	23.8389	0.977553	1.91292	3.66618	6.75903	11.6487	18.1206	24.8955
122.1	0.985602	1.9343	3.6668	6.5491	11.2429	17.5846	23.7618	0.974385	1.90672	3.6543	6.73713	11.611	18.0619	24.8149
122.2	0.984901	1.9318	3.6594	6.5327	11.2079	17.5278	23.6827	0.971229	1.90054	3.64246	6.71531	11.5734	18.0034	24.7345
122.3	0.978802	1.9227	3.6442	6.5096	11.1738	17.4728	23.6057	0.968083	1.89439	3.63066	6.69355	11.5359	17.9451	24.6544
122.4	0.9746	1.9159	3.6315	6.4868	11.1349	17.4154	23.5293	0.964946	1.88825	3.6189	6.67186	11.4985	17.8869	24.5745
122.5	0.9727	1.9107	3.6232	6.4685	11.1009	17.3645	23.4567	0.96182	1.88213	3.60717	6.65024	11.4613	17.829	24.4949
122.6	0.969902	1.9064	3.6099	6.4482	11.0687	17.3154	23.3766	0.958704	1.87603	3.59549	6.6287	11.4241	17.7712	24.4155
122.7	0.967001	1.9035	3.6001	6.4312	11.034	17.2573	23.2973	0.955598	1.86996	3.58384	6.60723	11.3871	17.7136	24.3364
122.8	0.960402	1.8968	3.587	6.4032	11.0033	17.2062	23.2251	0.952502	1.8639	3.57223	6.58582	11.3502	17.6562	24.2576
122.9	0.956	1.8881	3.5739	6.3804	10.9702	17.1491	23.1505	0.949416	1.85786	3.56065	6.56448	11.3134	17.599	24.179
123	0.9512	1.883	3.5605	6.3627	10.9402	17.0998	23.0765	0.94634	1.85184	3.54912	6.54322	11.2768	17.542	24.1006
123.1	0.949002	1.8798	3.5477	6.3417	10.9094	17.0464	23.0016	0.943274	1.84584	3.53762	6.52202	11.2403	17.4852	24.0225
123.2	0.949001	1.8703	3.5371	6.3202	10.8768	16.9946	22.9261	0.940219	1.83986	3.52616	6.50089	11.2039	17.4285	23.9447
123.3	0.9507	1.866	3.5307	6.3064	10.8407	16.9404	22.851	0.937173	1.8339	3.51474	6.47983	11.1676	17.3721	23.8672
123.4	0.9454	1.8558	3.5181	6.2867	10.8058	16.8874	22.7796	0.934136	1.82796	3.50335	6.45883	11.1314	17.3158	23.7898
123.5	0.9402	1.8469	3.5072	6.2639	10.7703	16.832	22.7022	0.93111	1.82204	3.492	6.43791	11.0953	17.2597	23.7128
123.6	0.936801	1.8407	3.4983	6.246	10.7351	16.7795	22.6268	0.928093	1.81613	3.48068	6.41705	11.0594	17.2038	23.6359
123.7	0.935801	1.8336	3.4849	6.228	10.7002	16.7289	22.5525	0.925087	1.81025	3.46941	6.39627	11.0235	17.1481	23.5594
123.8	0.933001	1.827	3.4718	6.212	10.6667	16.6723	22.4822	0.92209	1.80438	3.45817	6.37554	10.9878	17.0925	23.483
123.9	0.9289	1.8274	3.4625	6.1926	10.6335	16.6194	22.4092	0.919102	1.79854	3.44697	6.35489	10.9522	17.0371	23.407
124	0.9253	1.8213	3.4521	6.1741	10.6004	16.5739	22.3341	0.916124	1.79271	3.4358	6.3343	10.9167	16.9819	23.3311
124.1	0.921601	1.8197	3.4425	6.156	10.5676	16.5308	22.2628	0.913156	1.7869	3.42467	6.31377	10.8814	16.9269	23.2555
124.2	0.919101	1.8135	3.4323	6.1354	10.5354	16.4809	22.1916	0.910199	1.78112	3.41357	6.29332	10.8461	16.8721	23.1802
124.3	0.915801	1.8107	3.4248	6.1191	10.5014	16.4264	22.1156	0.90725	1.77534	3.40251	6.27293	10.811	16.8174	23.1051
124.4	0.91	1.802	3.4107	6.0951	10.4704	16.3796	22.0429	0.90431	1.76959	3.39149	6.25261	10.776	16.7629	23.0302
124.5	0.9072	1.7976	3.4019	6.0755	10.4381	16.3281	21.9716	0.90138	1.76386	3.3805	6.23235	10.741	16.7086	22.9556
124.6	0.907201	1.7914	3.3926	6.0586	10.4045	16.2771	21.8999	0.89846	1.75814	3.36955	6.21216	10.7062	16.6545	22.8813
124.7	0.902302	1.7867	3.3791	6.038	10.3687	16.2211	21.8315	0.89555	1.75245	3.35864	6.19204	10.6716	16.6005	22.8071
124.8	0.899301	1.7832	3.3713	6.0214	10.3346	16.171	21.7632	0.892648	1.74677	3.34775	6.17198	10.637	16.5467	22.7332
124.9	0.8955	1.7785	3.3599	6.0014	10.3023	16.1202	21.6941	0.889756	1.74111	3.33691	6.15198	10.6025	16.4931	22.6596
125	0.9006	1.7792	3.3515	5.9889	10.2691	16.0659	21.6273	0.886873	1.73547	3.3261	6.13205	10.5682	16.4397	22.5862
125.1	0.894802	1.7728	3.3404	5.967	10.2359	16.0175	21.5574	0.884	1.72985	3.31532	6.11218	10.5339	16.3864	22.513
125.2	0.886402	1.7643	3.329	5.9451	10.2012	15.9692	21.4891	0.881137	1.72425	3.30458	6.09238	10.4998	16.3334	22.4401
125.3	0.882602	1.7582	3.3176	5.9211	10.1668	15.9196	21.4229	0.878282	1.71866	3.29387	6.07264	10.4658	16.2804	22.3674
125.4	0.8739	1.7498	3.308	5.901	10.1347	15.8734	21.3514	0.875436	1.71309	3.2832	6.05297	10.4319	16.2277	22.2949
125.5	0.8735	1.7483	3.303	5.8859	10.1014	15.8242	21.2808	0.8726	1.70754	3.27257	6.03336	10.3981	16.1751	22.2227
125.6	0.869802	1.7433	3.2891	5.8687	10.0676	15.7716	21.2054	0.869773	1.70201	3.26196	6.01381	10.3644	16.1227	22.1507
125.7	0.865401	1.7399	3.2825	5.8537	10.0343	15.7279	21.1353	0.866956	1.6965	3.2514	5.99433	10.3308	16.0705	22.0789
125.8	0.868001	1.7372	3.2744	5.839	10.0053	15.6781	21.0708	0.864147	1.691	3.24086	5.97491	10.2974	16.0184	22.0074
125.9	0.8658	1.7338	3.2668	5.8226	9.9705	15.634	20.9954	0.861347	1.68552	3.23036	5.95555	10.264	15.9665	21.9361
126	0.8657	1.7314	3.2582	5.8085	9.9377	15.5884	20.9275	0.858556	1.68006	3.2199	5.93626	10.2307	15.9148	21.865
126.1	0.862702	1.7285	3.2496	5.7894	9.9067	15.5327	20.8584	0.855775	1.67462	3.20946	5.91702	10.1976	15.8632	21.7942
126.2	0.863401	1.7267	3.2385	5.7729	9.8764	15.4856	20.7936	0.853003	1.66919	3.19907	5.89786	10.1646	15.8118	21.7236
126.3	0.861401	1.7246	3.2294	5.7558	9.8488	15.4433	20.7301	0.850239	1.66378	3.1887	5.87875	10.1316	15.7606	21.6532
126.4	0.8598	1.7178	3.2188	5.7376	9.8206	15.3927	20.6624	0.847484	1.65839	3.17837	5.8597	10.0988	15.7096	21.583
126.5	0.8571	1.715	3.2049	5.7204	9.7907	15.3454	20.5925	0.844739	1.65302	3.16807	5.84072	10.0661	15.6587	21.5131
126.6	0.860901	1.7136	3.1953	5.7057	9.7591	15.3005	20.5234	0.842002	1.64766	3.15781	5.82179	10.0335	15.6079	21.4434
126.7	0.8651	1.7168	3.1876	5.6939	9.7281	15.2543	20.4557	0.839274	1.64233	3.14758	5.80294	10.001	15.5574	21.374
126.8	0.860802	1.7127	3.1736	5.6744	9.6979	15.2098	20.3853	0.836555	1.63701	3.13738	5.78414	9.96857	15.507	21.3047
126.9	0.8585	1.7092	3.1642	5.655	9.6696	15.1644	20.3191	0.833845	1.6317	3.12722	5.7654	9.93628	15.4567	21.2357
127	0.855	1.7047	3.1541	5.638	9.6375	15.1231	20.2534	0.831143	1.62642	3.11709	5.74672	9.90408	15.4066	21.1669
127.1	0.8569	1.7012	3.1477	5.621	9.6093	15.0789	20.1899	0.82845	1.62115	3.10699	5.7281	9.87199	15.3567	21.0983
127.2	0.8583	1.6958	3.1419	5.6069	9.5838	15.0342	20.1274	0.825767	1.6159	3.09693	5.70954	9.84002	15.307	21.03
127.3	0.856502	1.689	3.1322	5.5864	9.5606	14.9861	20.0671	0.823092	1.61066	3.08689	5.69105	9.80814	15.2574	20.9618
127.4	0.8562	1.6833	3.1233	5.5714	9.5311	14.9438	20.0039	0.820425	1.60544	3.07689	5.67261	9.77636	15.208	20.8939
127.5	0.8545	1.6794	3.1123	5.5532	9.5012	14.8994	19.9415	0.817767	1.60024	3.06692	5.65423	9.74469	15.1587	20.8262
127.6	0.845402	1.6705	3.0971	5.5337	9.4699	14.8527	19.8746	0.815117	1.59506	3.05698	5.63591	9.71311	15.1096	20.7588
127.7	0.845101	1.6669	3.0863	5.5169	9.44	14.8116	19.8138	0.812477	1.58989	3.04708	5.61765	9.68165	15.0606	20.6915
127.8	0.841402	1.6606	3.0799	5.4988	9.4093	14.7661	19.7507	0.809845	1.58474	3.03721	5.59945	9.65028	15.0118	20.6245
127.9	0.8382	1.659	3.0742	5.4814	9.3844	14.721	19.6963	0.807221	1.5796	3.02737	5.58131	9.61902	14.9632	20.5577
128	0.8393	1.6575	3.0678	5.4646	9.3579	14.6705	19.6341	0.804606	1.57449	3.01756	5.56323	9.58785	14.9147	20.491
128.1	0.833102	1.6468	3.0557	5.4437	9.3275	14.6244	19.569	0.801999	1.56939	3.00779	5.5452	9.55679	14.8664	20.4247
128.2	0.8312	1.6439	3.0475	5.4295	9.2926	14.5761	19.5	0.799401	1.5643	2.99804	5.52724	9.52584	14.8183	20.3585
128.3	0.828702	1.6354	3.0376	5.4126	9.2647	14.5298	19.4388	0.796811	1.55923	2.98833	5.50934	9.49497	14.7702	20.2925
128.4	0.8235	1.6297	3.0284	5.3929	9.2365	14.4828	19.3758	0.794229	1.55418	2.97865	5.49149	9.46421	14.7224	20.2268
128.5	0.8222	1.6262	3.0231	5.3771	9.2085	14.4371	19.3104	0.791656	1.54915	2.969	5.47369	9.43355	14.6747	20.1613
128.6	0.8215	1.6245	3.0168	5.3616	9.1815	14.3922	19.2427	0.789091	1.54413	2.95938	5.45596	9.40298	14.6271	20.0959
128.7	0.820801	1.619	3.01	5.3447	9.1483	14.3465	19.1821	0.786535	1.53913	2.94979	5.43829	9.37253	14.5798	20.0309
128.8	0.816101	1.6118	2.9978	5.3263	9.1198	14.3042	19.1213	0.783987	1.53414	2.94024	5.42067	9.34216	14.5325	19.966
128.9	0.8121	1.6055	2.9874	5.3123	9.0917	14.2601	19.0614	0.781447	1.52917	2.93071	5.40311	9.31189	14.4854	19.9013
129	0.8125	1.6063	2.9806	5.2966	9.0582	14.2169	19.0061	0.778915	1.52421	2.92121	5.3856	9.28172	14.4385	19.8368
129.1	0.808902	1.6003	2.9714	5.2741	9.026	14.1795	18.949	0.776392	1.51928	2.91175	5.36815	9.25165	14.3917	19.7725
129.2	0.803101	1.5928	2.9642	5.2585	8.9996	14.1343	18.8933	0.773877	1.51436	2.90232	5.35076	9.22168	14.3451	19.7085
129.3	0.798201	1.5906	2.9547	5.244	8.9725	14.091	18.8389	0.77137	1.50945	2.89291	5.33343	9.19181	14.2986	19.6446
129.4	0.787	1.5844	2.9412	5.2257	8.9447	14.0489	18.7805	0.76887	1.50456	2.88354	5.31615	9.16203	14.2523	19.581
129.5	0.7852	1.5802	2.933	5.2078	8.9123	14.0049	18.7189	0.766379	1.49968	2.8742	5.29892	9.13234	14.2061	19.5175
129.6	0.780101	1.5762	2.922	5.1898	8.8855	13.9643	18.6665	0.763896	1.49482	2.86489	5.28176	9.10275	14.1601	19.4543
129.7	0.773502	1.5719	2.9105	5.1738	8.8655	13.9234	18.6126	0.761422	1.48998	2.85561	5.26465	9.07327	14.1142	19.3913
129.8	0.771201	1.5701	2.9036	5.1578	8.8395	13.8827	18.5601	0.758955	1.48516	2.84636	5.24759	9.04387	14.0685	19.3285
129.9	0.7697	1.5637	2.8966	5.1416	8.8046	13.8429	18.4999	0.756496	1.48034	2.83713	5.23059	9.01457	14.0229	19.2658
130	0.7657	1.5546	2.8871	5.1258	8.7759	13.8051	18.4433	0.754045	1.47555	2.82794	5.21364	8.98536	13.9775	19.2034
130.1	0.761402	1.5516	2.8764	5.109	8.7462	13.7613	18.3858	0.751602	1.47077	2.81878	5.19675	8.95625	13.9322	19.1412
130.2	0.757401	1.5477	2.8698	5.0965	8.7275	13.7172	18.3279	0.749168	1.466	2.80965	5.17992	8.92724	13.8871	19.0792
130.3	0.756601	1.5462	2.8581	5.0837	8.7019	13.6783	18.2718	0.74674	1.46125	2.80055	5.16314	8.89832	13.8421	19.0174
130.4	0.7549	1.5427	2.8476	5.0661	8.675	13.6449	18.2189	0.744321	1.45652	2.79147	5.14641	8.86949	13.7972	18.9558
130.5	0.7549	1.5409	2.8418	5.0548	8.6512	13.6023	18.1658	0.741909	1.4518	2.78243	5.12973	8.84075	13.7525	18.8944
130.6	0.7521	1.5424	2.837	5.0404	8.6241	13.5609	18.1116	0.739506	1.4471	2.77341	5.11311	8.81211	13.708	18.8331
130.7	0.749201	1.5432	2.8275	5.0263	8.601	13.521	18.0539	0.73711	1.44241	2.76443	5.09655	8.78357	13.6636	18.7721
130.8	0.748001	1.5359	2.8193	5.0124	8.5744	13.4841	17.9936	0.734722	1.43774	2.75547	5.08004	8.75511	13.6193	18.7113
130.9	0.7473	1.5349	2.8112	4.9991	8.551	13.4464	17.9379	0.732342	1.43308	2.74655	5.06358	8.72674	13.5752	18.6507
131	0.739	1.5265	2.7985	4.9822	8.5298	13.4094	17.8851	0.729969	1.42843	2.73765	5.04718	8.69847	13.5312	18.5903
131.1	0.737301	1.5187	2.789	4.971	8.5034	13.3745	17.8307	0.727604	1.42381	2.72878	5.03082	8.67029	13.4874	18.53
131.2	0.7372	1.5165	2.7827	4.9588	8.4785	13.3364	17.7759	0.725247	1.4192	2.71994	5.01453	8.6422	13.4437	18.47
131.3	0.735801	1.5133	2.7765	4.945	8.4558	13.295	17.7188	0.722898	1.4146	2.71113	4.99828	8.6142	13.4001	18.4102
131.4	0.7344	1.5078	2.7687	4.9307	8.43	13.2552	17.6645	0.720555	1.41001	2.70234	4.98209	8.58629	13.3567	18.3505
131.5	0.7328	1.5043	2.7611	4.9193	8.4072	13.2117	17.6105	0.718221	1.40545	2.69359	4.96595	8.55848	13.3134	18.2911
131.6	0.733301	1.499	2.7536	4.9038	8.3795	13.1709	17.5497	0.715894	1.40089	2.68486	4.94986	8.53075	13.2703	18.2318
131.7	0.733801	1.4925	2.7484	4.8898	8.3594	13.1352	17.503	0.713575	1.39635	2.67616	4.93382	8.50312	13.2273	18.1728
131.8	0.732201	1.4906	2.7377	4.8751	8.3346	13.0942	17.4471	0.711263	1.39183	2.66749	4.91784	8.47557	13.1845	18.1139
131.9	0.7324	1.4911	2.7352	4.866	8.3077	13.053	17.3883	0.708959	1.38732	2.65885	4.90191	8.44811	13.1417	18.0552
132	0.7293	1.4842	2.7286	4.8505	8.282	13.0153	17.3366	0.706662	1.38283	2.65024	4.88602	8.42073	13.0992	17.9967
132.1	0.728701	1.4804	2.7185	4.8384	8.2592	12.9772	17.2849	0.704372	1.37835	2.64165	4.87019	8.39345	13.0567	17.9384
132.2	0.726801	1.4783	2.712	4.8244	8.2368	12.9434	17.2306	0.702091	1.37388	2.63309	4.85442	8.36627	13.0144	17.8803
132.3	0.723101	1.476	2.7007	4.8093	8.2126	12.9044	17.1763	0.699816	1.36943	2.62456	4.83869	8.33916	12.9723	17.8224
132.4	0.7203	1.4702	2.6926	4.7939	8.1871	12.8669	17.1211	0.697549	1.36499	2.61606	4.82301	8.31214	12.9302	17.7646
132.5	0.7217	1.4671	2.6851	4.7806	8.1583	12.8339	17.0645	0.695289	1.36057	2.60758	4.80739	8.28521	12.8884	17.7071
132.6	0.7229	1.4705	2.6847	4.7715	8.1375	12.7974	17.0135	0.693036	1.35616	2.59914	4.79181	8.25837	12.8466	17.6497
132.7	0.720202	1.4644	2.6764	4.7567	8.1133	12.7607	16.9602	0.690791	1.35177	2.59072	4.77629	8.23162	12.805	17.5925
132.8	0.713802	1.4574	2.6679	4.7383	8.0844	12.7232	16.9071	0.688553	1.34739	2.58232	4.76082	8.20495	12.7635	17.5355
132.9	0.7146	1.4531	2.6658	4.7217	8.0611	12.6873	16.8564	0.686322	1.34303	2.57396	4.74539	8.17836	12.7221	17.4787
133	0.7125	1.452	2.6629	4.7123	8.036	12.6494	16.8002	0.684099	1.33867	2.56562	4.73002	8.15187	12.6809	17.4221
133.1	0.711101	1.4482	2.6568	4.6987	8.0086	12.6147	16.7471	0.681882	1.33434	2.55731	4.71469	8.12546	12.6398	17.3656
133.2	0.707501	1.444	2.6477	4.685	7.9855	12.5804	16.6956	0.679674	1.33001	2.54902	4.69942	8.09914	12.5989	17.3094
133.3	0.702102	1.4404	2.637	4.6666	7.962	12.5458	16.6454	0.677472	1.32571	2.54076	4.6842	8.0729	12.5581	17.2533
133.4	0.7001	1.4398	2.6308	4.6541	7.9355	12.5126	16.5941	0.675277	1.32141	2.53253	4.66902	8.04674	12.5174	17.1974
133.5	0.6947	1.4354	2.6205	4.6362	7.9116	12.474	16.5427	0.673089	1.31713	2.52433	4.65389	8.02067	12.4768	17.1417
133.6	0.689202	1.427	2.6117	4.623	7.8902	12.4349	16.4928	0.670908	1.31286	2.51615	4.63881	7.99468	12.4364	17.0861
133.7	0.690801	1.4239	2.6068	4.6104	7.8644	12.3991	16.4423	0.668735	1.30861	2.508	4.62379	7.96879	12.3961	17.0308
133.8	0.689701	1.4202	2.6025	4.6001	7.8388	12.3631	16.3873	0.666568	1.30437	2.49987	4.60881	7.94297	12.356	16.9756
133.9	0.6884	1.4167	2.5915	4.5867	7.8138	12.334	16.3393	0.664409	1.30014	2.49177	4.59388	7.91724	12.3159	16.9206
134	0.6823	1.4092	2.5794	4.57	7.788	12.2967	16.2863	0.662256	1.29593	2.4837	4.57899	7.89159	12.276	16.8658
134.1	0.676302	1.4054	2.5692	4.5572	7.7653	12.2611	16.2345	0.66011	1.29173	2.47565	4.56416	7.86602	12.2363	16.8112
134.2	0.675901	1.4004	2.5589	4.5432	7.7479	12.2255	16.183	0.657972	1.28755	2.46763	4.54937	7.84054	12.1966	16.7567
134.3	0.672102	1.3943	2.5514	4.5274	7.7281	12.191	16.1395	0.65584	1.28338	2.45964	4.53463	7.81514	12.1571	16.7024
134.4	0.6694	1.3957	2.5418	4.5126	7.7051	12.1516	16.0935	0.653716	1.27922	2.45167	4.51994	7.78982	12.1177	16.6483
134.5	0.6698	1.3947	2.5349	4.502	7.6815	12.1119	16.0435	0.651598	1.27507	2.44373	4.5053	7.76458	12.0785	16.5944
134.6	0.670901	1.3933	2.5249	4.4907	7.6619	12.0784	15.9918	0.649486	1.27094	2.43581	4.4907	7.73942	12.0393	16.5406
134.7	0.667802	1.386	2.5144	4.4743	7.6396	12.0399	15.9429	0.647383	1.26683	2.42792	4.47615	7.71435	12.0003	16.487
134.8	0.667301	1.3816	2.5078	4.4631	7.6191	12.0041	15.8949	0.645285	1.26272	2.42005	4.46165	7.68936	11.9615	16.4336
134.9	0.6679	1.3797	2.5073	4.4554	7.5982	11.9676	15.8486	0.643195	1.25863	2.41221	4.4472	7.66445	11.9227	16.3804
135	0.6705	1.3786	2.5026	4.4405	7.5727	11.9293	15.7994	0.641111	1.25455	2.4044	4.43279	7.63961	11.8841	16.3273
135.1	0.666501	1.373	2.4931	4.4278	7.5462	11.8929	15.7468	0.639034	1.25049	2.39661	4.41843	7.61486	11.8456	16.2744
135.2	0.668001	1.3684	2.4864	4.4155	7.5256	11.8548	15.6927	0.636964	1.24644	2.38884	4.40411	7.5902	11.8072	16.2217
135.3	0.665802	1.3657	2.4802	4.4021	7.5093	11.8251	15.6447	0.6349	1.2424	2.3811	4.38985	7.56561	11.7689	16.1691
135.4	0.6654	1.3599	2.4717	4.389	7.4867	11.7913	15.598	0.632843	1.23837	2.37339	4.37562	7.54109	11.7308	16.1167
135.5	0.6702	1.3603	2.468	4.3814	7.4661	11.7553	15.5569	0.630793	1.23436	2.3657	4.36145	7.51666	11.6928	16.0645
135.6	0.669901	1.3585	2.463	4.3685	7.4476	11.7185	15.5148	0.628749	1.23036	2.35804	4.34732	7.49231	11.6549	16.0125
135.7	0.671101	1.3563	2.4586	4.3554	7.4245	11.6793	15.4674	0.626712	1.22638	2.3504	4.33323	7.46804	11.6172	15.9606
135.8	0.671901	1.3562	2.4537	4.3433	7.3961	11.6418	15.4222	0.624682	1.2224	2.34278	4.3192	7.44384	11.5795	15.9089
135.9	0.6713	1.3516	2.4469	4.333	7.3747	11.6058	15.3766	0.622658	1.21844	2.33519	4.3052	7.41973	11.542	15.8574
136	0.6667	1.3514	2.4388	4.3235	7.3571	11.5711	15.3334	0.620641	1.2145	2.32763	4.29125	7.39569	11.5046	15.806
136.1	0.661502	1.3445	2.4261	4.3105	7.3338	11.5347	15.2857	0.61863	1.21056	2.32009	4.27735	7.37173	11.4673	15.7548
136.2	0.662701	1.3393	2.4208	4.2982	7.3114	11.4994	15.2379	0.616626	1.20664	2.31257	4.2635	7.34785	11.4302	15.7037
136.3	0.662401	1.3368	2.415	4.2839	7.2911	11.4675	15.1889	0.614628	1.20273	2.30508	4.24968	7.32404	11.3932	15.6529
136.4	0.6625	1.3336	2.4136	4.273	7.2703	11.4344	15.1439	0.612637	1.19883	2.29761	4.23591	7.30031	11.3563	15.6021
136.5	0.6588	1.331	2.4063	4.2653	7.2488	11.3996	15.0905	0.610652	1.19495	2.29017	4.22219	7.27666	11.3195	15.5516
136.6	0.657102	1.325	2.3983	4.2533	7.2256	11.3657	15.0426	0.608673	1.19108	2.28275	4.20851	7.25308	11.2828	15.5012
136.7	0.656502	1.3168	2.3882	4.2391	7.2074	11.331	14.9938	0.606702	1.18722	2.27535	4.19488	7.22959	11.2462	15.451
136.8	0.651102	1.3064	2.3799	4.2243	7.1877	11.2973	14.9525	0.604736	1.18337	2.26798	4.18129	7.20617	11.2098	15.4009
136.9	0.6519	1.3042	2.3741	4.212	7.1636	11.2635	14.9087	0.602777	1.17954	2.26063	4.16774	7.18282	11.1735	15.351
137	0.6544	1.3003	2.3672	4.1996	7.1475	11.2289	14.868	0.600824	1.17572	2.25331	4.15424	7.15955	11.1373	15.3013
137.1	0.6574	1.3008	2.3625	4.1872	7.1241	11.195	14.8191	0.598877	1.17191	2.24601	4.14078	7.13635	11.1012	15.2517
137.2	0.651901	1.2989	2.3549	4.1718	7.1019	11.1619	14.7735	0.596938	1.16811	2.23873	4.12737	7.11324	11.0653	15.2023
137.3	0.647602	1.2918	2.3455	4.1568	7.08	11.1318	14.7315	0.595004	1.16433	2.23148	4.11399	7.09019	11.0294	15.1531
137.4	0.6441	1.2884	2.3345	4.1433	7.0585	11.0934	14.6885	0.593076	1.16056	2.22425	4.10066	7.06722	10.9937	15.104
137.5	0.6495	1.2885	2.3313	4.1315	7.0377	11.0579	14.6402	0.591154	1.1568	2.21704	4.08738	7.04432	10.958	15.055
137.6	0.650301	1.2833	2.3264	4.1194	7.0169	11.0287	14.5914	0.589239	1.15305	2.20986	4.07414	7.0215	10.9225	15.0063
137.7	0.645101	1.2819	2.3202	4.1069	6.9994	10.9984	14.5462	0.587331	1.14931	2.2027	4.06094	6.99876	10.8872	14.9577
137.8	0.643501	1.2793	2.3125	4.094	6.9755	10.9673	14.4962	0.585428	1.14559	2.19557	4.04778	6.97608	10.8519	14.9092
137.9	0.6426	1.2762	2.3106	4.0814	6.9548	10.9349	14.4505	0.583531	1.14188	2.18845	4.03467	6.95348	10.8167	14.8609
138	0.6375	1.2665	2.298	4.0659	6.9353	10.9047	14.4031	0.58164	1.13818	2.18136	4.0216	6.93095	10.7817	14.8127
138.1	0.634401	1.264	2.2891	4.0542	6.9223	10.8715	14.3651	0.579756	1.13449	2.17429	4.00857	6.9085	10.7468	14.7648
138.2	0.633202	1.2596	2.2824	4.0393	6.9032	10.8369	14.3203	0.577878	1.13082	2.16725	3.99558	6.88612	10.7119	14.7169
138.3	0.630802	1.2499	2.2702	4.0255	6.8762	10.8073	14.2779	0.576006	1.12715	2.16023	3.98264	6.86381	10.6772	14.6693
138.4	0.6298	1.2431	2.2681	4.0124	6.8562	10.7809	14.2357	0.574139	1.1235	2.15323	3.96973	6.84157	10.6426	14.6217
138.5	0.6286	1.2405	2.262	3.9985	6.8354	10.7502	14.1929	0.572279	1.11986	2.14625	3.95687	6.8194	10.6082	14.5743
138.6	0.629701	1.2378	2.256	3.9862	6.8209	10.7193	14.155	0.570425	1.11623	2.1393	3.94405	6.79731	10.5738	14.5271
138.7	0.624602	1.2278	2.2441	3.9714	6.8009	10.6855	14.1116	0.568578	1.11262	2.13237	3.93128	6.77529	10.5395	14.4801
138.8	0.6257	1.2262	2.2377	3.9616	6.7811	10.653	14.0618	0.566735	1.10901	2.12546	3.91854	6.75334	10.5054	14.4332
138.9	0.628	1.2254	2.2357	3.9558	6.7648	10.6208	14.0213	0.564899	1.10542	2.11858	3.90584	6.73146	10.4714	14.3864
139	0.627	1.2233	2.2263	3.9486	6.7465	10.5879	13.98	0.563069	1.10184	2.11171	3.89319	6.70965	10.4374	14.3398
139.1	0.628601	1.2187	2.2198	3.9361	6.7243	10.5521	13.9432	0.561245	1.09827	2.10487	3.88058	6.68791	10.4036	14.2933
139.2	0.623702	1.2132	2.2112	3.9219	6.7102	10.5178	13.9026	0.559427	1.09471	2.09805	3.86801	6.66625	10.3699	14.247
139.3	0.621401	1.2095	2.2068	3.9109	6.691	10.4846	13.8618	0.557614	1.09116	2.09126	3.85547	6.64465	10.3363	14.2009
139.4	0.6202	1.2076	2.2024	3.9024	6.6669	10.4565	13.815	0.555808	1.08763	2.08448	3.84298	6.62312	10.3028	14.1549
139.5	0.6184	1.2022	2.1967	3.8953	6.6464	10.4274	13.7692	0.554007	1.0841	2.07773	3.83053	6.60167	10.2695	14.109
139.6	0.6212	1.1999	2.195	3.8865	6.6281	10.3978	13.7282	0.552212	1.08059	2.07099	3.81812	6.58028	10.2362	14.0633
139.7	0.621301	1.1983	2.1879	3.8797	6.6036	10.3692	13.6831	0.550423	1.07709	2.06429	3.80575	6.55896	10.203	14.0177
139.8	0.618601	1.199	2.1809	3.8718	6.5881	10.3419	13.6458	0.54864	1.0736	2.0576	3.79342	6.53771	10.17	13.9723
139.9	0.6166	1.1963	2.1754	3.8602	6.5718	10.3167	13.6054	0.546862	1.07012	2.05093	3.78113	6.51653	10.137	13.9271
140	0.6103	1.189	2.1673	3.8493	6.5547	10.2838	13.5621	0.545091	1.06666	2.04429	3.76888	6.49542	10.1042	13.8819
140.1	0.609801	1.1837	2.1634	3.8367	6.5378	10.2576	13.5176	0.543325	1.0632	2.03766	3.75667	6.47437	10.0714	13.837
140.2	0.608501	1.1774	2.1593	3.8271	6.5226	10.2288	13.477	0.541565	1.05976	2.03106	3.7445	6.4534	10.0388	13.7921
140.3	0.607801	1.1732	2.1548	3.8158	6.5002	10.204	13.4344	0.53981	1.05632	2.02448	3.73237	6.43249	10.0063	13.7475
140.4	0.6095	1.1721	2.1483	3.8071	6.484	10.1806	13.3964	0.538061	1.0529	2.01792	3.72028	6.41165	9.97388	13.7029
140.5	0.6113	1.1697	2.1492	3.8002	6.4659	10.1555	13.3566	0.536318	1.04949	2.01139	3.70823	6.39088	9.94156	13.6585
140.6	0.6098	1.1691	2.1488	3.7887	6.4462	10.1239	13.3159	0.53458	1.04609	2.00487	3.69621	6.37017	9.90935	13.6143
140.7	0.604802	1.1658	2.1417	3.7745	6.4273	10.0913	13.2789	0.532849	1.0427	1.99838	3.68424	6.34954	9.87725	13.5702
140.8	0.598702	1.1632	2.1354	3.7617	6.4092	10.0633	13.2426	0.531122	1.03932	1.9919	3.6723	6.32897	9.84525	13.5262
140.9	0.5961	1.1607	2.1289	3.7503	6.3935	10.035	13.2047	0.529402	1.03596	1.98545	3.66041	6.30846	9.81335	13.4824
141	0.5922	1.1543	2.1185	3.736	6.3777	10.0057	13.1684	0.527686	1.0326	1.97901	3.64855	6.28803	9.78156	13.4387
141.1	0.588101	1.1533	2.1136	3.7309	6.3616	9.9771	13.131	0.525977	1.02925	1.9726	3.63673	6.26765	9.74987	13.3952
141.2	0.5907	1.1522	2.1092	3.7239	6.347	9.9454	13.0931	0.524273	1.02592	1.96621	3.62495	6.24735	9.71829	13.3518
141.3	0.590101	1.1488	2.1032	3.7143	6.3249	9.9179	13.0522	0.522575	1.0226	1.95984	3.6132	6.22711	9.6868	13.3085
141.4	0.5879	1.1419	2.0946	3.7021	6.3029	9.8889	13.0092	0.520881	1.01928	1.95349	3.60149	6.20694	9.65542	13.2654
141.5	0.5839	1.1412	2.0896	3.6948	6.2854	9.8615	12.9692	0.519194	1.01598	1.94716	3.58983	6.18683	9.62413	13.2224
141.6	0.580202	1.1343	2.0834	3.6826	6.2685	9.8322	12.9247	0.517512	1.01269	1.94086	3.5782	6.16678	9.59295	13.1796
141.7	0.578502	1.1301	2.077	3.6753	6.2519	9.8048	12.8819	0.515835	1.00941	1.93457	3.56661	6.14681	9.56188	13.1369
141.8	0.579601	1.1278	2.0727	3.6683	6.2352	9.7762	12.8411	0.514164	1.00614	1.9283	3.55505	6.12689	9.5309	13.0943
141.9	0.5776	1.1232	2.0695	3.6583	6.2219	9.7461	12.8007	0.512498	1.00288	1.92205	3.54353	6.10704	9.50002	13.0519
142	0.5716	1.1187	2.064	3.6452	6.2024	9.7224	12.7588	0.510838	0.999629	1.91583	3.53205	6.08725	9.46924	13.0096
142.1	0.573301	1.1174	2.0606	3.6318	6.1872	9.698	12.717	0.509183	0.996391	1.90962	3.52061	6.06753	9.43856	12.9675
142.2	0.576501	1.1163	2.0579	3.6227	6.1704	9.6754	12.6845	0.507534	0.993163	1.90343	3.5092	6.04788	9.40799	12.9255
142.3	0.573901	1.1132	2.0535	3.6155	6.1571	9.6503	12.6518	0.505889	0.989946	1.89727	3.49783	6.02828	9.37751	12.8836
142.4	0.5739	1.1101	2.0466	3.6043	6.1345	9.6239	12.6167	0.50425	0.986738	1.89112	3.4865	6.00875	9.34713	12.8418
142.5	0.5711	1.1097	2.0415	3.5962	6.1171	9.5936	12.5788	0.502616	0.983541	1.88499	3.47521	5.98929	9.31684	12.8002
142.6	0.571502	1.1039	2.0333	3.5802	6.0997	9.5693	12.5442	0.500988	0.980355	1.87889	3.46395	5.96988	9.28666	12.7588
142.7	0.568002	1.1007	2.0237	3.5707	6.0784	9.5417	12.5016	0.499365	0.977179	1.8728	3.45273	5.95054	9.25658	12.7174
142.8	0.571001	1.0996	2.0178	3.5624	6.0612	9.5159	12.4655	0.497747	0.974013	1.86673	3.44154	5.93126	9.22659	12.6762
142.9	0.5745	1.0983	2.0133	3.5539	6.0408	9.4855	12.4258	0.496135	0.970858	1.86068	3.43039	5.91205	9.1967	12.6352
143	0.5719	1.0972	2.0102	3.5474	6.028	9.4572	12.3897	0.494527	0.967712	1.85466	3.41928	5.89289	9.1669	12.5942
143.1	0.571001	1.0946	2.0056	3.5407	6.0086	9.4311	12.3508	0.492925	0.964577	1.84865	3.4082	5.8738	9.1372	12.5534
143.2	0.570001	1.0925	2.0025	3.5339	5.9925	9.4069	12.3171	0.491328	0.961453	1.84266	3.39716	5.85478	9.1076	12.5128
143.3	0.570302	1.0874	1.9997	3.5226	5.9743	9.3804	12.2784	0.489737	0.958338	1.83669	3.38615	5.83581	9.0781	12.4722
143.4	0.5719	1.0884	1.9976	3.5178	5.9609	9.3546	12.2438	0.48815	0.955233	1.83074	3.37518	5.8169	9.04868	12.4318
143.5	0.5712	1.0837	1.9946	3.5069	5.9455	9.3347	12.2047	0.486568	0.952138	1.82481	3.36425	5.79805	9.01937	12.3915
143.6	0.569001	1.0825	1.9901	3.501	5.9296	9.3092	12.1685	0.484992	0.949053	1.81889	3.35335	5.77927	8.99014	12.3514
143.7	0.566401	1.0808	1.9826	3.4881	5.9078	9.289	12.1334	0.483421	0.945979	1.813	3.34248	5.76055	8.96102	12.3114
143.8	0.567501	1.0759	1.9757	3.4765	5.8905	9.2668	12.1009	0.481855	0.942914	1.80713	3.33165	5.74188	8.93199	12.2715
143.9	0.5681	1.0751	1.9749	3.4676	5.8738	9.2417	12.0656	0.480293	0.939859	1.80127	3.32086	5.72328	8.90305	12.2317
144	0.5663	1.0726	1.9665	3.4595	5.8576	9.2175	12.0336	0.478737	0.936814	1.79544	3.3101	5.70474	8.87421	12.1921
144.1	0.5672	1.0741	1.9639	3.45	5.8427	9.1926	11.9999	0.477186	0.933779	1.78962	3.29938	5.68626	8.84546	12.1526
144.2	0.5693	1.0723	1.9634	3.4407	5.8227	9.1709	11.9629	0.475641	0.930754	1.78382	3.28869	5.66784	8.81681	12.1132
144.3	0.566201	1.0702	1.9594	3.43	5.8071	9.1522	11.9335	0.4741	0.927739	1.77805	3.27804	5.64947	8.78824	12.074
144.4	0.5657	1.0729	1.9576	3.422	5.7918	9.1298	11.8977	0.472564	0.924733	1.77228	3.26741	5.63117	8.75977	12.0349
144.5	0.5651	1.0741	1.9541	3.4128	5.773	9.1037	11.8604	0.471033	0.921737	1.76654	3.25683	5.61293	8.73138	11.9959
144.6	0.561101	1.0723	1.9499	3.4081	5.7564	9.0821	11.8255	0.469506	0.91875	1.76082	3.24628	5.59474	8.7031	11.957
144.7	0.556001	1.0694	1.945	3.4019	5.7376	9.0567	11.7855	0.467986	0.915775	1.75512	3.23576	5.57662	8.67491	11.9183
144.8	0.555101	1.0674	1.9392	3.3918	5.7204	9.0321	11.7513	0.466469	0.912808	1.74943	3.22528	5.55855	8.6468	11.8797
144.9	0.5515	1.0612	1.9303	3.3798	5.7036	9.0004	11.7246	0.464958	0.90985	1.74376	3.21483	5.54054	8.61879	11.8412
145	0.5479	1.0538	1.9189	3.3679	5.6861	8.9707	11.6873	0.463452	0.906902	1.73811	3.20441	5.52259	8.59086	11.8028
145.1	0.547902	1.0486	1.9144	3.3566	5.6682	8.9413	11.6483	0.46195	0.903964	1.73248	3.19403	5.5047	8.56303	11.7646
145.2	0.540603	1.0417	1.906	3.3455	5.6491	8.9197	11.6144	0.460454	0.901036	1.72687	3.18369	5.48687	8.53529	11.7265
145.3	0.540701	1.0386	1.8998	3.3402	5.6292	8.892	11.5789	0.458962	0.898117	1.72127	3.17337	5.46909	8.50764	11.6885
145.4	0.5411	1.0355	1.8938	3.3309	5.6134	8.8683	11.543	0.457475	0.895207	1.7157	3.16309	5.45137	8.48007	11.6506
145.5	0.542	1.031	1.8912	3.3231	5.5983	8.8408	11.5116	0.455993	0.892306	1.71014	3.15284	5.43371	8.4526	11.6129
145.6	0.5427	1.0323	1.8883	3.315	5.584	8.8135	11.4812	0.454515	0.889415	1.7046	3.14263	5.4161	8.42521	11.5752
145.7	0.537801	1.0344	1.8809	3.3069	5.5703	8.7881	11.4479	0.453043	0.886535	1.69908	3.13245	5.39856	8.39792	11.5377
145.8	0.533702	1.0289	1.8767	3.2946	5.5553	8.7632	11.415	0.451576	0.883662	1.69357	3.1223	5.38107	8.37072	11.5004
145.9	0.5313	1.0243	1.8732	3.2849	5.5392	8.7366	11.3806	0.450112	0.880799	1.68808	3.11218	5.36364	8.3436	11.4631
146	0.527	1.0189	1.8662	3.274	5.523	8.7116	11.3454	0.448654	0.877946	1.68262	3.1021	5.34626	8.31656	11.426
146.1	0.522501	1.0173	1.8615	3.2641	5.5085	8.6893	11.3113	0.4472	0.875101	1.67716	3.09205	5.32894	8.28962	11.3889
146.2	0.520501	1.0163	1.8509	3.2581	5.4931	8.6629	11.2753	0.445752	0.872267	1.67173	3.08203	5.31168	8.26277	11.3521
146.3	0.516301	1.0133	1.8473	3.2473	5.4734	8.6364	11.2405	0.444308	0.869441	1.66632	3.07205	5.29447	8.236	11.3153
146.4	0.5123	1.0124	1.8448	3.2358	5.4558	8.6129	11.2054	0.442868	0.866624	1.66092	3.06209	5.27731	8.20931	11.2786
146.5	0.5077	1.0101	1.8429	3.2278	5.4399	8.5898	11.1705	0.441433	0.863816	1.65553	3.05217	5.26022	8.18272	11.2421
146.6	0.503902	1.0033	1.832	3.2159	5.4228	8.5708	11.1341	0.440003	0.861017	1.65017	3.04228	5.24317	8.1562	11.2056
146.7	0.504501	0.999001	1.8222	3.2123	5.4073	8.547	11.1036	0.438578	0.858228	1.64483	3.03243	5.22619	8.12979	11.1694
146.8	0.503001	0.995201	1.8169	3.2072	5.388	8.5192	11.0679	0.437157	0.855448	1.6395	3.02261	5.20926	8.10345	11.1332
146.9	0.5007	0.9885	1.8082	3.1974	5.3723	8.4936	11.0364	0.435741	0.852676	1.63419	3.01281	5.19238	8.07719	11.0971
147	0.4956	0.9842	1.7999	3.1825	5.3613	8.4715	11.0096	0.434329	0.849914	1.62889	3.00305	5.17556	8.05102	11.0611
147.1	0.494301	0.9837	1.7953	3.176	5.3487	8.4502	10.9772	0.432922	0.84716	1.62361	2.99332	5.15879	8.02494	11.0253
147.2	0.494101	0.980001	1.7882	3.1657	5.3359	8.4249	10.9434	0.43152	0.844416	1.61835	2.98363	5.14208	7.99894	10.9896
147.3	0.490902	0.974702	1.7822	3.1545	5.3206	8.4046	10.9091	0.430121	0.84168	1.61311	2.97396	5.12542	7.97303	10.954
147.4	0.4889	0.9739	1.7797	3.1504	5.3063	8.3798	10.8784	0.428728	0.838953	1.60788	2.96432	5.10881	7.9472	10.9185
147.5	0.4885	0.9771	1.7784	3.1468	5.2932	8.3568	10.8491	0.427339	0.836235	1.60268	2.95472	5.09226	7.92145	10.8831
147.6	0.4891	0.9807	1.7738	3.1393	5.2817	8.3328	10.8207	0.425954	0.833526	1.59748	2.94515	5.07576	7.89578	10.8479
147.7	0.4924	0.9836	1.7717	3.1319	5.2667	8.3146	10.7864	0.424575	0.830826	1.59231	2.93561	5.05932	7.87021	10.8127
147.8	0.490701	0.984401	1.7669	3.123	5.2493	8.2876	10.7549	0.423199	0.828134	1.58715	2.9261	5.04293	7.84471	10.7777
147.9	0.4921	0.9844	1.7628	3.1158	5.2332	8.268	10.7216	0.421828	0.825451	1.58201	2.91662	5.02659	7.81929	10.7428
148	0.4914	0.986	1.7583	3.1077	5.2158	8.2483	10.6875	0.420461	0.822777	1.57688	2.90717	5.01031	7.79396	10.708
148.1	0.4946	0.9862	1.7578	3.1016	5.1995	8.2237	10.656	0.419099	0.820111	1.57177	2.89775	4.99407	7.76871	10.6733
148.2	0.492901	0.981001	1.7543	3.0971	5.1842	8.1998	10.6271	0.417741	0.817455	1.56668	2.88836	4.9779	7.74355	10.6387
148.3	0.494101	0.980201	1.7517	3.0886	5.1694	8.1737	10.5965	0.416388	0.814806	1.56161	2.879	4.96177	7.71846	10.6042
148.4	0.4952	0.9807	1.7472	3.0771	5.1527	8.151	10.5625	0.415039	0.812166	1.55655	2.86968	4.94569	7.69345	10.5699
148.5	0.4903	0.9756	1.7399	3.0659	5.1369	8.1276	10.5303	0.413694	0.809535	1.5515	2.86038	4.92967	7.66852	10.5356
148.6	0.490301	0.972	1.7367	3.0585	5.1193	8.1062	10.4978	0.412354	0.806912	1.54648	2.85111	4.9137	7.64368	10.5015
148.7	0.4896	0.9728	1.7359	3.0546	5.1112	8.0785	10.4739	0.411018	0.804298	1.54147	2.84188	4.89778	7.61892	10.4675
148.8	0.4887	0.9733	1.7369	3.0453	5.1026	8.0612	10.4463	0.409687	0.801692	1.53647	2.83267	4.88191	7.59424	10.4336
148.9	0.485	0.9696	1.7344	3.0361	5.0865	8.0435	10.4145	0.408359	0.799095	1.5315	2.82349	4.8661	7.56963	10.3998
149	0.4805	0.964	1.7328	3.0263	5.0768	8.0245	10.382	0.407036	0.796506	1.52653	2.81434	4.85033	7.54511	10.3661
149.1	0.477501	0.9603	1.7309	3.0154	5.0642	8.0012	10.3476	0.405717	0.793925	1.52159	2.80522	4.83462	7.52066	10.3325
149.2	0.472202	0.955002	1.7244	2.9996	5.0485	7.9752	10.3154	0.404403	0.791354	1.51666	2.79614	4.81896	7.4963	10.299
149.3	0.470501	0.950801	1.7199	2.9904	5.0317	7.951	10.281	0.403093	0.78879	1.51175	2.78708	4.80334	7.47201	10.2657
149.4	0.4699	0.9501	1.7169	2.9831	5.0178	7.9306	10.2525	0.401787	0.786234	1.50685	2.77805	4.78778	7.4478	10.2324
149.5	0.4657	0.9444	1.7094	2.9723	5.0053	7.8998	10.2283	0.400485	0.783687	1.50196	2.76905	4.77227	7.42367	10.1992
149.6	0.464101	0.9439	1.7043	2.9654	4.9934	7.8733	10.1972	0.399188	0.781148	1.4971	2.76008	4.75681	7.39962	10.1662
149.7	0.462301	0.940401	1.6985	2.9547	4.9826	7.8515	10.1665	0.397895	0.778618	1.49225	2.75114	4.7414	7.37565	10.1333
149.8	0.461402	0.936202	1.6917	2.9471	4.9755	7.8266	10.1369	0.396606	0.776095	1.48741	2.74222	4.72604	7.35176	10.1004
149.9	0.4559	0.9331	1.684	2.9405	4.9653	7.8081	10.1118	0.395321	0.773581	1.4826	2.73334	4.71073	7.32794	10.0677
150	0.4546	0.93	1.6791	2.9335	4.9539	7.792	10.0851	0.39404	0.771074	1.47779	2.72448	4.69546	7.3042	10.0351
150.1	0.454901	0.9263	1.6771	2.9266	4.9381	7.7734	10.0547	0.392763	0.768576	1.473	2.71566	4.68025	7.28053	10.0026
150.2	0.453801	0.923501	1.6715	2.9212	4.9214	7.7553	10.0258	0.391491	0.766087	1.46823	2.70686	4.66509	7.25695	9.97018
150.3	0.450002	0.921902	1.6628	2.9127	4.9078	7.7304	9.9975	0.390223	0.763605	1.46348	2.69809	4.64998	7.23344	9.93788
150.4	0.4493	0.9158	1.6568	2.9065	4.8907	7.7044	9.9642	0.388958	0.761131	1.45873	2.68935	4.63491	7.21	9.90568
150.5	0.4504	0.9115	1.6544	2.9015	4.8766	7.6821	9.9386	0.387698	0.758665	1.45401	2.68064	4.6199	7.18664	9.87359
150.6	0.4509	0.9096	1.65	2.8952	4.865	7.6583	9.9099	0.386442	0.756207	1.4493	2.67195	4.60493	7.16336	9.8416
150.7	0.451301	0.909601	1.6437	2.8887	4.8498	7.6346	9.882	0.38519	0.753757	1.4446	2.6633	4.59001	7.14016	9.80972
150.8	0.450401	0.906801	1.6433	2.8804	4.8342	7.6142	9.8556	0.383942	0.751315	1.43992	2.65467	4.57514	7.11702	9.77794
150.9	0.4503	0.9047	1.6384	2.8744	4.8214	7.5934	9.8275	0.382698	0.748881	1.43526	2.64607	4.56032	7.09396	9.74626
151	0.4486	0.9065	1.6384	2.8682	4.8081	7.5772	9.7967	0.381459	0.746455	1.43061	2.63749	4.54554	7.07098	9.71468
151.1	0.449201	0.909	1.6382	2.8622	4.7938	7.557	9.7669	0.380223	0.744036	1.42597	2.62895	4.53082	7.04807	9.68321
151.2	0.445601	0.907701	1.6348	2.8538	4.7817	7.5347	9.7422	0.378991	0.741626	1.42135	2.62043	4.51614	7.02524	9.65184
151.3	0.447101	0.906201	1.6312	2.8462	4.7726	7.5087	9.7138	0.377763	0.739223	1.41675	2.61194	4.50151	7.00248	9.62057
151.4	0.4431	0.9077	1.6273	2.8399	4.758	7.4882	9.6856	0.376539	0.736828	1.41216	2.60348	4.48692	6.97979	9.5894
151.5	0.4378	0.9065	1.6206	2.832	4.744	7.467	9.6579	0.375319	0.734441	1.40758	2.59504	4.47239	6.95718	9.55833
151.6	0.432201	0.9023	1.6123	2.8234	4.7317	7.4488	9.629	0.374103	0.732061	1.40302	2.58664	4.4579	6.93464	9.52736
151.7	0.428702	0.895202	1.6047	2.8118	4.7146	7.4299	9.5977	0.372892	0.72969	1.39848	2.57826	4.44346	6.91218	9.4965
151.8	0.431101	0.888501	1.6033	2.8069	4.7042	7.4142	9.5731	0.371683	0.727326	1.39395	2.56991	4.42906	6.88978	9.46574
151.9	0.4324	0.89	1.5998	2.7993	4.6913	7.3912	9.5441	0.370479	0.72497	1.38943	2.56158	4.41471	6.86746	9.43507
152	0.4324	0.8867	1.5961	2.7885	4.6761	7.3708	9.511	0.369279	0.722621	1.38493	2.55328	4.40041	6.84521	9.4045
152.1	0.4354	0.8866	1.5927	2.7837	4.6603	7.3506	9.4848	0.368082	0.72028	1.38044	2.54501	4.38615	6.82303	9.37403
152.2	0.442101	0.886701	1.5903	2.7799	4.6462	7.3323	9.454	0.36689	0.717947	1.37597	2.53676	4.37194	6.80093	9.34367
152.3	0.445301	0.887501	1.5907	2.7725	4.6282	7.3152	9.4238	0.365702	0.715621	1.37151	2.52855	4.35778	6.7789	9.31339
152.4	0.4468	0.8853	1.5834	2.7624	4.6211	7.3039	9.3967	0.364517	0.713302	1.36707	2.52035	4.34366	6.75693	9.28322
152.5	0.448	0.8845	1.5778	2.7589	4.6103	7.2834	9.3721	0.363336	0.710991	1.36264	2.51219	4.32959	6.73504	9.25314
152.6	0.449001	0.882	1.5707	2.751	4.5957	7.2635	9.3436	0.362159	0.708687	1.35823	2.50405	4.31556	6.71322	9.22316
152.7	0.450201	0.882301	1.5679	2.7465	4.5853	7.2418	9.3176	0.360986	0.706392	1.35383	2.49594	4.30158	6.69148	9.19329
152.8	0.445002	0.879902	1.5631	2.7337	4.5767	7.2212	9.2894	0.359816	0.704103	1.34944	2.48785	4.28764	6.6698	9.1635
152.9	0.4461	0.8825	1.5604	2.7253	4.5691	7.1987	9.2654	0.35865	0.701822	1.34507	2.47979	4.27375	6.64819	9.13381
153	0.4493	0.8844	1.5591	2.7223	4.5577	7.1823	9.2403	0.357488	0.699548	1.34071	2.47176	4.25991	6.62665	9.10422
153.1	0.4531	0.8857	1.5597	2.7215	4.5436	7.1588	9.2155	0.35633	0.697282	1.33637	2.46375	4.2461	6.60518	9.07472
153.2	0.456301	0.885101	1.5558	2.7138	4.5264	7.1327	9.1903	0.355176	0.695023	1.33204	2.45577	4.23235	6.58378	9.04533
153.3	0.456302	0.883502	1.5559	2.7064	4.5101	7.1102	9.1646	0.354025	0.692771	1.32772	2.44781	4.21864	6.56245	9.01603
153.4	0.4528	0.885	1.5538	2.7018	4.4984	7.0879	9.1382	0.352878	0.690527	1.32342	2.43988	4.20497	6.54119	8.98681
153.5	0.4485	0.8826	1.5477	2.6951	4.4912	7.0669	9.1126	0.351735	0.68829	1.31913	2.43198	4.19135	6.52	8.9577
153.6	0.450101	0.8784	1.5443	2.687	4.4754	7.0482	9.0853	0.350595	0.68606	1.31486	2.4241	4.17777	6.49887	8.92867
153.7	0.449102	0.869402	1.5423	2.68	4.4621	7.0295	9.0578	0.34946	0.683837	1.3106	2.41624	4.16424	6.47782	8.89976
153.8	0.446601	0.867702	1.5381	2.6733	4.4545	7.0077	9.0337	0.348327	0.681622	1.30635	2.40842	4.15074	6.45684	8.87092
153.9	0.4478	0.8635	1.534	2.6659	4.443	6.9915	9.0089	0.347199	0.679413	1.30212	2.40061	4.1373	6.43592	8.84218
154	0.4434	0.8595	1.5284	2.6551	4.433	6.9703	8.9826	0.346074	0.677212	1.2979	2.39283	4.12389	6.41506	8.81353
154.1	0.443202	0.8528	1.5251	2.6482	4.4194	6.9506	8.9508	0.344953	0.675018	1.2937	2.38508	4.11053	6.39428	8.78498
154.2	0.441801	0.850001	1.5186	2.6415	4.4096	6.9326	8.9291	0.343835	0.672832	1.28951	2.37736	4.09722	6.37357	8.75652
154.3	0.439501	0.848201	1.5136	2.6331	4.3971	6.9124	8.9018	0.342721	0.670652	1.28533	2.36965	4.08394	6.35292	8.72815
154.4	0.4375	0.8466	1.5106	2.626	4.3845	6.8946	8.8738	0.341611	0.668479	1.28116	2.36198	4.07071	6.33234	8.69987
154.5	0.4356	0.8431	1.5056	2.6181	4.3734	6.8768	8.8487	0.340504	0.666313	1.27701	2.35432	4.05752	6.31182	8.67169
154.6	0.432601	0.84	1.5037	2.6121	4.3662	6.8632	8.8268	0.339401	0.664154	1.27288	2.3467	4.04437	6.29137	8.64359
154.7	0.431102	0.837102	1.494	2.6006	4.3539	6.8488	8.8032	0.338302	0.662003	1.26875	2.3391	4.03127	6.27099	8.61559
154.8	0.430901	0.835701	1.4907	2.594	4.3351	6.8322	8.7756	0.337206	0.659858	1.26464	2.33152	4.01821	6.25067	8.58768
154.9	0.4336	0.8335	1.4846	2.5907	4.3249	6.8111	8.7516	0.336113	0.65772	1.26055	2.32396	4.0052	6.23042	8.55986
155	0.4323	0.8351	1.4821	2.5865	4.3155	6.7933	8.7284	0.335024	0.655589	1.25646	2.31643	3.99222	6.21024	8.53212
155.1	0.430102	0.8324	1.4749	2.5806	4.3028	6.7768	8.7014	0.333939	0.653465	1.25239	2.30893	3.97928	6.19012	8.50448
155.2	0.432802	0.829302	1.4669	2.5741	4.2928	6.756	8.6745	0.332857	0.651349	1.24833	2.30145	3.9664	6.17007	8.47693
155.3	0.432901	0.828201	1.4635	2.5715	4.2868	6.7414	8.6531	0.331779	0.649238	1.24429	2.29399	3.95354	6.15008	8.44947
155.4	0.4315	0.8273	1.4607	2.5644	4.2775	6.7231	8.6343	0.330704	0.647135	1.24026	2.28656	3.94074	6.13015	8.42209
155.5	0.4288	0.8251	1.4496	2.5563	4.266	6.7061	8.6108	0.329632	0.645038	1.23624	2.27915	3.92797	6.11029	8.39481
155.6	0.4316	0.8266	1.4488	2.5535	4.2549	6.6932	8.5867	0.328564	0.642948	1.23223	2.27177	3.91524	6.09049	8.36761
155.7	0.432001	0.826001	1.4473	2.5491	4.2414	6.6733	8.5609	0.3275	0.640866	1.22824	2.26441	3.90256	6.07076	8.3405
155.8	0.427902	0.820002	1.4405	2.5412	4.2296	6.6568	8.5355	0.326439	0.63879	1.22426	2.25707	3.88992	6.0511	8.31348
155.9	0.4261	0.8182	1.4402	2.538	4.2154	6.6398	8.5115	0.325381	0.63672	1.2203	2.24976	3.87731	6.03149	8.28655
156	0.4301	0.8196	1.4417	2.5333	4.2014	6.6213	8.4851	0.324327	0.634657	1.21634	2.24247	3.86475	6.01195	8.2597
156.1	0.423701	0.8187	1.4369	2.5238	4.1878	6.5999	8.4549	0.323276	0.632601	1.2124	2.23521	3.85223	5.99247	8.23294
156.2	0.421002	0.815502	1.4328	2.515	4.1767	6.5839	8.4276	0.322229	0.630552	1.20848	2.22797	3.83975	5.97306	8.20627
156.3	0.420201	0.816601	1.428	2.5049	4.1649	6.5681	8.4041	0.321185	0.628509	1.20456	2.22075	3.82731	5.95371	8.17968
156.4	0.4214	0.8142	1.427	2.4995	4.1529	6.5573	8.3746	0.320144	0.626473	1.20066	2.21355	3.81491	5.93442	8.15318
156.5	0.4189	0.8154	1.4251	2.4908	4.1452	6.5418	8.3546	0.319107	0.624443	1.19677	2.20638	3.80255	5.91519	8.12677
156.6	0.415102	0.8122	1.421	2.4777	4.1341	6.5279	8.3294	0.318073	0.62242	1.19289	2.19923	3.79023	5.89603	8.10044
156.7	0.411302	0.807002	1.4137	2.4685	4.1257	6.5136	8.3062	0.317043	0.620404	1.18903	2.19211	3.77795	5.87693	8.0742
156.8	0.410101	0.801801	1.4121	2.4599	4.1167	6.5018	8.2809	0.316016	0.618394	1.18517	2.18501	3.76571	5.85789	8.04804
156.9	0.4121	0.8017	1.4076	2.4544	4.1098	6.4867	8.2579	0.314992	0.61639	1.18133	2.17793	3.75351	5.83891	8.02196
157	0.4112	0.7998	1.4066	2.4454	4.1008	6.4709	8.2322	0.313972	0.614393	1.17751	2.17087	3.74135	5.81999	7.99597
157.1	0.414401	0.7996	1.4044	2.441	4.0912	6.4498	8.208	0.312954	0.612402	1.17369	2.16384	3.72923	5.80114	7.97007
157.2	0.410102	0.795002	1.4008	2.4316	4.0846	6.4301	8.185	0.311941	0.610419	1.16989	2.15683	3.71715	5.78235	7.94425
157.3	0.406902	0.789502	1.3931	2.423	4.0763	6.415	8.1613	0.31093	0.608441	1.1661	2.14984	3.70511	5.76361	7.91851
157.4	0.4069	0.7894	1.3901	2.4184	4.0669	6.4013	8.1371	0.309923	0.60647	1.16232	2.14288	3.6931	5.74494	7.89286
157.5	0.4109	0.7867	1.3913	2.4145	4.0596	6.3852	8.1119	0.308918	0.604505	1.15856	2.13593	3.68114	5.72633	7.86729
157.6	0.4155	0.7866	1.3932	2.4127	4.0483	6.3676	8.0886	0.307918	0.602546	1.1548	2.12901	3.66921	5.70777	7.8418
157.7	0.418899	0.790799	1.3939	2.4083	4.0371	6.355	8.0679	0.30692	0.600595	1.15106	2.12212	3.65733	5.68929	7.8164
157.8	0.4199	0.7901	1.396	2.4034	4.0287	6.3398	8.048	0.305926	0.598649	1.14733	2.11524	3.64548	5.67085	7.79107
157.9	0.4201	0.7889	1.3931	2.3953	4.0159	6.3256	8.0216	0.304935	0.596709	1.14362	2.10839	3.63367	5.65248	7.76583
158	0.4218	0.7917	1.394	2.391	4.008	6.3139	7.9971	0.303947	0.594776	1.13991	2.10156	3.62189	5.63417	7.74067
158.1	0.421501	0.7932	1.3924	2.3879	3.9991	6.2996	7.9784	0.302962	0.592849	1.13622	2.09475	3.61016	5.61591	7.71559
158.2	0.422201	0.794201	1.3905	2.3856	3.9925	6.2873	7.9628	0.301981	0.590929	1.13254	2.08796	3.59847	5.59772	7.6906
158.3	0.420001	0.794501	1.384	2.3765	3.9832	6.2694	7.9428	0.301002	0.589014	1.12887	2.0812	3.58681	5.57959	7.66568
158.4	0.4185	0.7887	1.3824	2.3753	3.9767	6.2527	7.9201	0.300027	0.587106	1.12521	2.07446	3.57519	5.56151	7.64085
158.5	0.4176	0.7849	1.3805	2.3715	3.9589	6.2345	7.8921	0.299055	0.585204	1.12156	2.06774	3.5636	5.54349	7.61609
158.6	0.416001	0.7796	1.3775	2.3648	3.9465	6.2222	7.8656	0.298086	0.583308	1.11793	2.06104	3.55206	5.52553	7.59141
158.7	0.412303	0.772603	1.3706	2.3523	3.9375	6.209	7.8433	0.297121	0.581418	1.11431	2.05436	3.54055	5.50763	7.56683
158.8	0.412002	0.769502	1.3677	2.3457	3.9271	6.1921	7.819	0.296158	0.579534	1.1107	2.0477	3.52908	5.48979	7.54231
158.9	0.4148	0.7707	1.3688	2.3441	3.9141	6.1796	7.7933	0.295198	0.577657	1.1071	2.04107	3.51765	5.472	7.51787
159	0.4117	0.7644	1.3665	2.3384	3.9045	6.1631	7.7743	0.294242	0.575785	1.10351	2.03446	3.50625	5.45427	7.49352
159.1	0.409801	0.7614	1.3646	2.3295	3.8935	6.1482	7.7551	0.293289	0.57392	1.09994	2.02787	3.49489	5.4366	7.46924
159.2	0.407601	0.760401	1.3606	2.3214	3.8844	6.1348	7.7367	0.292339	0.572061	1.09638	2.0213	3.48357	5.41899	7.44505
159.3	0.402502	0.757402	1.3568	2.3145	3.8765	6.1224	7.7134	0.291391	0.570207	1.09282	2.01475	3.47228	5.40143	7.42092
159.4	0.3992	0.7548	1.3542	2.3088	3.8669	6.1105	7.6942	0.290447	0.56836	1.08928	2.00822	3.46103	5.38393	7.39688
159.5	0.3994	0.7506	1.3494	2.2998	3.8545	6.0966	7.674	0.289506	0.566518	1.08575	2.00171	3.44982	5.36649	7.37292
159.6	0.399801	0.7489	1.3466	2.2934	3.8422	6.089	7.6552	0.288568	0.564683	1.08224	1.99523	3.43864	5.3491	7.34903
159.7	0.399201	0.751701	1.3453	2.2881	3.8302	6.074	7.6353	0.287634	0.562854	1.07873	1.98877	3.42751	5.33178	7.32522
159.8	0.397101	0.753001	1.3389	2.2824	3.8171	6.0588	7.6122	0.286702	0.56103	1.07524	1.98232	3.4164	5.3145	7.30149
159.9	0.3959	0.7506	1.3342	2.2767	3.806	6.0427	7.5902	0.285773	0.559213	1.07175	1.9759	3.40533	5.29728	7.27783
160	0.3987	0.751	1.3337	2.2718	3.7993	6.0305	7.5684	0.284847	0.557401	1.06828	1.9695	3.3943	5.28012	7.25425
160.1	0.398601	0.7479	1.3288	2.2704	3.7906	6.0137	7.5493	0.283924	0.555595	1.06482	1.96312	3.3833	5.26301	7.23075
160.2	0.395801	0.747101	1.3256	2.2645	3.7863	5.9957	7.5337	0.283005	0.553795	1.06137	1.95676	3.37234	5.24597	7.20733
160.3	0.391301	0.744201	1.3242	2.2575	3.778	5.9788	7.5086	0.282088	0.552001	1.05793	1.95042	3.36142	5.22897	7.18398
160.4	0.3909	0.7422	1.3199	2.2511	3.769	5.962	7.486	0.281174	0.550213	1.0545	1.9441	3.35053	5.21203	7.1607
160.5	0.3893	0.7388	1.3177	2.2467	3.7618	5.947	7.4652	0.280263	0.54843	1.05109	1.9378	3.33967	5.19514	7.1375
160.6	0.383901	0.7364	1.316	2.2439	3.7542	5.9349	7.4424	0.279355	0.546653	1.04768	1.93152	3.32885	5.17831	7.11438
160.7	0.3857	0.7353	1.314	2.2413	3.7479	5.916	7.4194	0.27845	0.544883	1.04429	1.92527	3.31807	5.16154	7.09134
160.8	0.3858	0.7316	1.3152	2.2386	3.7421	5.9008	7.4	0.277548	0.543117	1.0409	1.91903	3.30732	5.14482	7.06836
160.9	0.3823	0.728	1.31	2.233	3.7297	5.8839	7.3782	0.276648	0.541358	1.03753	1.91281	3.2966	5.12815	7.04546
161	0.3798	0.7254	1.3037	2.2242	3.7201	5.8689	7.3587	0.275752	0.539604	1.03417	1.90661	3.28592	5.11153	7.02263
161.1	0.376501	0.7206	1.2988	2.2188	3.7153	5.8471	7.3438	0.274859	0.537855	1.03082	1.90044	3.27528	5.09497	6.99988
161.2	0.3784	0.7215	1.2965	2.2147	3.7059	5.8319	7.3271	0.273968	0.536113	1.02748	1.89428	3.26467	5.07847	6.97721
161.3	0.377001	0.721401	1.2974	2.2118	3.6956	5.8182	7.3085	0.273081	0.534376	1.02415	1.88814	3.25409	5.06201	6.9546
161.4	0.3765	0.7196	1.295	2.2043	3.6842	5.8025	7.2841	0.272196	0.532645	1.02083	1.88203	3.24355	5.04561	6.93207
161.5	0.3735	0.7182	1.2926	2.1961	3.6718	5.7884	7.2597	0.271314	0.530919	1.01753	1.87593	3.23304	5.02927	6.90961
161.6	0.373001	0.7194	1.2952	2.1909	3.664	5.7736	7.2396	0.270435	0.529199	1.01423	1.86985	3.22256	5.01297	6.88722
161.7	0.373901	0.718901	1.2967	2.1852	3.6519	5.7626	7.2128	0.269559	0.527485	1.01094	1.86379	3.21212	4.99673	6.86492
161.8	0.3746	0.7171	1.2927	2.1805	3.6425	5.7511	7.1894	0.268686	0.525776	1.00767	1.85776	3.20172	4.98055	6.84267
161.9	0.3772	0.7193	1.2963	2.1803	3.634	5.7367	7.1666	0.267815	0.524072	1.0044	1.85174	3.19134	4.96441	6.8205
162	0.3749	0.7153	1.2899	2.1722	3.626	5.7176	7.1432	0.266948	0.522374	1.00115	1.84574	3.181	4.94832	6.79841
162.1	0.373401	0.7127	1.2859	2.1659	3.614	5.7027	7.119	0.266083	0.520682	0.997906	1.83976	3.1707	4.93229	6.77638
162.2	0.3751	0.7096	1.2863	2.1635	3.6033	5.6893	7.1002	0.265221	0.518996	0.994674	1.8338	3.16043	4.91632	6.75443
162.3	0.373501	0.706701	1.2814	2.1585	3.5952	5.6772	7.0778	0.264362	0.517314	0.991451	1.82786	3.15019	4.90039	6.73255
162.4	0.3733	0.702	1.2823	2.1528	3.5883	5.661	7.0556	0.263505	0.515638	0.988239	1.82193	3.13998	4.88451	6.71073
162.5	0.3739	0.6983	1.2768	2.1455	3.5808	5.645	7.0367	0.262651	0.513967	0.985037	1.81603	3.12981	4.86869	6.68899
162.6	0.3765	0.6987	1.2761	2.1458	3.5704	5.6322	7.0188	0.2618	0.512302	0.981846	1.81015	3.11967	4.85291	6.66732
162.7	0.383099	0.703699	1.277	2.1509	3.5587	5.6201	7.0029	0.260952	0.510643	0.978666	1.80429	3.10956	4.83719	6.64572
162.8	0.382201	0.702501	1.2757	2.1485	3.548	5.6037	6.9797	0.260107	0.508988	0.975495	1.79844	3.09949	4.82152	6.62419
162.9	0.3778	0.6989	1.2714	2.1441	3.5421	5.5886	6.9613	0.259264	0.507339	0.972334	1.79261	3.08945	4.8059	6.60273
163	0.3731	0.6958	1.27	2.1391	3.532	5.5703	6.9461	0.258424	0.505696	0.969184	1.7868	3.07944	4.79033	6.58134
163.1	0.371501	0.6905	1.2678	2.1355	3.5232	5.5576	6.935	0.257587	0.504057	0.966044	1.78102	3.06946	4.77481	6.56002
163.2	0.367201	0.685601	1.2638	2.128	3.5129	5.5447	6.9159	0.256753	0.502424	0.962915	1.77525	3.05952	4.75934	6.53877
163.3	0.3685	0.6865	1.2578	2.1218	3.5029	5.5325	6.894	0.255921	0.500797	0.959795	1.7695	3.04961	4.74392	6.51758
163.4	0.3704	0.6865	1.2572	2.1173	3.4978	5.5184	6.8739	0.255092	0.499174	0.956686	1.76376	3.03973	4.72855	6.49647
163.5	0.3731	0.6872	1.2549	2.1123	3.4934	5.5023	6.8556	0.254265	0.497557	0.953586	1.75805	3.02988	4.71323	6.47542
163.6	0.372802	0.6856	1.2494	2.1041	3.4841	5.4952	6.838	0.253441	0.495945	0.950496	1.75235	3.02006	4.69796	6.45444
163.7	0.369301	0.683201	1.2436	2.0959	3.4736	5.4828	6.8156	0.25262	0.494338	0.947418	1.74668	3.01028	4.68275	6.43353
163.8	0.367602	0.678402	1.2409	2.0872	3.4672	5.4639	6.7947	0.251802	0.492737	0.944348	1.74102	3.00053	4.66757	6.41269
163.9	0.3645	0.6786	1.2351	2.0815	3.4601	5.449	6.7747	0.250986	0.49114	0.941289	1.73538	2.9908	4.65245	6.39191
164	0.3587	0.6745	1.2277	2.0729	3.4511	5.4307	6.7571	0.250173	0.489549	0.938239	1.72975	2.98111	4.63738	6.3712
164.1	0.356301	0.6677	1.2212	2.0668	3.4436	5.4181	6.7397	0.249362	0.487963	0.935199	1.72415	2.97146	4.62235	6.35056
164.2	0.355402	0.663502	1.2109	2.0591	3.4352	5.4038	6.7193	0.248555	0.486382	0.93217	1.71856	2.96183	4.60738	6.32999
164.3	0.354001	0.661201	1.2087	2.0513	3.429	5.3895	6.7	0.247749	0.484807	0.92915	1.713	2.95223	4.59245	6.30948
164.4	0.3539	0.6572	1.2113	2.0461	3.4233	5.3761	6.6791	0.246947	0.483236	0.926139	1.70745	2.94267	4.57757	6.28904
164.5	0.3493	0.6568	1.2072	2.0353	3.4204	5.362	6.6626	0.246147	0.48167	0.923139	1.70191	2.93314	4.56274	6.26866
164.6	0.343701	0.6577	1.2033	2.0291	3.4164	5.3508	6.6414	0.245349	0.48011	0.920148	1.6964	2.92363	4.54796	6.24835
164.7	0.342401	0.659401	1.1967	2.0248	3.4133	5.335	6.6226	0.244554	0.478555	0.917168	1.69091	2.91416	4.53323	6.22812
164.8	0.344	0.6608	1.1937	2.0266	3.4033	5.3218	6.5999	0.243762	0.477004	0.914196	1.68543	2.90472	4.51854	6.20794
164.9	0.3414	0.6618	1.191	2.0229	3.3973	5.3114	6.5809	0.242972	0.475459	0.911234	1.67997	2.89531	4.5039	6.18782
165	0.3371	0.6585	1.1874	2.0165	3.3923	5.2983	6.5627	0.242185	0.473918	0.908282	1.67452	2.88593	4.48931	6.16778
165.1	0.335401	0.657	1.1829	2.0133	3.3831	5.2887	6.5414	0.2414	0.472383	0.905339	1.6691	2.87658	4.47477	6.14779
165.2	0.333801	0.654301	1.1799	2.0085	3.3725	5.2705	6.5195	0.240619	0.470853	0.902407	1.66369	2.86726	4.46027	6.12788
165.3	0.328402	0.648502	1.176	2.0038	3.3667	5.2532	6.5012	0.239839	0.469327	0.899483	1.6583	2.85797	4.44582	6.10803
165.4	0.3271	0.6488	1.173	1.9986	3.3576	5.2439	6.485	0.239062	0.467807	0.896569	1.65293	2.84871	4.43142	6.08824
165.5	0.3291	0.645	1.1668	1.9922	3.3496	5.233	6.4641	0.238287	0.466291	0.893664	1.64757	2.83948	4.41706	6.06851
165.6	0.328101	0.6447	1.165	1.9869	3.3436	5.2168	6.4456	0.237515	0.46478	0.890768	1.64224	2.83028	4.40275	6.04885
165.7	0.327001	0.641301	1.162	1.9795	3.3351	5.1997	6.4267	0.236746	0.463275	0.887883	1.63692	2.82112	4.38849	6.02926
165.8	0.322002	0.635602	1.1539	1.9733	3.3287	5.1888	6.4064	0.235979	0.461774	0.885006	1.63161	2.81198	4.37427	6.00972
165.9	0.324	0.6307	1.1543	1.964	3.3206	5.1773	6.3847	0.235214	0.460278	0.882139	1.62633	2.80287	4.3601	5.99025
166	0.3214	0.6257	1.152	1.9574	3.3107	5.1696	6.3643	0.234452	0.458786	0.879281	1.62106	2.79378	4.34597	5.97084
166.1	0.313602	0.6246	1.1495	1.9503	3.3002	5.1549	6.3428	0.233693	0.4573	0.876432	1.61581	2.78473	4.33189	5.9515
166.2	0.312001	0.625401	1.1498	1.9463	3.2948	5.1439	6.3241	0.232936	0.455819	0.873593	1.61057	2.77571	4.31786	5.93222
166.3	0.310201	0.621201	1.1462	1.9398	3.2841	5.1361	6.3028	0.232181	0.454342	0.870763	1.60535	2.76672	4.30387	5.913
166.4	0.311	0.6236	1.1407	1.9389	3.2738	5.1282	6.2844	0.231429	0.45287	0.867942	1.60015	2.75776	4.28992	5.89384
166.5	0.3123	0.6259	1.1379	1.9363	3.265	5.1137	6.2663	0.230679	0.451403	0.86513	1.59497	2.74882	4.27603	5.87475
166.6	0.3151	0.6306	1.138	1.9353	3.2543	5.1005	6.2461	0.229932	0.44994	0.862327	1.5898	2.73992	4.26217	5.85571
166.7	0.319401	0.629501	1.1368	1.9269	3.2449	5.0888	6.2288	0.229187	0.448483	0.859534	1.58465	2.73104	4.24837	5.83675
166.8	0.319802	0.630702	1.1313	1.9221	3.2373	5.0743	6.2122	0.228444	0.44703	0.856749	1.57952	2.72219	4.2346	5.81784
166.9	0.3203	0.6322	1.1289	1.9175	3.2305	5.0605	6.1924	0.227704	0.445581	0.853973	1.5744	2.71337	4.22088	5.79899
167	0.3209	0.6293	1.1279	1.9147	3.2252	5.0555	6.1736	0.226966	0.444138	0.851206	1.5693	2.70458	4.20721	5.7802
167.1	0.3204	0.6299	1.1291	1.9122	3.2171	5.0453	6.1561	0.226231	0.442699	0.848448	1.56421	2.69582	4.19358	5.76147
167.2	0.319002	0.629402	1.1269	1.9052	3.2033	5.04	6.131	0.225498	0.441265	0.8457	1.55915	2.68709	4.17999	5.74281
167.3	0.313802	0.627102	1.1206	1.8964	3.1954	5.0288	6.1097	0.224768	0.439835	0.84296	1.5541	2.67838	4.16645	5.7242
167.4	0.3104	0.6219	1.1128	1.8882	3.1884	5.0186	6.0915	0.22404	0.43841	0.840229	1.54906	2.6697	4.15295	5.70566
167.5	0.3104	0.62	1.1088	1.8834	3.1798	5.0043	6.0751	0.223314	0.43699	0.837507	1.54404	2.66105	4.1395	5.68717
167.6	0.313101	0.6172	1.1028	1.8807	3.1719	4.9945	6.0593	0.22259	0.435574	0.834793	1.53904	2.65243	4.12608	5.66875
167.7	0.312301	0.617301	1.1014	1.8778	3.164	4.9819	6.0461	0.221869	0.434163	0.83209	1.53405	2.64384	4.11272	5.65039
167.8	0.307502	0.614802	1.0951	1.8733	3.1569	4.9659	6.0351	0.22115	0.432756	0.829394	1.52908	2.63527	4.0994	5.63208
167.9	0.3075	0.6141	1.0934	1.8725	3.1522	4.954	6.02	0.220434	0.431354	0.826707	1.52413	2.62674	4.08611	5.61383
168	0.3059	0.6077	1.0838	1.8647	3.1443	4.9419	6.0041	0.21972	0.429957	0.824028	1.51919	2.61823	4.07287	5.59564
168.1	0.303802	0.605	1.0829	1.8592	3.1386	4.9323	5.99	0.219008	0.428564	0.821358	1.51427	2.60974	4.05968	5.57751
168.2	0.304102	0.600402	1.0803	1.8531	3.1317	4.9226	5.977	0.218298	0.427176	0.818698	1.50937	2.60129	4.04653	5.55945
168.3	0.307801	0.599801	1.077	1.8497	3.1272	4.9094	5.9616	0.217591	0.425792	0.816045	1.50448	2.59286	4.03342	5.54144
168.4	0.3124	0.6035	1.0785	1.8481	3.1198	4.8981	5.9434	0.216886	0.424412	0.813401	1.4996	2.58446	4.02035	5.52348
168.5	0.3113	0.6016	1.0734	1.8465	3.1137	4.8878	5.9262	0.216183	0.423037	0.810766	1.49474	2.57609	4.00733	5.50559
168.6	0.307801	0.6032	1.0729	1.8458	3.1045	4.8769	5.906	0.215483	0.421666	0.808139	1.4899	2.56774	3.99434	5.48775
168.7	0.304502	0.599102	1.0713	1.8381	3.0946	4.8663	5.8883	0.214785	0.420301	0.805522	1.48507	2.55943	3.9814	5.46997
168.8	0.301902	0.593902	1.0649	1.8278	3.0905	4.8552	5.8666	0.214089	0.418939	0.802912	1.48026	2.55113	3.9685	5.45225
168.9	0.3046	0.5951	1.0625	1.8251	3.0856	4.847	5.8505	0.213396	0.417582	0.80031	1.47547	2.54287	3.95565	5.43459
169	0.3072	0.5987	1.0615	1.8219	3.0787	4.8345	5.8331	0.212704	0.416229	0.797718	1.47069	2.53463	3.94283	5.41698
169.1	0.309901	0.599	1.0575	1.8188	3.0716	4.8299	5.8141	0.212015	0.41488	0.795133	1.46592	2.52642	3.93006	5.39943
169.2	0.309201	0.600801	1.0557	1.814	3.0629	4.8159	5.7965	0.211328	0.413536	0.792558	1.46117	2.51823	3.91733	5.38194
169.3	0.309102	0.595902	1.0528	1.8077	3.0562	4.8073	5.7778	0.210644	0.412196	0.78999	1.45644	2.51007	3.90464	5.3645
169.4	0.3073	0.5934	1.0524	1.8033	3.0452	4.7964	5.7613	0.209961	0.410861	0.78743	1.45172	2.50194	3.89198	5.34712
169.5	0.305	0.5914	1.0496	1.8014	3.0355	4.7857	5.7458	0.209281	0.40953	0.784879	1.44702	2.49384	3.87937	5.3298
169.6	0.303401	0.5908	1.0498	1.7994	3.0273	4.7758	5.7304	0.208603	0.408203	0.782336	1.44233	2.48576	3.86681	5.31253
169.7	0.303601	0.592301	1.0487	1.7939	3.019	4.7626	5.7136	0.207927	0.406881	0.779802	1.43766	2.4777	3.85428	5.29532
169.8	0.3054	0.5934	1.0487	1.7942	3.0137	4.7466	5.6978	0.207253	0.405563	0.777276	1.433	2.46968	3.84179	5.27817
169.9	0.3066	0.5951	1.0446	1.796	3.0065	4.7383	5.6811	0.206582	0.404249	0.774757	1.42836	2.46168	3.82935	5.26106
170	0.3037	0.5921	1.0397	1.7903	2.9989	4.7288	5.6646	0.205913	0.402939	0.772247	1.42373	2.4537	3.81694	5.24402
170.1	0.305	0.5943	1.038	1.7903	2.9885	4.7154	5.6452	0.205246	0.401633	0.769745	1.41912	2.44575	3.80457	5.22703
170.2	0.301601	0.594701	1.0357	1.7857	2.9784	4.703	5.6288	0.204581	0.400332	0.767252	1.41452	2.43783	3.79225	5.2101
170.3	0.301501	0.594101	1.0353	1.783	2.9723	4.6923	5.6166	0.203918	0.399035	0.764766	1.40994	2.42993	3.77996	5.19322
170.4	0.2984	0.596	1.0323	1.7817	2.9618	4.6794	5.598	0.203257	0.397743	0.762288	1.40537	2.42206	3.76772	5.17639
170.5	0.2979	0.5972	1.0299	1.7815	2.9537	4.6698	5.5833	0.202599	0.396454	0.759818	1.40081	2.41421	3.75551	5.15962
170.6	0.2997	0.5987	1.0286	1.7827	2.9429	4.6594	5.5615	0.201942	0.395169	0.757357	1.39628	2.40639	3.74334	5.1429
170.7	0.299901	0.596301	1.0265	1.7793	2.9369	4.6441	5.5478	0.201288	0.393889	0.754904	1.39175	2.39859	3.73122	5.12625
170.8	0.298301	0.594501	1.0277	1.775	2.9261	4.6355	5.5337	0.200636	0.392613	0.752458	1.38724	2.39082	3.71913	5.10964
170.9	0.2998	0.5932	1.0297	1.7718	2.9162	4.6209	5.5171	0.199986	0.391341	0.75002	1.38275	2.38308	3.70708	5.09308
171	0.3013	0.5894	1.0276	1.765	2.9061	4.6074	5.4965	0.199338	0.390073	0.74759	1.37827	2.37536	3.69507	5.07658
171.1	0.302801	0.5895	1.0285	1.7619	2.9003	4.5944	5.4823	0.198692	0.38881	0.745168	1.3738	2.36766	3.6831	5.06013
171.2	0.301901	0.587501	1.03	1.7552	2.8942	4.5847	5.4651	0.198049	0.38755	0.742754	1.36935	2.35999	3.67117	5.04374
171.3	0.301001	0.589001	1.0289	1.7538	2.8884	4.5763	5.4527	0.197407	0.386295	0.740348	1.36492	2.35234	3.65927	5.0274
171.4	0.306	0.5921	1.0284	1.7509	2.8806	4.5669	5.4337	0.196767	0.385043	0.737949	1.3605	2.34472	3.64742	5.01111
171.5	0.3091	0.5903	1.031	1.75	2.8761	4.5569	5.4173	0.19613	0.383795	0.735558	1.35609	2.33713	3.6356	4.99488
171.6	0.304401	0.5884	1.0278	1.7443	2.872	4.5468	5.4024	0.195494	0.382552	0.733175	1.35169	2.32955	3.62382	4.9787
171.7	0.303701	0.587201	1.0253	1.7426	2.8664	4.5321	5.3862	0.194861	0.381313	0.7308	1.34732	2.32201	3.61208	4.96257
171.8	0.302401	0.587801	1.0225	1.7361	2.8591	4.5199	5.3713	0.19423	0.380077	0.728433	1.34295	2.31449	3.60038	4.94649
171.9	0.3037	0.5838	1.0234	1.7306	2.853	4.5082	5.3582	0.193601	0.378846	0.726072	1.3386	2.30699	3.58872	4.93047
172	0.3059	0.5873	1.0233	1.7348	2.8442	4.4995	5.3456	0.192973	0.377619	0.72372	1.33426	2.29951	3.57709	4.91449
172.1	0.308301	0.5889	1.0225	1.737	2.8406	4.4874	5.3327	0.192348	0.376395	0.721375	1.32994	2.29206	3.5655	4.89857
172.2	0.309501	0.588101	1.0188	1.7339	2.8342	4.4786	5.3163	0.191725	0.375176	0.719039	1.32563	2.28464	3.55395	4.8827
172.3	0.308901	0.587601	1.0157	1.7275	2.8239	4.467	5.2999	0.191104	0.37396	0.716709	1.32134	2.27724	3.54244	4.86688
172.4	0.3122	0.5892	1.0147	1.7274	2.8169	4.4558	5.2863	0.190485	0.372749	0.714387	1.31706	2.26986	3.53096	4.85111
172.5	0.3105	0.5852	1.013	1.7225	2.8117	4.4426	5.2722	0.189868	0.371541	0.712072	1.31279	2.2625	3.51952	4.8354
172.6	0.307402	0.5824	1.0093	1.7149	2.8028	4.4357	5.261	0.189252	0.370337	0.709765	1.30854	2.25517	3.50812	4.81973
172.7	0.303502	0.576902	1.0021	1.7087	2.8002	4.4248	5.2461	0.18864	0.369138	0.707466	1.3043	2.24787	3.49675	4.80412
172.8	0.300801	0.577401	0.996301	1.7074	2.7973	4.4135	5.23	0.188028	0.367942	0.705174	1.30007	2.24059	3.48542	4.78855
172.9	0.3033	0.5796	1.0022	1.7088	2.7886	4.4079	5.2171	0.187419	0.36675	0.70289	1.29586	2.23333	3.47413	4.77304
173	0.3026	0.5785	1.0015	1.706	2.7774	4.395	5.2012	0.186812	0.365562	0.700612	1.29166	2.22609	3.46287	4.75758
173.1	0.301201	0.5771	0.9964	1.6991	2.7728	4.3801	5.1855	0.186207	0.364377	0.698342	1.28748	2.21888	3.45166	4.74216
173.2	0.302201	0.571001	0.994001	1.6956	2.7696	4.3673	5.1738	0.185604	0.363197	0.69608	1.28331	2.21169	3.44048	4.7268
173.3	0.301801	0.569401	0.989501	1.6922	2.765	4.3592	5.1617	0.185002	0.36202	0.693825	1.27915	2.20453	3.42933	4.71149
173.4	0.3083	0.5718	0.9962	1.6943	2.7548	4.3465	5.1423	0.184403	0.360847	0.691577	1.275	2.19738	3.41822	4.69622
173.5	0.3084	0.5724	0.9935	1.6891	2.7514	4.3348	5.1268	0.183805	0.359678	0.689337	1.27087	2.19026	3.40714	4.68101
173.6	0.308001	0.5737	0.9932	1.6861	2.7452	4.3259	5.1081	0.18321	0.358513	0.687103	1.26676	2.18317	3.3961	4.66584
173.7	0.3065	0.5745	0.9936	1.6847	2.7406	4.3104	5.092	0.182616	0.357352	0.684878	1.26265	2.1761	3.3851	4.65073
173.8	0.3096	0.574	0.9923	1.6872	2.736	4.2996	5.0797	0.182025	0.356194	0.682659	1.25856	2.16905	3.37414	4.63566
173.9	0.3114	0.5682	0.9878	1.6822	2.7293	4.2934	5.065	0.181435	0.35504	0.680447	1.25448	2.16202	3.3632	4.62064
174	0.3064	0.5632	0.9847	1.673	2.7228	4.2824	5.0499	0.180847	0.35389	0.678242	1.25042	2.15501	3.35231	4.60567
174.1	0.303001	0.565	0.9825	1.6694	2.7157	4.2709	5.0353	0.180261	0.352743	0.676045	1.24637	2.14803	3.34145	4.59075
174.2	0.3082	0.5691	0.9812	1.6673	2.7073	4.2613	5.0179	0.179677	0.3516	0.673855	1.24233	2.14107	3.33062	4.57588
174.3	0.3101	0.5712	0.9822	1.6692	2.7005	4.2517	5.0036	0.179095	0.350461	0.671672	1.23831	2.13414	3.31983	4.56105
174.4	0.3073	0.5699	0.9786	1.665	2.6988	4.2428	4.986	0.178515	0.349326	0.669496	1.23429	2.12722	3.30908	4.54628
174.5	0.3007	0.5683	0.9765	1.6607	2.6965	4.2299	4.969	0.177937	0.348194	0.667327	1.23029	2.12033	3.29836	4.53155
174.6	0.300701	0.5671	0.9736	1.6533	2.6868	4.2252	4.9549	0.17736	0.347066	0.665165	1.22631	2.11346	3.28767	4.51686
174.7	0.303101	0.567201	0.975201	1.648	2.685	4.214	4.9473	0.176786	0.345942	0.66301	1.22234	2.10662	3.27702	4.50223
174.8	0.303301	0.568501	0.969501	1.6447	2.6829	4.2014	4.9363	0.176213	0.344821	0.660862	1.21838	2.09979	3.2664	4.48765
174.9	0.3006	0.5703	0.9708	1.6442	2.6762	4.1894	4.9241	0.175642	0.343704	0.658721	1.21443	2.09299	3.25582	4.47311
175	0.2992	0.5676	0.9701	1.6394	2.6685	4.1776	4.9119	0.175073	0.34259	0.656587	1.21049	2.08621	3.24527	4.45862
175.1	0.299801	0.5663	0.9724	1.6379	2.664	4.1671	4.8969	0.174506	0.34148	0.654459	1.20657	2.07945	3.23476	4.44417
175.2	0.296201	0.565101	0.969701	1.6333	2.6585	4.1573	4.8815	0.17394	0.340374	0.65234	1.20266	2.07271	3.22428	4.42978
175.3	0.294301	0.564001	0.966001	1.6328	2.6533	4.1476	4.8666	0.173377	0.339271	0.650226	1.19877	2.066	3.21383	4.41542
175.4	0.29	0.5667	0.9622	1.6296	2.6487	4.1362	4.8544	0.172815	0.338172	0.648119	1.19488	2.0593	3.20342	4.40112
175.5	0.2902	0.5645	0.9592	1.6268	2.6478	4.1226	4.8421	0.172255	0.337076	0.646019	1.19101	2.05263	3.19304	4.38686
175.6	0.291101	0.5675	0.959	1.6241	2.6401	4.116	4.8301	0.171697	0.335984	0.643926	1.18715	2.04598	3.1827	4.37264
175.7	0.287702	0.565002	0.953402	1.6186	2.6329	4.1067	4.8152	0.171141	0.334896	0.641841	1.18331	2.03935	3.17239	4.35848
175.8	0.286401	0.562901	0.948801	1.618	2.63	4.096	4.8045	0.170587	0.333811	0.639761	1.17947	2.03275	3.16211	4.34436
175.9	0.2812	0.5588	0.9439	1.6106	2.627	4.0892	4.7925	0.170034	0.33273	0.637688	1.17565	2.02616	3.15186	4.33029
176	0.2773	0.5551	0.9445	1.6056	2.6193	4.0781	4.7735	0.169483	0.331652	0.635622	1.17184	2.0196	3.14165	4.31626
176.1	0.276801	0.555	0.9433	1.6021	2.6137	4.067	4.7584	0.168934	0.330577	0.633563	1.16805	2.01305	3.13147	4.30227
176.2	0.279601	0.554901	0.944501	1.5979	2.6106	4.0608	4.745	0.168387	0.329506	0.631511	1.16426	2.00653	3.12133	4.28834
176.3	0.2855	0.5552	0.9442	1.5948	2.6104	4.0525	4.7336	0.167841	0.328439	0.629465	1.16049	2.00003	3.11122	4.27444
176.4	0.2851	0.5557	0.9445	1.5936	2.6066	4.0418	4.7184	0.167297	0.327375	0.627425	1.15673	1.99355	3.10114	4.26059
176.5	0.2861	0.5508	0.9416	1.5885	2.6049	4.0335	4.7056	0.166755	0.326314	0.625393	1.15298	1.98709	3.09109	4.24679
176.6	0.285201	0.5485	0.939	1.5807	2.6009	4.0207	4.6907	0.166215	0.325257	0.623366	1.14925	1.98065	3.08108	4.23303
176.7	0.282402	0.547202	0.935402	1.5713	2.5965	4.0105	4.6797	0.165677	0.324203	0.621347	1.14553	1.97424	3.0711	4.21932
176.8	0.284501	0.546601	0.930301	1.5703	2.5918	4.0033	4.667	0.16514	0.323153	0.619334	1.14182	1.96784	3.06115	4.20565
176.9	0.2901	0.5496	0.9316	1.5679	2.5831	3.9966	4.6492	0.164605	0.322106	0.617328	1.13812	1.96147	3.05123	4.19202
177	0.2855	0.5483	0.9292	1.5639	2.5813	3.9868	4.6374	0.164071	0.321062	0.615327	1.13443	1.95511	3.04134	4.17844
177.1	0.284601	0.5486	0.9283	1.5613	2.58	3.9785	4.6298	0.16354	0.320022	0.613334	1.13075	1.94878	3.03149	4.1649
177.2	0.284601	0.547001	0.923801	1.5562	2.5736	3.9677	4.615	0.16301	0.318985	0.611347	1.12709	1.94246	3.02167	4.15141
177.3	0.288901	0.546701	0.923201	1.5552	2.5662	3.9581	4.6027	0.162482	0.317952	0.609367	1.12344	1.93617	3.01188	4.13796
177.4	0.2965	0.547	0.9224	1.553	2.5648	3.9508	4.5939	0.161956	0.316922	0.607392	1.1198	1.9299	3.00212	4.12456
177.5	0.2928	0.5462	0.9198	1.5486	2.558	3.9454	4.5801	0.161431	0.315895	0.605424	1.11617	1.92365	2.9924	4.11119
177.6	0.291301	0.5467	0.9166	1.5438	2.5581	3.9364	4.5688	0.160908	0.314871	0.603463	1.11255	1.91741	2.9827	4.09787
177.7	0.2942	0.5453	0.9144	1.5455	2.5496	3.9273	4.559	0.160387	0.313852	0.601508	1.10895	1.9112	2.97304	4.0846
177.8	0.295201	0.543301	0.908001	1.5384	2.5418	3.9177	4.5436	0.159867	0.312835	0.599559	1.10536	1.90501	2.96341	4.07137
177.9	0.2969	0.5438	0.9077	1.5391	2.5391	3.9105	4.5319	0.159349	0.311821	0.597617	1.10178	1.89884	2.95381	4.05818
178	0.2977	0.5463	0.9038	1.5379	2.5353	3.901	4.5179	0.158833	0.310811	0.595681	1.09821	1.89269	2.94424	4.04503
178.1	0.294602	0.545	0.8967	1.5329	2.5315	3.8889	4.5052	0.158318	0.309804	0.593751	1.09465	1.88655	2.9347	4.03192
178.2	0.292502	0.541902	0.892302	1.5256	2.5245	3.878	4.4919	0.157805	0.3088	0.591827	1.0911	1.88044	2.92519	4.01886
178.3	0.293001	0.540601	0.892501	1.5232	2.5201	3.8674	4.4846	0.157294	0.3078	0.58991	1.08757	1.87435	2.91571	4.00584
178.4	0.292	0.5385	0.889	1.5187	2.5176	3.858	4.4767	0.156785	0.306803	0.587999	1.08404	1.86828	2.90627	3.99286
178.5	0.2871	0.5386	0.8883	1.5161	2.5129	3.8491	4.4656	0.156277	0.305809	0.586094	1.08053	1.86223	2.89685	3.97993
178.6	0.2898	0.5407	0.8872	1.5152	2.51	3.8441	4.4538	0.15577	0.304818	0.584195	1.07703	1.85619	2.88746	3.96703
178.7	0.292601	0.541201	0.888701	1.5181	2.5052	3.8326	4.4378	0.155266	0.303831	0.582303	1.07354	1.85018	2.87811	3.95418
178.8	0.292501	0.542601	0.888801	1.5141	2.4977	3.8265	4.4243	0.154763	0.302846	0.580416	1.07006	1.84419	2.86879	3.94137
178.9	0.2921	0.54	0.8896	1.5099	2.4865	3.8171	4.4131	0.154261	0.301865	0.578535	1.0666	1.83821	2.85949	3.9286
179	0.2876	0.533	0.8805	1.4995	2.4828	3.8059	4.4033	0.153761	0.300887	0.576661	1.06314	1.83225	2.85023	3.91587
179.1	0.282603	0.5276	0.8715	1.489	2.4761	3.7937	4.3945	0.153263	0.299912	0.574793	1.0597	1.82632	2.84099	3.90319
179.2	0.282601	0.525901	0.874201	1.4835	2.4684	3.7848	4.3824	0.152767	0.298941	0.572931	1.05627	1.8204	2.83179	3.89054
179.3	0.2835	0.5324	0.8768	1.48	2.4609	3.7799	4.3694	0.152272	0.297972	0.571075	1.05284	1.8145	2.82262	3.87794
179.4	0.2863	0.5346	0.88	1.4803	2.4573	3.7678	4.356	0.151779	0.297007	0.569224	1.04943	1.80863	2.81347	3.86537
179.5	0.2797	0.5281	0.8688	1.473	2.4554	3.7633	4.3459	0.151287	0.296044	0.56738	1.04603	1.80277	2.80436	3.85285
179.6	0.281501	0.5314	0.871	1.4712	2.448	3.7597	4.3331	0.150797	0.295085	0.565542	1.04264	1.79693	2.79527	3.84037
179.7	0.279501	0.531901	0.868901	1.4695	2.4444	3.753	4.322	0.150308	0.29413	0.56371	1.03927	1.7911	2.78622	3.82793
179.8	0.279001	0.531501	0.865801	1.4671	2.4396	3.7498	4.3106	0.149821	0.293177	0.561884	1.0359	1.7853	2.77719	3.81553
179.9	0.2778	0.5288	0.8646	1.4582	2.4349	3.7442	4.2972	0.149336	0.292227	0.560063	1.03254	1.77952	2.76819	3.80316
180	0.278	0.533	0.8657	1.4551	2.43	3.7336	4.2801	0.148852	0.29128	0.558249	1.0292	1.77375	2.75922	3.79084
180.1	0.2791	0.5331	0.8638	1.4541	2.4271	3.7276	4.2727	0.14837	0.290336	0.55644	1.02586	1.76801	2.75028	3.77856
180.2	0.281601	0.532301	0.866001	1.451	2.4245	3.719	4.2601	0.147889	0.289396	0.554638	1.02254	1.76228	2.74138	3.76632
180.3	0.279501	0.531401	0.863401	1.4466	2.42	3.7119	4.2487	0.14741	0.288458	0.552841	1.01923	1.75657	2.73249	3.75412
180.4	0.2775	0.5331	0.859	1.4417	2.4169	3.7019	4.2378	0.146932	0.287524	0.55105	1.01592	1.75088	2.72364	3.74196
180.5	0.2766	0.5331	0.8588	1.4395	2.4103	3.6931	4.2288	0.146456	0.286592	0.549264	1.01263	1.74521	2.71482	3.72983
180.6	0.278801	0.5315	0.8537	1.4376	2.402	3.6852	4.2213	0.145982	0.285664	0.547485	1.00935	1.73955	2.70602	3.71775
180.7	0.278901	0.531701	0.854701	1.437	2.4017	3.6747	4.2073	0.145509	0.284738	0.545711	1.00608	1.73392	2.69726	3.70571
180.8	0.275502	0.533202	0.849402	1.4357	2.3972	3.6658	4.192	0.145038	0.283816	0.543943	1.00282	1.7283	2.68852	3.6937
180.9	0.2765	0.5304	0.8465	1.4297	2.3878	3.6627	4.174	0.144568	0.282896	0.542181	0.999574	1.7227	2.67981	3.68173
181	0.272	0.5259	0.8386	1.4226	2.3858	3.6532	4.161	0.144099	0.28198	0.540424	0.996336	1.71712	2.67112	3.6698
181.1	0.269901	0.5253	0.8335	1.4206	2.3793	3.6448	4.1475	0.143632	0.281066	0.538673	0.993108	1.71155	2.66247	3.65791
181.2	0.268702	0.521602	0.827902	1.4165	2.3695	3.637	4.1356	0.143167	0.280156	0.536929	0.989891	1.70601	2.65385	3.64607
181.3	0.269302	0.519602	0.823502	1.4097	2.365	3.63	4.1223	0.142703	0.279248	0.535189	0.986684	1.70048	2.64525	3.63425
181.4	0.267	0.5181	0.82	1.4016	2.3591	3.6241	4.1105	0.142241	0.278343	0.533455	0.983487	1.69497	2.63668	3.62248
181.5	0.2659	0.5136	0.8185	1.3972	2.3544	3.6138	4.0985	0.14178	0.277441	0.531727	0.980301	1.68948	2.62813	3.61074
181.6	0.263001	0.5106	0.8178	1.3935	2.3474	3.6081	4.0848	0.141321	0.276543	0.530004	0.977124	1.68401	2.61962	3.59904
181.7	0.263401	0.511701	0.819101	1.391	2.3446	3.5999	4.0722	0.140863	0.275647	0.528287	0.97396	1.67855	2.61113	3.58739
181.8	0.2659	0.514	0.8191	1.3904	2.3415	3.5971	4.0602	0.140407	0.274754	0.526576	0.970804	1.67312	2.60267	3.57576
181.9	0.2655	0.5121	0.8203	1.3858	2.3375	3.5864	4.0481	0.139952	0.273864	0.52487	0.967659	1.66769	2.59424	3.56418
182	0.2701	0.5108	0.8188	1.3816	2.3302	3.5787	4.0368	0.139498	0.272976	0.523169	0.964523	1.66229	2.58584	3.55263
182.1	0.2744	0.513	0.8179	1.3795	2.3273	3.5717	4.0304	0.139046	0.272092	0.521474	0.961398	1.65691	2.57746	3.54112
182.2	0.2771	0.5093	0.8168	1.3824	2.3236	3.5634	4.0209	0.138596	0.271211	0.519785	0.958285	1.65154	2.56911	3.52965
182.3	0.274001	0.506601	0.816201	1.3789	2.3251	3.5535	4.0157	0.138147	0.270332	0.518101	0.95518	1.64619	2.56079	3.51821
182.4	0.2716	0.5072	0.8157	1.3797	2.3125	3.5429	4.0008	0.137699	0.269456	0.516422	0.952085	1.64085	2.55249	3.50682
182.5	0.273	0.5085	0.8176	1.3793	2.3044	3.5334	3.9882	0.137253	0.268583	0.514749	0.949	1.63554	2.54422	3.49545
182.6	0.271201	0.504	0.8177	1.3725	2.2988	3.5264	3.9769	0.136808	0.267713	0.513081	0.945926	1.63024	2.53598	3.48413
182.7	0.269301	0.505401	0.814901	1.373	2.2951	3.5253	3.9668	0.136365	0.266846	0.51142	0.942862	1.62496	2.52776	3.47284
182.8	0.275	0.5054	0.8166	1.3749	2.2912	3.5199	3.9548	0.135924	0.265981	0.509763	0.939807	1.61969	2.51957	3.46159
182.9	0.2764	0.5094	0.8204	1.3772	2.2881	3.5144	3.9463	0.135483	0.265119	0.508111	0.936762	1.61445	2.51141	3.45038
183	0.276	0.5059	0.8161	1.3763	2.2908	3.5071	3.9396	0.135044	0.26426	0.506465	0.933727	1.60922	2.50327	3.4392
183.1	0.277701	0.5096	0.8161	1.3737	2.2905	3.4997	3.9313	0.134607	0.263404	0.504824	0.930702	1.604	2.49516	3.42805
183.2	0.277901	0.509301	0.815901	1.371	2.2825	3.4957	3.9136	0.134171	0.262551	0.503189	0.927687	1.59881	2.48708	3.41695
183.3	0.278701	0.508701	0.812501	1.37	2.2775	3.493	3.9035	0.133736	0.2617	0.501558	0.924682	1.59363	2.47902	3.40588
183.4	0.2772	0.5078	0.8097	1.3672	2.2763	3.4823	3.8962	0.133303	0.260852	0.499933	0.921686	1.58846	2.47099	3.39485
183.5	0.2726	0.5061	0.807	1.3621	2.2728	3.4743	3.881	0.132871	0.260007	0.498314	0.9187	1.58332	2.46299	3.38385
183.6	0.275001	0.5065	0.8075	1.3621	2.2683	3.4647	3.8717	0.13244	0.259165	0.496699	0.915723	1.57819	2.45501	3.37288
183.7	0.272202	0.502602	0.801502	1.3564	2.2635	3.4547	3.8618	0.132011	0.258325	0.49509	0.912757	1.57308	2.44705	3.36196
183.8	0.273001	0.504101	0.799701	1.3529	2.2619	3.4427	3.8493	0.131584	0.257489	0.493486	0.9098	1.56798	2.43913	3.35107
183.9	0.2767	0.5088	0.8055	1.3574	2.2548	3.4404	3.8405	0.131157	0.256654	0.491887	0.906852	1.5629	2.43122	3.34021
184	0.2753	0.5062	0.8036	1.3551	2.2478	3.4356	3.8302	0.130732	0.255823	0.490294	0.903914	1.55784	2.42335	3.32939
184.1	0.275201	0.507	0.8044	1.3543	2.2411	3.4311	3.8206	0.130309	0.254994	0.488705	0.900985	1.55279	2.41549	3.3186
184.2	0.272102	0.502302	0.804502	1.3467	2.2391	3.4265	3.8066	0.129887	0.254168	0.487122	0.898067	1.54776	2.40767	3.30785
184.3	0.273501	0.500601	0.803101	1.3422	2.2343	3.4186	3.7928	0.129466	0.253344	0.485544	0.895157	1.54274	2.39987	3.29713
184.4	0.2727	0.5004	0.7974	1.3409	2.2291	3.4089	3.7794	0.129046	0.252524	0.483971	0.892257	1.53775	2.39209	3.28645
184.5	0.271	0.4947	0.7958	1.3392	2.2204	3.4029	3.7676	0.128628	0.251706	0.482403	0.889366	1.53276	2.38434	3.2758
184.6	0.2755	0.4969	0.7939	1.3388	2.2141	3.3974	3.7574	0.128212	0.25089	0.48084	0.886485	1.5278	2.37662	3.26519
184.7	0.276302	0.492802	0.791402	1.331	2.2059	3.3892	3.7422	0.127796	0.250077	0.479283	0.883614	1.52285	2.36892	3.25461
184.8	0.274502	0.489002	0.790702	1.3233	2.2033	3.3833	3.7322	0.127382	0.249267	0.47773	0.880751	1.51791	2.36125	3.24407
184.9	0.2737	0.4863	0.7883	1.3209	2.2009	3.3812	3.7223	0.12697	0.24846	0.476182	0.877897	1.513	2.3536	3.23356
185	0.2696	0.4863	0.7858	1.3159	2.2013	3.378	3.7121	0.126558	0.247655	0.474639	0.875053	1.50809	2.34597	3.22308
185.1	0.2718	0.4908	0.7892	1.3154	2.193	3.3699	3.6949	0.126148	0.246852	0.473101	0.872218	1.50321	2.33837	3.21264
185.2	0.275	0.4927	0.7938	1.319	2.1901	3.3645	3.6799	0.12574	0.246053	0.471569	0.869393	1.49834	2.3308	3.20223
185.3	0.2752	0.4965	0.7938	1.3216	2.1856	3.3547	3.6715	0.125332	0.245255	0.470041	0.866576	1.49349	2.32324	3.19186
185.4	0.2729	0.4901	0.7873	1.3223	2.1859	3.3486	3.6637	0.124926	0.244461	0.468518	0.863768	1.48865	2.31572	3.18152
185.5	0.2713	0.4886	0.7842	1.3182	2.1813	3.3478	3.657	0.124521	0.243669	0.467	0.86097	1.48382	2.30821	3.17121
185.6	0.2755	0.4915	0.7877	1.3184	2.1805	3.3426	3.6487	0.124118	0.242879	0.465487	0.85818	1.47902	2.30074	3.16094
185.7	0.274501	0.485701	0.785101	1.3171	2.1791	3.3305	3.6399	0.123716	0.242093	0.463979	0.855401	1.47423	2.29328	3.1507
185.8	0.2758	0.4854	0.784	1.3188	2.1745	3.3226	3.6316	0.123315	0.241308	0.462476	0.852629	1.46945	2.28585	3.14049
185.9	0.2774	0.4865	0.7844	1.3182	2.1673	3.3106	3.6212	0.122916	0.240526	0.460978	0.849867	1.46469	2.27845	3.13031
186	0.2772	0.4838	0.7812	1.3196	2.1667	3.302	3.6136	0.122517	0.239747	0.459484	0.847113	1.45994	2.27107	3.12017
186.1	0.275201	0.4833	0.7796	1.3139	2.1645	3.2959	3.6093	0.12212	0.23897	0.457996	0.844368	1.45521	2.26371	3.11006
186.2	0.272901	0.479701	0.775701	1.3099	2.1588	3.2884	3.5961	0.121725	0.238196	0.456512	0.841634	1.4505	2.25638	3.09999
186.3	0.2738	0.4843	0.774	1.3088	2.1566	3.2826	3.5898	0.12133	0.237425	0.455033	0.838907	1.4458	2.24906	3.08995
186.4	0.2767	0.4851	0.776	1.3087	2.1541	3.2771	3.581	0.120937	0.236655	0.453559	0.836189	1.44112	2.24178	3.07993
186.5	0.277	0.4836	0.7775	1.309	2.1516	3.2688	3.5746	0.120545	0.235889	0.452089	0.83348	1.43645	2.23451	3.06996
186.6	0.277701	0.483	0.7743	1.3062	2.1457	3.2628	3.5669	0.120155	0.235124	0.450625	0.830779	1.43179	2.22728	3.06001
186.7	0.274202	0.480902	0.771602	1.3013	2.1435	3.2576	3.5563	0.119766	0.234363	0.449165	0.828088	1.42715	2.22006	3.0501
186.8	0.269201	0.479301	0.768301	1.2976	2.1342	3.2519	3.5504	0.119378	0.233603	0.44771	0.825405	1.42253	2.21287	3.04022
186.9	0.2716	0.4791	0.7693	1.2952	2.13	3.2467	3.5425	0.118991	0.232847	0.446259	0.822731	1.41792	2.2057	3.03037
187	0.2705	0.4809	0.7693	1.2952	2.1243	3.2329	3.5366	0.118605	0.232092	0.444813	0.820065	1.41333	2.19855	3.02055
187.1	0.270801	0.4801	0.7697	1.2954	2.1197	3.2263	3.5278	0.118221	0.23134	0.443372	0.817409	1.40875	2.19143	3.01076
187.2	0.269002	0.478102	0.767902	1.2908	2.1173	3.2183	3.5204	0.117838	0.230591	0.441936	0.814761	1.40419	2.18433	3.00101
187.3	0.271501	0.479401	0.767001	1.2881	2.1178	3.2131	3.5149	0.117456	0.229844	0.440504	0.812121	1.39964	2.17725	2.99129
187.4	0.2695	0.4784	0.7699	1.2885	2.1106	3.2069	3.5049	0.117076	0.229099	0.439077	0.80949	1.3951	2.1702	2.9816
187.5	0.275	0.4818	0.7719	1.2902	2.1049	3.2	3.4938	0.116697	0.228357	0.437654	0.806867	1.39058	2.16317	2.97193
187.6	0.2779	0.4842	0.7719	1.2923	2.1028	3.1959	3.4842	0.116319	0.227617	0.436236	0.804253	1.38608	2.15616	2.96231
187.7	0.282	0.4898	0.772	1.2942	2.0992	3.1903	3.4726	0.115942	0.22688	0.434824	0.801648	1.38159	2.14918	2.95271
187.8	0.284201	0.490001	0.771801	1.2951	2.0956	3.1844	3.4612	0.115566	0.226145	0.433415	0.799051	1.37711	2.14221	2.94314
187.9	0.2823	0.487	0.7702	1.2919	2.0914	3.175	3.4537	0.115192	0.225412	0.43201	0.796462	1.37265	2.13527	2.93361
188	0.2813	0.4843	0.7685	1.2917	2.0906	3.169	3.4492	0.114818	0.224682	0.430611	0.793882	1.3682	2.12835	2.9241
188.1	0.276302	0.4803	0.7662	1.2873	2.089	3.1647	3.4426	0.114446	0.223954	0.429216	0.791309	1.36377	2.12146	2.91463
188.2	0.274301	0.479901	0.763801	1.2846	2.0866	3.1585	3.4328	0.114076	0.223228	0.427825	0.788746	1.35935	2.11459	2.90519
188.3	0.274601	0.481401	0.762101	1.279	2.0798	3.1502	3.4219	0.113706	0.222505	0.426439	0.786191	1.35495	2.10774	2.89578
188.4	0.2723	0.4784	0.7561	1.277	2.07	3.1456	3.4044	0.113338	0.221784	0.425058	0.783644	1.35056	2.10091	2.8864
188.5	0.27	0.4727	0.7492	1.2719	2.0669	3.1445	3.3915	0.112971	0.221066	0.423681	0.781105	1.34618	2.0941	2.87704
188.6	0.265602	0.467	0.7404	1.2653	2.0654	3.1406	3.3798	0.112605	0.220349	0.422308	0.778574	1.34182	2.08732	2.86772
188.7	0.268	0.4716	0.7381	1.266	2.0616	3.1374	3.368	0.11224	0.219636	0.42094	0.776052	1.33747	2.08055	2.85843
188.8	0.267802	0.467302	0.738402	1.2619	2.0539	3.1278	3.3592	0.111876	0.218924	0.419576	0.773538	1.33314	2.07381	2.84917
188.9	0.2627	0.462	0.7319	1.2539	2.0495	3.1199	3.3529	0.111514	0.218215	0.418217	0.771032	1.32882	2.0671	2.83994
189	0.2637	0.4568	0.7268	1.2458	2.0446	3.1133	3.3407	0.111152	0.217508	0.416862	0.768534	1.32452	2.0604	2.83074
189.1	0.260801	0.4558	0.7257	1.2408	2.0399	3.1087	3.3297	0.110792	0.216803	0.415511	0.766044	1.32022	2.05372	2.82157
189.2	0.258401	0.451601	0.724301	1.2403	2.0327	3.1088	3.3215	0.110433	0.216101	0.414165	0.763562	1.31595	2.04707	2.81243
189.3	0.252102	0.447602	0.718602	1.2369	2.0325	3.1032	3.3163	0.110076	0.215401	0.412823	0.761088	1.31168	2.04044	2.80332
189.4	0.2492	0.4475	0.7176	1.2357	2.0295	3.0949	3.3068	0.109719	0.214703	0.411486	0.758623	1.30744	2.03383	2.79424
189.5	0.2475	0.447	0.716	1.2368	2.0246	3.0919	3.2981	0.109364	0.214007	0.410153	0.756165	1.3032	2.02724	2.78518
189.6	0.245701	0.4436	0.7137	1.2342	2.0189	3.0886	3.2909	0.109009	0.213314	0.408824	0.753715	1.29898	2.02067	2.77616
189.7	0.243001	0.441001	0.710901	1.2283	2.0201	3.0853	3.2857	0.108656	0.212623	0.4075	0.751274	1.29477	2.01412	2.76717
189.8	0.2484	0.4419	0.7111	1.231	2.0132	3.0826	3.2757	0.108304	0.211934	0.406179	0.748839	1.29057	2.0076	2.7582
[truncated: 5,102 more rows]

## Sheet: 1.b centre
Time	Experimental Data ([AB] = 9.375 nM)	Experimental Data ([AB] = 18.75 nM)	Experimental Data ([AB] = 37.5 nM)	Experimental Data ([AB] = 75.0 nM)	Experimental Data ([AB] = 150.0 nM)	Experimental Data ([AB] = 300.0 nM)	ODE-based bivalent model Fit ([AB] = 9.375 nM)	ODE-based bivalent model Fit ([AB] = 18.75 nM)	ODE-based bivalent model Fit ([AB] = 37.5 nM)	ODE-based bivalent model Fit ([AB] = 75.0 nM)	ODE-based bivalent model Fit ([AB] = 150.0 nM)	ODE-based bivalent model Fit ([AB] = 300.0 nM)
5	0.24542	1.63191	2.00997	4.9805	7.41551	14.1576	0	0	0	0	0	0
6	0.436826	1.70674	2.36981	5.50598	8.48769	16.3932	0.068138	0.136157	0.27213	0.543522	1.0841	2.1565
7	0.287595	1.84322	2.43708	6.15645	9.63442	18.517	0.136011	0.271687	0.542615	1.0822	2.15234	4.25699
8	0.40368	2.03753	2.75732	6.73926	10.808	20.5289	0.20366	0.406672	0.811617	1.61636	3.20547	6.30382
9	0.402582	2.10151	2.98272	7.30678	11.8527	22.5084	0.271086	0.54111	1.07914	2.14604	4.24367	8.29812
10	0.502893	2.32589	3.17865	7.84879	12.9303	24.2729	0.338288	0.675007	1.3452	2.67126	5.26707	10.241
11	0.576334	2.37893	3.42404	8.28131	13.8845	25.9829	0.405266	0.808362	1.60978	3.19203	6.27583	12.1336
12	0.676019	2.34791	3.73958	8.88412	15.0039	27.5881	0.472024	0.941177	1.8729	3.70838	7.2701	13.9769
13	0.630243	2.58698	3.97865	9.41006	15.8471	29.0845	0.538561	1.07345	2.13456	4.22033	8.25002	15.772
14	0.725851	2.64956	4.26592	9.98053	16.8181	30.6234	0.604878	1.20518	2.39476	4.72791	9.21575	17.5198
15	0.831015	2.82034	4.56701	10.3935	17.6967	32.056	0.670974	1.33638	2.65351	5.23113	10.1674	19.2215
16	0.986485	2.77198	4.79256	10.8125	18.4396	33.3249	0.73685	1.46704	2.91081	5.73002	11.1052	20.8779
17	1.01025	2.91191	5.03436	11.3225	19.4891	34.6979	0.802506	1.59717	3.16667	6.22461	12.0292	22.4901
18	1.04007	3.06659	5.36764	11.8497	20.3242	35.981	0.867941	1.72677	3.42109	6.7149	12.9395	24.0589
19	1.18991	3.08324	5.5335	12.3358	21.1639	37.1304	0.933155	1.85583	3.67408	7.20093	13.8364	25.5852
20	1.21805	3.2755	5.90076	12.6961	21.8474	38.2623	0.998151	1.98435	3.92563	7.68271	14.7199	27.07
21	1.33336	3.27707	6.08248	13.0938	22.6414	39.4213	1.06293	2.11235	4.17576	8.16028	15.5902	28.5141
22	1.5307	3.41955	6.3792	13.5911	23.3875	40.5559	1.1275	2.23983	4.42447	8.63365	16.4475	29.9184
23	1.61837	3.63355	6.74678	13.953	24.0114	41.387	1.19185	2.36677	4.67176	9.10284	17.2918	31.2837
24	1.64087	3.63761	6.91194	14.4219	24.8172	42.4362	1.25598	2.49319	4.91764	9.56787	18.1232	32.6108
25	1.66304	3.8391	7.22185	14.9236	25.4694	43.3901	1.3199	2.61908	5.16211	10.0288	18.942	33.9005
26	1.66647	3.93917	7.36287	15.2891	26.0402	44.3042	1.3836	2.74445	5.40518	10.4856	19.7483	35.1537
27	1.73836	4.10902	7.65506	15.7617	26.7664	45.1038	1.44709	2.8693	5.64684	10.9383	20.5421	36.3711
28	1.89789	4.2894	7.95716	16.1397	27.32	45.9956	1.51036	2.99363	5.88711	11.3869	21.3237	37.5535
29	1.98273	4.29292	8.15021	16.5411	28.0985	46.8421	1.57342	3.11743	6.12599	11.8315	22.0931	38.7015
30	1.95446	4.47402	8.33631	16.9071	28.5475	47.6021	1.63626	3.24073	6.36349	12.2721	22.8505	39.816
31	2.07086	4.56323	8.56147	17.1886	29.1649	48.3598	1.69888	3.3635	6.5996	12.7086	23.5959	40.8977
32	2.11351	4.69472	8.75123	17.7166	29.8028	49.0542	1.7613	3.48575	6.83434	13.1412	24.3296	41.9473
33	2.11273	4.75901	9.00022	17.9102	30.3442	49.7357	1.82351	3.60749	7.06771	13.5698	25.0517	42.9654
34	2.23368	4.83612	9.12703	18.3828	30.9039	50.3479	1.88551	3.72872	7.2997	13.9945	25.7622	43.9529
35	2.24259	5.04144	9.41733	18.711	31.3767	51.0335	1.9473	3.84944	7.53033	14.4153	26.4613	44.9102
36	2.34227	5.13457	9.51639	19.1067	31.9696	51.6421	2.00888	3.96964	7.75961	14.8322	27.1491	45.8382
37	2.27539	5.20144	9.62045	19.4189	32.4489	52.269	2.07025	4.08934	7.98753	15.2452	27.8258	46.7375
38	2.30023	5.24729	9.87723	19.6424	32.9891	52.7193	2.13141	4.20853	8.2141	15.6544	28.4914	47.6087
39	2.43102	5.37152	10.0552	19.9875	33.5138	53.2807	2.19236	4.32721	8.43932	16.0597	29.1462	48.4524
40	2.52977	5.58752	10.4248	20.4544	33.9353	53.8088	2.2531	4.44538	8.66321	16.4612	29.7901	49.2694
41	2.57602	5.65004	10.5073	20.7989	34.4002	54.4615	2.31363	4.56306	8.88576	16.859	30.4233	50.0602
42	2.65367	5.84832	10.8178	21.1747	34.9191	54.8745	2.37395	4.68023	9.10697	17.2529	31.046	50.8254
43	2.67633	5.89667	11.0336	21.5372	35.3721	55.3432	2.43406	4.7969	9.32686	17.6432	31.6583	51.5657
44	2.91336	6.05003	11.2181	21.8906	35.9052	55.8706	2.49397	4.91307	9.54543	18.0297	32.2602	52.2816
45	2.93399	6.19175	11.4612	22.1602	36.4783	56.237	2.55368	5.02874	9.76268	18.4125	32.8519	52.9737
46	3.07164	6.21511	11.6038	22.386	36.8816	56.7629	2.61318	5.14391	9.97861	18.7917	33.4335	53.6427
47	3.14086	6.37894	11.8397	22.6641	37.3122	57.2035	2.67248	5.25858	10.1932	19.1672	34.0052	54.2891
48	3.27477	6.45347	12.0979	22.8949	37.6435	57.6168	2.73157	5.37276	10.4066	19.539	34.567	54.9134
49	3.32946	6.55846	12.2422	23.1611	38.1328	58.101	2.79047	5.48645	10.6186	19.9073	35.119	55.5163
50	3.38539	6.71933	12.4615	23.5205	38.5096	58.4898	2.84916	5.59965	10.8293	20.2719	35.6614	56.0983
51	3.44837	6.74433	12.5089	23.7208	38.9297	58.8334	2.90764	5.71236	11.0388	20.633	36.1944	56.66
52	3.41336	6.92206	12.6851	24.04	39.3261	59.1802	2.96593	5.82458	11.2469	20.9906	36.7178	57.2017
53	3.61774	6.96737	12.8337	24.2872	39.5594	59.5443	3.02401	5.9363	11.4538	21.3446	37.2321	57.7243
54	3.62133	7.07957	13.0345	24.5899	40.0441	59.8218	3.08189	6.04754	11.6594	21.6951	37.7371	58.2281
55	3.77758	7.19003	13.2723	24.8388	40.3307	60.2654	3.13957	6.15829	11.8637	22.0421	38.2331	58.7137
56	3.90367	7.29356	13.4266	25.2258	40.6171	60.6263	3.19704	6.26856	12.0668	22.3857	38.7201	59.1816
57	3.98055	7.45979	13.7155	25.4922	40.9442	60.9096	3.25431	6.37835	12.2686	22.7258	39.1982	59.6323
58	3.94571	7.47831	13.8602	25.7333	41.2149	61.2474	3.31138	6.48767	12.4691	23.0626	39.6677	60.0663
59	4.0479	7.65605	14.03	25.9922	41.6385	61.4429	3.36826	6.5965	12.6684	23.3959	40.1285	60.484
60	4.07352	7.72394	14.1781	26.2638	41.9686	61.8367	3.42494	6.70485	12.8665	23.7258	40.5808	60.8862
61	4.13306	7.89152	14.4161	26.6221	42.336	62.2096	3.48143	6.81271	13.0633	24.0524	41.0248	61.2729
62	4.16257	8.00112	14.5813	26.7352	42.6211	62.4223	3.53772	6.9201	13.2588	24.3757	41.4603	61.645
63	4.19554	8.04316	14.6926	27.001	42.9103	62.6663	3.59381	7.02702	13.4532	24.6956	41.8878	62.0028
64	4.27071	8.20816	14.9023	27.3188	43.2869	62.9409	3.64971	7.13347	13.6463	25.0123	42.3072	62.3466
65	4.33649	8.28151	15.0493	27.5685	43.4002	63.1401	3.70542	7.23945	13.8381	25.3257	42.7186	62.6772
66	4.42806	8.40619	15.2304	27.7872	43.7286	63.4242	3.76092	7.34496	14.0288	25.6359	43.1221	62.9946
67	4.47023	8.57699	15.4854	28.0196	43.9169	63.5396	3.81623	7.45	14.2182	25.9428	43.5179	63.2995
68	4.48493	8.60209	15.5853	28.3716	44.1805	63.7399	3.87135	7.55456	14.4065	26.2466	43.906	63.5925
69	4.62242	8.74197	15.8016	28.6533	44.5164	63.817	3.92627	7.65866	14.5935	26.5471	44.2867	63.8734
70	4.59398	8.79083	15.8983	28.9033	44.8243	64.0706	3.98099	7.76229	14.7794	26.8445	44.6598	64.1431
71	4.7318	9.01594	16.0542	29.2002	45.12	64.3148	4.03552	7.86547	14.964	27.1388	45.0256	64.4021
72	4.69556	9.09339	16.2412	29.3622	45.4667	64.4781	4.08986	7.96818	15.1474	27.43	45.3843	64.6505
73	4.74352	9.13172	16.3915	29.5922	46.0235	64.8279	4.144	8.07043	15.3297	27.718	45.7358	64.8883
74	4.90728	9.24965	16.5621	29.8711	46.3182	65.2106	4.19796	8.17222	15.5108	28.003	46.0802	65.1167
75	4.87212	9.31903	16.6599	30.083	46.5146	65.4535	4.25173	8.27356	15.6907	28.285	46.4179	65.3358
76	5.02086	9.39737	16.8398	30.295	46.7852	65.7193	4.30532	8.37443	15.8694	28.5639	46.7486	65.5453
77	5.10289	9.53153	16.9622	30.4189	47.0205	65.8695	4.35871	8.47484	16.047	28.8398	47.0726	65.7461
78	5.15367	9.5916	17.0642	30.5624	47.1952	66.0913	4.41192	8.5748	16.2234	29.1127	47.3901	65.9388
79	5.28569	9.72743	17.2374	30.7785	47.3817	66.3343	4.46493	8.67432	16.3986	29.3827	47.7011	66.1234
80	5.3929	9.81722	17.455	31.0219	47.5235	66.5415	4.51776	8.77338	16.5727	29.6497	48.0056	66.2998
81	5.49166	9.93348	17.6034	31.2255	47.8397	66.7231	4.5704	8.87199	16.7457	29.9138	48.3039	66.4685
82	5.52071	10.1045	17.7899	31.4114	48.0411	66.7737	4.62285	8.97016	16.9175	30.175	48.596	66.6304
83	5.58054	10.2079	17.9472	31.683	48.2781	66.9859	4.67511	9.06787	17.0882	30.4334	48.8819	66.7855
84	5.59304	10.2947	18.1054	31.8977	48.5067	67.1351	4.72719	9.16514	17.2577	30.6889	49.1618	66.9339
85	5.67321	10.3528	18.2551	32.0703	48.7002	67.3549	4.77907	9.26196	17.4261	30.9415	49.4359	67.0752
86	5.80211	10.4686	18.3798	32.2853	48.8974	67.5307	4.83076	9.35833	17.5934	31.1913	49.7041	67.2106
87	5.81087	10.6338	18.6307	32.4699	49.0908	67.7056	4.88228	9.45427	17.7596	31.4384	49.9666	67.3404
88	5.90273	10.8094	18.7998	32.6369	49.2939	67.8578	4.93362	9.54978	17.9247	31.6827	50.2234	67.4647
89	5.93883	10.9949	18.9541	32.8869	49.543	67.9974	4.98477	9.64484	18.0886	31.9242	50.4748	67.5836
90	6.00446	11.0584	19.036	33.0322	49.7333	68.2026	5.03574	9.73946	18.2515	32.163	50.7208	67.6969
91	6.09212	11.1357	19.1708	33.1896	49.833	68.3745	5.08653	9.83365	18.4132	32.3991	50.9613	67.8046
92	6.16539	11.2328	19.346	33.3185	49.8525	68.5141	5.13714	9.9274	18.5739	32.6325	51.1966	67.9079
93	6.21227	11.3671	19.4432	33.5638	50.0011	68.7085	5.18757	10.0207	18.7335	32.8633	51.4268	68.007
94	6.22994	11.4422	19.6308	33.7482	50.1942	68.8256	5.23782	10.1136	18.8919	33.0914	51.652	68.102
95	6.28368	11.519	19.8911	33.9182	50.3693	68.8792	5.28788	10.206	19.0493	33.3169	51.8722	68.1927
96	6.41259	11.659	20.0566	34.0578	50.5635	68.9937	5.33776	10.2981	19.2057	33.5398	52.0873	68.2793
97	6.4818	11.7522	20.1547	34.2239	50.7138	69.1784	5.38747	10.3897	19.361	33.7601	52.2978	68.3616
98	6.56555	11.8825	20.3495	34.4278	50.8955	69.3235	5.43699	10.4808	19.5152	33.9779	52.5037	68.4395
99	6.61742	11.9806	20.5072	34.5997	51.0635	69.4479	5.48632	10.5716	19.6683	34.1932	52.7048	68.5142
100	6.65554	12.0202	20.5603	34.6914	51.3214	69.562	5.53548	10.6619	19.8204	34.4059	52.9014	68.5859
101	6.68665	12.1232	20.6946	34.8399	51.6074	69.7076	5.58446	10.7518	19.9715	34.6161	53.0934	68.6548
102	6.7329	12.1838	20.8422	34.9513	51.8778	69.8463	5.63327	10.8413	20.1215	34.8239	53.2813	68.7207
103	6.74634	12.2155	20.904	35.1252	52.0771	69.9624	5.6819	10.9303	20.2704	35.0292	53.4648	68.7838
104	6.74538	12.304	21.0493	35.2989	52.2549	70.0452	5.73036	11.019	20.4184	35.2322	53.6442	68.8439
105	6.81884	12.3783	21.1937	35.46	52.4619	70.1351	5.77865	11.1072	20.5653	35.4326	53.8193	68.9011
106	6.86071	12.414	21.3084	35.5732	52.5789	70.219	5.82676	11.195	20.7112	35.6307	53.9903	68.9553
107	6.91259	12.505	21.4153	35.6992	52.6688	70.3315	5.87469	11.2824	20.856	35.8264	54.1575	69.0062
108	6.98275	12.6028	21.5521	35.8389	52.8153	70.4037	5.92245	11.3694	20.9998	36.0199	54.3209	69.0545
109	7.06288	12.6771	21.6742	35.9786	52.9997	70.5415	5.97004	11.456	21.1427	36.211	54.4805	69.1012
110	7.10884	12.7699	21.769	36.0831	53.0711	70.6617	6.01745	11.5421	21.2845	36.3997	54.6362	69.1461
111	7.15259	12.8737	21.917	36.2119	53.1807	70.8092	6.06469	11.6279	21.4253	36.5862	54.7881	69.1893
112	7.16243	12.9505	22.0326	36.4064	53.3672	70.9576	6.11176	11.7132	21.5652	36.7704	54.9365	69.2309
113	7.19556	13.0257	22.1449	36.5685	53.5011	71.0434	6.15864	11.7981	21.704	36.9524	55.0816	69.2707
114	7.2407	13.0824	22.2113	36.631	53.6505	71.1156	6.20536	11.8827	21.8419	37.1322	55.2233	69.3089
115	7.32555	13.1502	22.3142	36.7013	53.7596	71.1742	6.2519	11.9668	21.9788	37.3098	55.3616	69.3453
116	7.33336	13.199	22.3887	36.8107	53.8739	71.2729	6.29828	12.0505	22.1147	37.4852	55.4965	69.3801
117	7.37134	13.2718	22.4632	36.92	54.035	71.3981	6.34449	12.1339	22.2496	37.6583	55.628	69.4131
118	7.42524	13.3582	22.6064	37.0714	54.1297	71.4554	6.39053	12.2168	22.3836	37.8294	55.7564	69.4444
119	7.50133	13.3684	22.6898	37.17	54.2236	71.5287	6.43641	12.2993	22.5166	37.9984	55.8818	69.4741
120	7.57946	13.43	22.8323	37.2794	54.2869	71.5951	6.48211	12.3815	22.6487	38.1654	56.0043	69.502
121	7.63306	13.4632	22.9377	37.4016	54.375	71.7016	6.52766	12.4632	22.7798	38.3302	56.1239	69.5282
122	7.73961	13.577	23.0818	37.5519	54.49	71.8032	6.57303	12.5445	22.9099	38.4929	56.2405	69.5526
123	7.78852	13.6242	23.2034	37.708	54.5741	71.9243	6.61823	12.6255	23.0391	38.6536	56.3542	69.5762
124	7.86258	13.6854	23.2674	37.8213	54.6844	72.024	6.66327	12.7061	23.1674	38.8122	56.465	69.599
125	7.88602	13.7283	23.3465	37.9033	54.7841	72.0873	6.70814	12.7862	23.2948	38.9689	56.573	69.6209
126	7.90961	13.7972	23.4271	38.0032	54.8827	72.182	6.75284	12.866	23.4212	39.1237	56.6785	69.6419
127	7.88697	13.862	23.4841	38.126	55.0067	72.2445	6.79738	12.9454	23.5467	39.2765	56.7816	69.6621
128	7.94867	13.932	23.553	38.2658	55.0624	72.3549	6.84174	13.0245	23.6713	39.4273	56.8821	69.6814
129	7.9818	14.0061	23.679	38.4775	55.2255	72.4585	6.88595	13.1031	23.795	39.5762	56.9803	69.6998
130	8.00415	14.1311	23.7961	38.6328	55.285	72.4799	6.92999	13.1813	23.9178	39.7231	57.0759	69.7174
131	8.0443	14.2137	23.9257	38.7794	55.3603	72.4749	6.97387	13.2592	24.0396	39.8682	57.1691	69.7342
132	8.0804	14.2903	24.0433	38.8516	55.4472	72.5201	7.01759	13.3367	24.1606	40.0115	57.2597	69.7501
133	8.14196	14.3575	24.1526	38.9814	55.5653	72.6635	7.06115	13.4138	24.2807	40.1529	57.3479	69.7651
134	8.18384	14.4124	24.2298	39.1153	55.7041	72.8159	7.10455	13.4905	24.3999	40.2926	57.4342	69.7793
135	8.19744	14.4494	24.2962	39.1682	55.7724	72.9018	7.14779	13.5669	24.5182	40.4304	57.5185	69.7926
136	8.24337	14.4944	24.3548	39.295	55.8572	72.9829	7.19087	13.6429	24.6357	40.5663	57.6007	69.805
137	8.2668	14.5291	24.4608	39.3994	55.9364	72.9829	7.23379	13.7185	24.7523	40.7005	57.6809	69.8169
138	8.2993	14.5872	24.5287	39.4864	56.0028	73.0406	7.27655	13.7937	24.8679	40.8329	57.7592	69.8283
139	8.38414	14.6677	24.6462	39.5919	56.0791	73.0648	7.31914	13.8686	24.9828	40.9637	57.8354	69.8393
140	8.36461	14.6999	24.6981	39.6407	56.1385	73.096	7.36158	13.9431	25.0967	41.0928	57.9096	69.8499
141	8.39196	14.7342	24.7683	39.7286	56.2333	73.1664	7.40385	14.0172	25.2098	41.2202	57.9817	69.86
142	8.42133	14.8166	24.8792	39.8389	56.3271	73.2193	7.44597	14.091	25.3221	41.3459	58.0519	69.8697
143	8.42212	14.8468	24.9338	39.9336	56.3944	73.3042	7.48793	14.1644	25.4336	41.4699	58.1203	69.8789
144	8.44759	14.8864	25.0389	40.0344	56.4861	73.3901	7.52973	14.2374	25.5442	41.5922	58.1871	69.8877
145	8.46727	14.9202	25.1175	40.125	56.5743	73.4537	7.57137	14.3101	25.654	41.7129	58.2523	69.8961
146	8.51305	14.9764	25.1648	40.2071	56.6357	73.5631	7.61286	14.3824	25.7629	41.832	58.3158	69.904
147	8.54322	15.055	25.2358	40.3352	56.6688	73.644	7.65419	14.4544	25.871	41.9495	58.3776	69.9115
148	8.46414	15.1088	25.2465	40.3631	56.6646	73.719	7.69537	14.5259	25.9783	42.0655	58.4378	69.9185
151	8.37711	14.851	25.0314	40.0203	55.8912	72.5378	7.69537	14.5259	25.9783	42.0655	58.4378	69.9185
152	8.60836	15.1177	25.0183	39.7813	55.676	71.8088	7.6738	14.4819	25.8871	41.8762	58.0718	69.3224
153	8.62538	15.0399	24.8827	39.5313	55.2669	70.9768	7.65234	14.4381	25.7966	41.689	57.7126	68.7447
154	8.62836	15.0425	24.8756	39.3352	54.8227	70.1576	7.63094	14.3945	25.7065	41.5032	57.3585	68.1816
155	8.65555	15.0609	24.8616	39.0824	54.2735	69.3245	7.6096	14.351	25.6168	41.3188	57.0094	67.6324
156	8.5268	14.9761	24.6419	38.8675	53.8097	68.5424	7.58833	14.3077	25.5275	41.1358	56.6653	67.0962
157	8.52397	14.9681	24.5228	38.5713	53.4466	67.8698	7.56713	14.2645	25.4387	40.9542	56.3259	66.5723
158	8.5318	14.8997	24.3453	38.3674	53.0089	67.3227	7.54599	14.2215	25.3503	40.774	55.9911	66.0603
159	8.53444	14.7938	24.2511	38.0354	52.5242	66.637	7.52491	14.1786	25.2622	40.5951	55.6607	65.5593
160	8.57149	14.809	24.1471	37.7677	52.0263	65.9898	7.5039	14.1359	25.1746	40.4175	55.3348	65.0691
161	8.50429	14.7787	24.0403	37.5596	51.6446	65.352	7.48295	14.0933	25.0874	40.2412	55.013	64.5889
162	8.40976	14.7323	23.8338	37.2942	51.281	64.6849	7.46207	14.0509	25.0006	40.0662	54.6954	64.1185
163	8.3707	14.5858	23.7051	37.0255	50.8438	64.1462	7.44124	14.0086	24.9142	39.8925	54.3818	63.6573
164	8.30117	14.4466	23.6078	36.8799	50.4727	63.6071	7.42048	13.9665	24.8283	39.7201	54.0721	63.205
165	8.28852	14.3837	23.4969	36.6331	50.1513	63.1206	7.39978	13.9245	24.7427	39.5488	53.7662	62.7612
166	8.22116	14.3369	23.332	36.5266	49.8341	62.5453	7.37914	13.8827	24.6575	39.3788	53.4642	62.3256
167	8.17508	14.2498	23.209	36.2794	49.4621	62.0316	7.35856	13.841	24.5727	39.21	53.1656	61.8978
168	8.19274	14.1775	23.0887	36.0783	49.1328	61.5698	7.33804	13.7995	24.4883	39.0424	52.8706	61.4776
169	8.20446	14.0715	22.9593	35.8107	48.8438	61.062	7.31759	13.7581	24.4042	38.8761	52.5791	61.0645
170	8.22711	14.0135	22.8769	35.6164	48.5352	60.5737	7.2972	13.7168	24.3206	38.7108	52.291	60.6585
171	8.17038	14.0009	22.7743	35.4708	48.2567	60.2104	7.27687	13.6757	24.2373	38.5467	52.0061	60.2592
172	8.08054	13.9784	22.619	35.2794	47.9794	59.7788	7.2566	13.6348	24.1544	38.3837	51.7245	59.8664
173	8.03852	13.927	22.4965	35.1085	47.6064	59.312	7.23639	13.5939	24.0718	38.2219	51.4461	59.4799
174	7.99069	13.8895	22.3934	34.8771	47.3036	58.8823	7.21625	13.5532	23.9897	38.0612	51.1706	59.0994
175	7.93883	13.8406	22.2596	34.676	47.0233	58.5443	7.19617	13.5127	23.9079	37.9016	50.8982	58.7248
176	7.89977	13.7977	22.1344	34.545	46.7432	58.1518	7.17616	13.4723	23.8265	37.743	50.6288	58.3559
177	7.88024	13.7048	22.0204	34.3419	46.4267	57.7506	7.1562	13.432	23.7455	37.5855	50.3622	57.9924
178	7.85289	13.6224	21.9497	34.1447	46.1641	57.3451	7.13631	13.3919	23.6648	37.4291	50.0985	57.6344
179	7.82758	13.5736	21.8442	33.9708	45.8721	56.9439	7.11646	13.3519	23.5845	37.2737	49.8375	57.2814
180	7.76493	13.4997	21.739	33.7705	45.6669	56.4545	7.09668	13.3121	23.5045	37.1193	49.5792	56.9334
181	7.73477	13.4426	21.644	33.6271	45.3886	56.1518	7.07696	13.2724	23.4249	36.966	49.3236	56.5903
182	7.71727	13.3723	21.5698	33.458	45.0938	55.7456	7.05729	13.2329	23.3456	36.8137	49.0705	56.2519
183	7.69274	13.3123	21.453	33.2696	44.8135	55.3492	7.03768	13.1934	23.2667	36.6624	48.82	55.9181
184	7.66446	13.26	21.39	33.1328	44.6385	54.9781	7.01812	13.1542	23.1882	36.5121	48.572	55.5888
185	7.62055	13.1882	21.2791	32.9864	44.4228	54.6734	6.99862	13.115	23.11	36.3627	48.3265	55.2637
186	7.56883	13.0931	21.1391	32.7872	44.158	54.3804	6.97919	13.076	23.0321	36.2142	48.0834	54.9429
187	7.5307	13.059	21.0366	32.6252	43.9755	54.0424	6.9598	13.0371	22.9546	36.0668	47.8426	54.6262
188	7.4818	13.0067	20.9393	32.4299	43.7196	53.7115	6.94048	12.9983	22.8774	35.9203	47.6041	54.3134
189	7.46227	12.991	20.8289	32.2892	43.5155	53.3706	6.92121	12.9597	22.8006	35.7748	47.3679	54.0046
190	7.46117	12.9617	20.7537	32.128	43.3125	53.0765	6.902	12.9212	22.7241	35.6301	47.1339	53.6996
191	7.45726	12.9085	20.6673	31.968	43.0547	52.7971	6.88285	12.8828	22.6479	35.4864	46.9021	53.3983
192	7.46337	12.8596	20.5921	31.8107	42.8172	52.5034	6.86375	12.8445	22.5721	35.3435	46.6724	53.1005
193	7.43492	12.8387	20.49	31.6369	42.6133	52.2251	6.84471	12.8064	22.4965	35.2016	46.4449	52.8063
194	7.4193	12.7811	20.4216	31.5235	42.4071	51.8706	6.82573	12.7685	22.4213	35.0605	46.2195	52.5156
195	7.36945	12.7836	20.3344	31.4232	42.1728	51.5649	6.8068	12.7306	22.3465	34.9203	45.996	52.2281
196	7.33351	12.7304	20.2618	31.3244	41.9307	51.3081	6.78794	12.6929	22.2719	34.781	45.7746	51.944
197	7.27086	12.6799	20.1868	31.2082	41.7852	51.0346	6.76913	12.6553	22.1977	34.6426	45.5551	51.6631
198	7.21039	12.6347	20.118	31.0577	41.6249	50.7446	6.75037	12.6179	22.1238	34.5049	45.3376	51.3853
199	7.16429	12.5524	20.0389	30.9005	41.4141	50.5034	6.73168	12.5805	22.0502	34.3681	45.122	51.1105
200	7.13915	12.5271	19.9579	30.7989	41.1892	50.3101	6.71304	12.5434	21.977	34.2322	44.9082	50.8388
201	7.09117	12.4607	19.8611	30.6553	40.9755	50.0815	6.69446	12.5063	21.904	34.097	44.6963	50.57
202	7.0629	12.4246	19.743	30.5266	40.7618	49.8226	6.67595	12.4693	21.8314	33.9627	44.4862	50.304
203	7.03258	12.3592	19.658	30.3966	40.5653	49.604	6.65749	12.4325	21.7591	33.8292	44.2779	50.0409
204	7.01305	12.2971	19.5922	30.2627	40.3868	49.3726	6.63909	12.3958	21.687	33.6965	44.0713	49.7805
205	6.98773	12.2562	19.5268	30.1153	40.1855	49.057	6.62074	12.3592	21.6153	33.5646	43.8665	49.5228
206	6.96227	12.1833	19.4617	29.961	40.0371	48.7865	6.60244	12.3228	21.5439	33.4334	43.6633	49.2678
207	6.93212	12.1331	19.4046	29.8311	39.8661	48.5648	6.58419	12.2864	21.4727	33.303	43.4618	49.0153
208	6.91446	12.0779	19.3251	29.7277	39.6825	48.2984	6.56599	12.2502	21.4019	33.1734	43.262	48.7654
209	6.93492	12.015	19.2318	29.6289	39.4932	48.0365	6.54785	12.2141	21.3314	33.0445	43.0638	48.5179
210	6.91539	11.9589	19.1474	29.5188	39.2928	47.8042	6.52975	12.1781	21.2611	32.9164	42.8672	48.2729
211	6.91056	11.927	19.051	29.3789	39.1719	47.6353	6.51171	12.1423	21.1912	32.7891	42.6722	48.0302
212	6.88211	11.8859	18.9787	29.2286	39.0458	47.4418	6.49372	12.1065	21.1216	32.6625	42.4787	47.79
213	6.85993	11.8738	18.9247	29.13	38.8661	47.2504	6.47578	12.0709	21.0523	32.5366	42.2868	47.552
214	6.83148	11.8293	18.8382	29.0099	38.6347	47.0248	6.45789	12.0354	20.9833	32.4114	42.0963	47.3163
215	6.79149	11.7792	18.7412	28.8692	38.4668	46.854	6.44006	12.0001	20.9145	32.287	41.9074	47.0828
216	6.7796	11.7538	18.6668	28.7374	38.3271	46.6468	6.42228	11.9648	20.846	32.1632	41.7198	46.8514
217	6.78258	11.7225	18.6052	28.6192	38.1658	46.4312	6.40454	11.9297	20.7778	32.0401	41.5338	46.6223
218	6.78539	11.722	18.5433	28.5188	38.0067	46.2288	6.38686	11.8947	20.7099	31.9178	41.3492	46.3952
219	6.75133	11.6989	18.4872	28.4357	37.8691	46.0424	6.36923	11.8598	20.6422	31.7961	41.166	46.1702
220	6.72306	11.6777	18.4423	28.3586	37.7197	45.851	6.35166	11.825	20.5749	31.6752	40.9841	45.9472
221	6.69274	11.6443	18.3719	28.2599	37.5282	45.644	6.33413	11.7904	20.5078	31.5549	40.8036	45.7262
222	6.61351	11.5687	18.269	28.1388	37.375	45.4264	6.31666	11.7558	20.441	31.4353	40.6245	45.5072
223	6.57352	11.5002	18.2005	28.0344	37.2166	45.1831	6.29923	11.7214	20.3744	31.3163	40.4467	45.2901
224	6.56085	11.4725	18.1532	27.9278	37.0761	45.0307	6.28186	11.6871	20.3082	31.1979	40.2702	45.0748
225	6.53148	11.3997	18.0823	27.8127	36.95	44.8735	6.26454	11.6529	20.2422	31.0803	40.0951	44.8615
226	6.51898	11.3602	18.0127	27.7003	36.8397	44.7232	6.24728	11.6188	20.1765	30.9632	39.9211	44.65
227	6.52977	11.3427	17.9609	27.5891	36.6716	44.5112	6.23006	11.5848	20.1111	30.8469	39.7484	44.4403
228	6.49852	11.2909	17.8701	27.4739	36.4814	44.2817	6.2129	11.5509	20.0459	30.7312	39.577	44.2323
229	6.45055	11.2635	17.783	27.3605	36.3436	44.0904	6.19578	11.5172	19.981	30.6161	39.4068	44.0261
230	6.44274	11.2209	17.7161	27.2588	36.1728	43.899	6.17872	11.4835	19.9164	30.5016	39.2379	43.8217
231	6.4232	11.1834	17.661	27.1857	36.0253	43.6967	6.16171	11.45	19.852	30.3877	39.0701	43.6189
232	6.38898	11.1506	17.6234	27.0793	35.9052	43.5034	6.14475	11.4165	19.7878	30.2745	38.9035	43.4178
233	6.36351	11.1296	17.5691	26.9885	35.7986	43.3823	6.12785	11.3832	19.724	30.1618	38.738	43.2183
234	6.33336	11.0975	17.5095	26.8702	35.6492	43.2115	6.11099	11.35	19.6603	30.0497	38.5737	43.0205
235	6.32257	11.0593	17.4373	26.7403	35.5097	43.0631	6.09419	11.3169	19.597	29.9383	38.4106	42.8242
236	6.27384	11.0368	17.3738	26.6555	35.3671	42.8706	6.07746	11.2839	19.5339	29.8274	38.2486	42.6296
237	6.28571	10.9896	17.3022	26.5499	35.2333	42.6937	6.06077	11.251	19.471	29.7172	38.0877	42.4364
238	6.24539	10.9358	17.2289	26.4591	35.0947	42.5346	6.04413	11.2183	19.4084	29.6076	37.9279	42.2448
239	6.20055	10.8904	17.1638	26.3858	34.9336	42.3717	6.02753	11.1856	19.3461	29.4985	37.7691	42.0547
240	6.1704	10.8504	17.1015	26.2707	34.7988	42.2249	6.01098	11.153	19.284	29.3899	37.6114	41.866
241	6.15367	10.7938	17.0555	26.1378	34.6953	42.0317	5.99447	11.1206	19.2222	29.2819	37.4548	41.6789
242	6.12149	10.7806	17.0208	26.0294	34.5352	41.851	5.97801	11.0883	19.1606	29.1745	37.2993	41.4932
243	6.12242	10.7381	16.9549	25.9474	34.3721	41.6771	5.9616	11.0561	19.0992	29.0677	37.1448	41.3088
244	6.12165	10.7049	16.9609	25.8977	34.2032	41.5484	5.94523	11.024	19.0381	28.9614	36.9913	41.1259
245	6.13414	10.6913	16.9511	25.8586	34.0966	41.3745	5.92891	10.992	18.9773	28.8556	36.8388	40.9443
246	6.11368	10.6615	16.9095	25.7971	33.9247	41.1968	5.91263	10.96	18.9166	28.7504	36.6873	40.7641
247	6.10758	10.6379	16.8577	25.7141	33.8046	41.0218	5.8964	10.9282	18.8562	28.6458	36.5368	40.5853
248	6.07164	10.6296	16.7772	25.6369	33.661	40.852	5.88022	10.8965	18.7961	28.5417	36.3872	40.4079
249	6.0493	10.5858	16.6854	25.5714	33.5371	40.6998	5.86408	10.8649	18.7361	28.4381	36.2387	40.2316
250	6.05211	10.5496	16.6288	25.4708	33.3974	40.521	5.84798	10.8334	18.6764	28.3351	36.0911	40.0567
251	6.02179	10.4948	16.5544	25.3467	33.326	40.346	5.83193	10.802	18.617	28.2325	35.9445	39.883
252	6.00321	10.4294	16.5086	25.2277	33.246	40.2281	5.81593	10.7707	18.5578	28.1305	35.7988	39.7106
253	5.99945	10.3832	16.4594	25.1369	33.1161	40.1109	5.79997	10.7395	18.4988	28.029	35.6539	39.5395
254	6.01305	10.3656	16.4233	25.0432	33.0086	39.9476	5.78406	10.7084	18.44	27.9279	35.51	39.3696
255	6.00133	10.326	16.3809	24.9533	32.8885	39.8031	5.7682	10.6774	18.3815	27.8275	35.367	39.2009
256	6.02384	10.3167	16.3402	24.881	32.7791	39.6038	5.75238	10.6465	18.3232	27.7275	35.2249	39.0334
257	6.01805	10.2785	16.2963	24.8213	32.6758	39.4615	5.73661	10.6157	18.2652	27.628	35.0838	38.867
258	6.00133	10.2414	16.2397	24.7482	32.5771	39.2748	5.72088	10.585	18.2074	27.5291	34.9435	38.7018
259	5.97008	10.2078	16.208	24.6955	32.4766	39.1538	5.7052	10.5544	18.1498	27.4306	34.804	38.5378
260	5.98461	10.1819	16.1517	24.5988	32.3885	38.9898	5.68956	10.5239	18.0924	27.3326	34.6654	38.3749
261	5.97306	10.1561	16.0947	24.4864	32.2675	38.8814	5.67397	10.4935	18.0352	27.235	34.5276	38.2132
262	5.94274	10.1248	16.0583	24.4083	32.1161	38.7738	5.65842	10.4632	17.9783	27.138	34.3906	38.0525
263	5.93993	10.1009	16.0218	24.3263	32.0166	38.6401	5.64292	10.433	17.9215	27.0414	34.2545	37.8929
264	5.90868	10.0539	15.9339	24.2521	31.8767	38.5218	5.62747	10.4029	17.865	26.9453	34.1193	37.7344
265	5.88602	10.0067	15.8974	24.2102	31.7733	38.4224	5.61206	10.3729	17.8087	26.8496	33.9849	37.5769
266	5.85179	9.99782	15.8298	24.1807	31.6864	38.2562	5.5967	10.343	17.7526	26.7545	33.8512	37.4206
267	5.82257	9.98899	15.7615	24.1085	31.5732	38.1157	5.58139	10.3132	17.6968	26.6598	33.7184	37.2653
268	5.77477	9.9401	15.699	24.0517	31.4482	37.9751	5.56612	10.2835	17.6411	26.5656	33.5863	37.111
269	5.75601	9.90747	15.6604	23.9493	31.3778	37.812	5.55089	10.2539	17.5857	26.4718	33.455	36.9577
270	5.74352	9.90521	15.6082	23.8497	31.2274	37.6713	5.53571	10.2244	17.5304	26.3785	33.3245	36.8054
271	5.72211	9.85376	15.5286	23.708	31.0868	37.5201	5.52058	10.1949	17.4754	26.2856	33.1947	36.6541
272	5.68976	9.83659	15.4637	23.5967	30.9755	37.3735	5.50549	10.1656	17.4207	26.1931	33.0658	36.5038
273	5.70148	9.81817	15.3866	23.5255	30.8739	37.2534	5.49045	10.1364	17.3661	26.1011	32.9376	36.3546
274	5.70055	9.80792	15.3616	23.4444	30.7724	37.142	5.47546	10.1072	17.3117	26.0096	32.8101	36.2062
275	5.71337	9.75666	15.2968	23.3683	30.6952	36.9928	5.46053	10.0781	17.2576	25.9184	32.6834	36.0588
276	5.67789	9.71317	15.2561	23.293	30.6131	36.891	5.44564	10.0492	17.2036	25.8277	32.5573	35.9124
277	5.64696	9.65909	15.2216	23.218	30.5566	36.7807	5.43079	10.0203	17.1498	25.7375	32.432	35.7668
278	5.60367	9.63114	15.1848	23.1505	30.5039	36.6743	5.41597	9.9915	17.0963	25.6477	32.3074	35.6222
279	5.56664	9.59495	15.1293	23.0802	30.375	36.5503	5.4012	9.9628	17.0429	25.5583	32.1836	35.4785
280	5.5307	9.5555	15.0584	23.0089	30.245	36.4046	5.38647	9.9342	16.9897	25.4693	32.0604	35.3358
281	5.52384	9.54675	15.0136	22.9524	30.1132	36.2564	5.37178	9.90569	16.9368	25.3807	31.938	35.1939
282	5.52367	9.53151	14.9563	22.8633	29.9549	36.1128	5.35713	9.87727	16.884	25.2926	31.8162	35.0529
283	5.52384	9.49793	14.9052	22.795	29.8572	35.9917	5.34252	9.84894	16.8314	25.2048	31.6951	34.9127
284	5.54149	9.48472	14.8656	22.7197	29.7138	35.8745	5.32795	9.8207	16.779	25.1175	31.5747	34.7734
285	5.52555	9.46613	14.8578	22.676	29.6014	35.7299	5.31342	9.79255	16.7269	25.0305	31.4549	34.635
286	5.50414	9.44659	14.7934	22.6027	29.4853	35.644	5.29892	9.76449	16.6749	24.944	31.3358	34.4974
287	5.47118	9.41972	14.7461	22.5266	29.3885	35.4917	5.28447	9.73653	16.6231	24.8578	31.2174	34.3607
288	5.45258	9.40948	14.7026	22.4396	29.285	35.3442	5.27006	9.70865	16.5715	24.7721	31.0996	34.2248
289	5.41539	9.36363	14.642	22.3692	29.1747	35.1742	5.25569	9.68087	16.5201	24.6868	30.9826	34.0897
290	5.39195	9.31675	14.5979	22.3196	29.1131	35.0307	5.24136	9.65318	16.469	24.6019	30.8661	33.9555
291	5.36368	9.21753	14.5448	22.2336	29.0116	34.9107	5.22707	9.6256	16.418	24.5173	30.7503	33.822
292	5.33039	9.16722	14.4945	22.1778	28.9394	34.8276	5.21282	9.5981	16.3672	24.4332	30.6351	33.6893
293	5.2932	9.13308	14.4368	22.1211	28.8633	34.7085	5.1986	9.57068	16.3165	24.3494	30.5205	33.5574
294	5.30492	9.12034	14.3987	22.0657	28.7754	34.6099	5.18443	9.54335	16.2661	24.266	30.4065	33.4263
295	5.27477	9.0966	14.3447	22.0158	28.6747	34.5015	5.1703	9.51609	16.2158	24.1829	30.2931	33.296
296	5.26602	9.0926	14.3007	21.9455	28.5879	34.3795	5.15621	9.48893	16.1658	24.1002	30.1803	33.1664
297	5.23087	9.09847	14.2312	21.8293	28.4978	34.2682	5.14216	9.46184	16.1159	24.0179	30.0682	33.0376
298	5.20946	9.06527	14.1835	21.7872	28.3778	34.1527	5.12815	9.43484	16.0661	23.936	29.9567	32.9095
299	5.18976	9.04753	14.1501	21.7041	28.3243	34.0709	5.11417	9.40792	16.0166	23.8545	29.8458	32.7822
300	5.17914	9.01457	14.1278	21.6642	28.2528	33.9437	5.10024	9.38108	15.9673	23.7733	29.7354	32.6556
301	5.17821	9.00019	14.1106	21.6328	28.1639	33.8179	5.08635	9.35432	15.9181	23.6925	29.6256	32.5297
302	5.18212	8.98816	14.0712	21.5763	28.0828	33.6998	5.0725	9.32765	15.8691	23.6121	29.5164	32.4046
303	5.16149	8.9748	14.0238	21.5049	27.995	33.6021	5.05869	9.30106	15.8203	23.5321	29.4078	32.2802
304	5.12242	8.94511	13.9578	21.4485	27.9188	33.4632	5.04492	9.27455	15.7717	23.4523	29.2997	32.1565
305	5.11368	8.93527	13.911	21.3516	27.8213	33.3343	5.03118	9.24813	15.7232	23.3729	29.1922	32.0335
306	5.07164	8.92761	13.8612	21.2677	27.745	33.2593	5.01749	9.22179	15.675	23.2939	29.0853	31.9112
307	5.05805	8.87675	13.8164	21.1974	27.6524	33.1353	5.00384	9.19553	15.6269	23.2152	28.9789	31.7895
308	5.07164	8.85925	13.8008	21.1086	27.5547	33.014	4.99023	9.16936	15.579	23.1369	28.8731	31.6686
309	5.07445	8.83332	13.7641	21.0099	27.4414	32.9135	4.97666	9.14326	15.5313	23.0589	28.7678	31.5483
310	5.09711	8.80699	13.7377	20.9485	27.3271	32.8179	4.96312	9.11725	15.4838	22.9812	28.6631	31.4287
311	5.07164	8.73519	13.6581	20.8771	27.245	32.7249	4.94963	9.09133	15.4364	22.9039	28.5589	31.3098
312	5.0893	8.73332	13.625	20.8166	27.1738	32.6546	4.93618	9.06548	15.3892	22.8269	28.4552	31.1915
313	5.08336	8.71855	13.5955	20.7794	27.0858	32.5787	4.92277	9.03972	15.3421	22.7503	28.352	31.0739
314	5.10289	8.70199	13.5702	20.7052	26.9696	32.4928	4.9094	9.01404	15.2952	22.6741	28.2494	30.9569
315	5.05399	8.65706	13.5361	20.6544	26.8602	32.392	4.89606	8.98845	15.2485	22.5981	28.1473	30.8406
316	5.04711	8.638	13.5198	20.5891	26.7958	32.2729	4.88277	8.96294	15.202	22.5225	28.0457	30.7249
317	5.01398	8.58128	13.4701	20.5149	26.705	32.1635	4.86952	8.93751	15.1556	22.4472	27.9446	30.6098
318	4.99852	8.55401	13.4144	20.4396	26.6102	32.0601	4.85631	8.91218	15.1094	22.3722	27.8441	30.4953
319	4.97586	8.48511	13.3533	20.3547	26.5614	32.0112	4.84315	8.88692	15.0633	22.2976	27.744	30.3815
320	4.9818	8.45597	13.3134	20.3068	26.4833	31.9409	4.83003	8.86173	15.0174	22.2232	27.6445	30.2683
321	4.9818	8.43573	13.2376	20.251	26.4111	31.8393	4.81695	8.83662	14.9717	22.1492	27.5454	30.1557
322	4.98493	8.41284	13.2146	20.2199	26.3094	31.7565	4.8039	8.81159	14.9262	22.0755	27.4468	30.0437
323	4.95726	8.37963	13.161	20.1857	26.2255	31.6304	4.79088	8.78663	14.8808	22.0021	27.3487	29.9323
324	4.94554	8.36933	13.1293	20.1524	26.1278	31.5199	4.7779	8.76174	14.8356	21.929	27.2511	29.8215
325	4.93492	8.35136	13.1084	20.1153	26.0566	31.4046	4.76495	8.73693	14.7905	21.8563	27.1539	29.7112
326	4.90367	8.3441	13.0873	20.0685	25.9443	31.3228	4.75204	8.7122	14.7457	21.7839	27.0573	29.6015
327	4.87836	8.33972	13.0419	20.0353	25.868	31.231	4.73917	8.68754	14.7009	21.7118	26.9611	29.4925
328	4.88414	8.33191	12.9842	19.9982	25.8135	31.1235	4.72632	8.66295	14.6564	21.64	26.8655	29.384
329	4.86664	8.32316	12.9442	19.925	25.6982	31.0346	4.71352	8.63844	14.612	21.5684	26.7702	29.276
330	4.83336	8.28886	12.9043	19.838	25.6133	30.9301	4.70074	8.614	14.5677	21.4972	26.6755	29.1687
331	4.83039	8.28745	12.8772	19.7989	25.5263	30.7835	4.68801	8.58964	14.5236	21.4263	26.5811	29.0619
332	4.82462	8.27527	12.8554	19.7442	25.4258	30.6645	4.6753	8.56535	14.4797	21.3557	26.4873	28.9556
333	4.82164	8.24479	12.8212	19.708	25.3349	30.5659	4.66264	8.54114	14.4359	21.2853	26.3938	28.8499
334	4.80789	8.20589	12.7968	19.6622	25.2744	30.4974	4.65	8.51701	14.3922	21.2153	26.3009	28.7447
335	4.78446	8.17745	12.7683	19.6388	25.2166	30.4018	4.6374	8.49294	14.3487	21.1455	26.2083	28.6401
336	4.74352	8.14136	12.7295	19.5685	25.2002	30.3032	4.62484	8.46896	14.3054	21.0761	26.1163	28.536
337	4.7357	8.09839	12.6892	19.5021	25.1747	30.2026	4.61231	8.44504	14.2622	21.0069	26.0246	28.4324
338	4.68492	8.04284	12.625	19.425	25.1055	30.0912	4.59982	8.42121	14.2192	20.938	25.9335	28.3294
339	4.66149	8.03308	12.5624	19.3516	25.0419	30.0123	4.58736	8.39744	14.1763	20.8695	25.8427	28.2269
340	4.64195	8.00519	12.5081	19.3068	24.9727	29.9554	4.57493	8.37376	14.1336	20.8012	25.7524	28.1249
341	4.67914	7.97941	12.4805	19.2267	24.9169	29.8715	4.56254	8.35014	14.091	20.7332	25.6625	28.0235
342	4.65367	7.96066	12.4305	19.1691	24.868	29.7846	4.55019	8.32661	14.0486	20.6655	25.573	27.9225
343	4.61368	7.92066	12.3709	19.0891	24.7841	29.7171	4.53787	8.30314	14.0063	20.5981	25.484	27.8221
344	4.60477	7.88605	12.3274	19.0127	24.7305	29.5904	4.52558	8.27975	13.9642	20.5309	25.3953	27.7221
345	4.57445	7.87535	12.2854	18.9708	24.6435	29.4917	4.51333	8.25645	13.9223	20.464	25.3071	27.6226
346	4.53258	7.84003	12.2562	18.8879	24.5741	29.4068	4.50111	8.23322	13.8804	20.3974	25.2192	27.5236
347	4.49539	7.80792	12.2219	18.8525	24.4861	29.3003	4.48893	8.21006	13.8388	20.331	25.1318	27.4252
348	4.53258	7.79722	12.2162	18.8107	24.4314	29.2124	4.47679	8.18697	13.7973	20.2649	25.0448	27.3272
349	4.52977	7.76832	12.1884	18.7852	24.4024	29.1421	4.46467	8.16395	13.7559	20.1991	24.9582	27.2297
350	4.54039	7.7498	12.1766	18.7571	24.3182	29.0531	4.4526	8.14099	13.7146	20.1335	24.8721	27.1327
351	4.53836	7.72004	12.1184	18.7314	24.2568	28.977	4.44056	8.1181	13.6735	20.0683	24.7863	27.0362
352	4.52477	7.68839	12.0888	18.6974	24.2344	28.899	4.42855	8.09528	13.6326	20.0032	24.7009	26.9401
353	4.49352	7.66496	12.0594	18.636	24.1582	28.812	4.41657	8.07253	13.5917	19.9385	24.6159	26.8445
354	4.48961	7.65464	12.058	18.5802	24.0966	28.7534	4.40464	8.04984	13.5511	19.874	24.5313	26.7494
355	4.46727	7.63604	12.016	18.4991	24.0146	28.6596	4.39273	8.02723	13.5105	19.8099	24.447	26.6547
356	4.45633	7.61215	11.9754	18.4024	23.9454	28.5815	4.38086	8.00467	13.4701	19.7459	24.3631	26.5604
357	4.44274	7.60628	11.9462	18.3575	23.8544	28.4545	4.36903	7.98219	13.4298	19.6822	24.2797	26.4667
358	4.42914	7.58667	11.9002	18.3203	23.7763	28.3617	4.35723	7.95977	13.3897	19.6188	24.1966	26.3733
359	4.40648	7.56573	11.8441	18.2599	23.6883	28.3179	4.34547	7.93742	13.3497	19.5556	24.1138	26.2805
360	4.3743	7.5437	11.783	18.2169	23.625	28.2467	4.33374	7.91514	13.3099	19.4927	24.0315	26.1881
361	4.36962	7.54676	11.7381	18.1896	23.5263	28.1753	4.32204	7.89293	13.2702	19.43	23.9496	26.0962
362	4.32945	7.54026	11.7065	18.1671	23.4364	28.1128	4.31038	7.87078	13.2306	19.3675	23.868	26.0046
363	4.31977	7.50901	11.6762	18.0889	23.3778	28.0279	4.29876	7.8487	13.1912	19.3053	23.7868	25.9135
364	4.32274	7.52082	11.6703	18.0235	23.3153	27.9554	4.28718	7.82669	13.1519	19.2434	23.7059	25.8229
365	4.31883	7.49003	11.6601	17.9591	23.2685	27.8999	4.27564	7.80475	13.1128	19.1817	23.6254	25.7326
366	4.33336	7.50621	11.6557	17.915	23.206	27.8256	4.26412	7.78287	13.0738	19.1202	23.5452	25.6428
367	4.32257	7.47691	11.6175	17.8497	23.1719	27.7428	4.25263	7.76106	13.0349	19.059	23.4654	25.5534
368	4.3393	7.46956	11.5761	17.7911	23.081	27.6624	4.24118	7.73932	12.9962	18.9981	23.386	25.4644
369	4.33914	7.4198	11.5194	17.7286	23.0341	27.5659	4.22975	7.71764	12.9576	18.9374	23.3069	25.3758
370	4.31867	7.37816	11.4936	17.6544	22.9833	27.482	4.21836	7.69603	12.9191	18.877	23.2281	25.2877
371	4.32164	7.35667	11.4749	17.5674	22.956	27.3687	4.207	7.67449	12.8807	18.8167	23.1497	25.2
372	4.31383	7.32347	11.4417	17.5236	22.9024	27.314	4.19566	7.65302	12.8425	18.7568	23.0717	25.1127
373	4.30992	7.32206	11.409	17.5071	22.8447	27.2407	4.18436	7.63162	12.8044	18.697	22.994	25.0258
374	4.29039	7.29277	11.3974	17.4836	22.7997	27.2054	4.17308	7.61028	12.7664	18.6375	22.9167	24.9393
375	4.29618	7.30066	11.3748	17.4758	22.7333	27.1518	4.16184	7.58902	12.7286	18.5782	22.8397	24.8532
376	4.25414	7.25995	11.3372	17.4425	22.6914	27.1099	4.15063	7.56783	12.6908	18.5191	22.763	24.7675
377	4.25414	7.25426	11.3061	17.4142	22.6357	27.0571	4.13945	7.5467	12.6532	18.4603	22.6867	24.6822
378	4.22899	7.21948	11.2733	17.3711	22.5575	26.9703	4.12829	7.52563	12.6158	18.4017	22.6107	24.5972
379	4.22899	7.19175	11.2514	17.29	22.4932	26.9018	4.11717	7.50462	12.5784	18.3433	22.535	24.5127
380	4.2318	7.15995	11.2196	17.2493	22.4139	26.8237	4.10608	7.48368	12.5412	18.2851	22.4596	24.4285
381	4.22899	7.12284	11.1942	17.1778	22.3642	26.7193	4.09502	7.46279	12.5042	18.2272	22.3846	24.3447
382	4.22679	7.13011	11.1674	17.1388	22.2841	26.6206	4.08399	7.44196	12.4672	18.1695	22.3098	24.2614
383	4.19867	7.09065	11.1308	17.0703	22.1775	26.5601	4.07299	7.4212	12.4304	18.112	22.2354	24.1784
384	4.17211	7.08464	11.0994	17.0361	22.1269	26.474	4.06202	7.40049	12.3937	18.0548	22.1614	24.0958
385	4.15648	7.05589	11.0658	17.0041	22.0653	26.4135	4.05108	7.37984	12.3571	17.9978	22.0876	24.0135
386	4.10102	7.05754	11.0067	16.9846	21.9392	26.3315	4.04017	7.35926	12.3207	17.941	22.0142	23.9317
387	4.07945	7.04417	10.9944	16.9424	21.8661	26.2523	4.02929	7.33873	12.2844	17.8845	21.9411	23.8501
388	4.05992	7.01551	10.9237	16.8879	21.8232	26.2143	4.01844	7.31827	12.2482	17.8281	21.8684	23.769
389	4.02367	6.98558	10.8823	16.8596	21.7852	26.1323	4.00762	7.29787	12.2121	17.772	21.7959	23.6882
390	4.03368	6.99003	10.8564	16.8352	21.7071	26.0904	3.99683	7.27752	12.1762	17.716	21.7237	23.6077
391	4.01976	6.97776	10.8148	16.7755	21.6357	26.0123	3.98607	7.25724	12.1403	17.6603	21.6518	23.5276
392	3.99242	6.94956	10.7826	16.7403	21.5711	25.9388	3.97534	7.23702	12.1046	17.6048	21.5802	23.4479
393	4.00133	6.91136	10.7522	16.6924	21.4872	25.851	3.96464	7.21685	12.069	17.5495	21.5089	23.3685
394	3.9818	6.9373	10.7469	16.6661	21.4052	25.7924	3.95398	7.19675	12.0335	17.4944	21.4379	23.2895
395	3.9682	6.908	10.7148	16.631	21.3642	25.7251	3.94334	7.17671	11.9981	17.4395	21.3673	23.2109
396	3.95055	6.87785	10.6884	16.5685	21.2899	25.6459	3.93273	7.15673	11.9629	17.3848	21.2969	23.1326
397	3.97679	6.88987	10.6565	16.5255	21.2646	25.5484	3.92215	7.13681	11.9278	17.3304	21.2268	23.0547
398	3.9682	6.89159	10.6356	16.4982	21.2138	25.4956	3.91161	7.11695	11.8927	17.2761	21.157	22.9771
399	3.97306	6.89081	10.5794	16.4619	21.1825	25.4046	3.90109	7.09715	11.8578	17.2221	21.0875	22.8998
400	3.97289	6.85566	10.5676	16.4083	21.1669	25.3432	3.89061	7.07741	11.823	17.1682	21.0183	22.8228
401	3.9829	6.83574	10.5271	16.3653	21.1267	25.2846	3.88015	7.05773	11.7884	17.1146	20.9495	22.7462
402	3.99352	6.81761	10.51	16.3369	21.1083	25.2338	3.86972	7.03811	11.7538	17.0612	20.8808	22.6699
403	3.98883	6.79277	10.4735	16.2735	21.0486	25.1803	3.85933	7.01856	11.7194	17.008	20.8125	22.594
404	3.97399	6.7655	10.4598	16.2403	20.9677	25.1224	3.84896	6.99906	11.6851	16.955	20.7445	22.5183
405	3.97399	6.76933	10.4266	16.218	20.8974	25.0542	3.83863	6.97962	11.6509	16.9022	20.6767	22.443
406	3.95445	6.73511	10.3905	16.1602	20.7763	24.981	3.82833	6.96024	11.6168	16.8495	20.6092	22.3681
407	3.94461	6.72644	10.3681	16.1427	20.7255	24.9213	3.81805	6.94093	11.5828	16.7971	20.5419	22.2935
408	3.92914	6.71855	10.3349	16.1174	20.6357	24.8588	3.80781	6.92169	11.5489	16.7449	20.475	22.2192
409	3.89774	6.67457	10.3026	16.0618	20.5771	24.812	3.79761	6.9025	11.5152	16.6928	20.4083	22.1452
410	3.90274	6.66292	10.2841	15.9993	20.4989	24.7484	3.78743	6.88337	11.4816	16.6409	20.3419	22.0715
411	3.8743	6.63167	10.2646	15.9318	20.4482	24.6635	3.77728	6.8643	11.4481	16.5893	20.2758	21.9982
412	3.86351	6.593	10.2094	15.8635	20.4111	24.596	3.76716	6.84527	11.4147	16.5378	20.2099	21.9251
413	3.84117	6.59996	10.2014	15.8352	20.3516	24.5179	3.75707	6.8263	11.3814	16.4865	20.1443	21.8524
414	3.84398	6.56175	10.1839	15.7766	20.3153	24.4292	3.747	6.80739	11.3482	16.4354	20.079	21.78
415	3.83727	6.56926	10.1512	15.7571	20.245	24.3432	3.73695	6.78853	11.3151	16.3845	20.014	21.7078
416	3.83055	6.55058	10.1219	15.7169	20.2021	24.274	3.72694	6.76972	11.2821	16.3339	19.9493	21.636
417	3.82164	6.55753	10.0966	15.7091	20.1669	24.2115	3.71695	6.75097	11.2492	16.2833	19.8847	21.5645
418	3.82352	6.53878	10.0789	15.6797	20.0849	24.1771	3.70698	6.73227	11.2165	16.233	19.8205	21.4933
419	3.78446	6.51292	10.0335	15.6533	20.0536	24.1459	3.69705	6.71362	11.1838	16.1829	19.7565	21.4224
420	3.77664	6.48511	9.99398	15.6075	20.0313	24.0815	3.68714	6.69503	11.1513	16.133	19.6927	21.3518
421	3.76007	6.42839	9.98023	15.5499	19.9922	23.9643	3.67725	6.67649	11.1188	16.0832	19.6292	21.2815
422	3.77086	6.42308	9.94868	15.4814	19.9443	23.806	3.66739	6.658	11.0865	16.0337	19.566	21.2115
423	3.73961	6.39488	9.90656	15.4307	19.9052	23.6753	3.65756	6.63957	11.0542	15.9843	19.503	21.1418
424	3.72696	6.36847	9.88014	15.3682	19.8661	23.5737	3.64776	6.62119	11.0221	15.9351	19.4403	21.0724
425	3.72586	6.36347	9.88124	15.3291	19.8125	23.4984	3.63798	6.60287	10.9901	15.886	19.3778	21.0032
426	3.71227	6.33769	9.85547	15.2872	19.7469	23.4213	3.62823	6.5846	10.9581	15.8371	19.3156	20.9344
427	3.71039	6.3319	9.85437	15.2599	19.6971	23.3646	3.6185	6.56638	10.9263	15.7884	19.2536	20.8658
428	3.68212	6.33386	9.84271	15.2149	19.6446	23.2748	3.6088	6.54822	10.8946	15.7399	19.1919	20.7975
429	3.67618	6.3191	9.78889	15.1974	19.5575	23.1909	3.59913	6.53011	10.863	15.6916	19.1304	20.7295
430	3.6693	6.30848	9.77326	15.1778	19.495	23.1546	3.58949	6.51205	10.8315	15.6434	19.0692	20.6618
431	3.68695	6.31175	9.74842	15.1377	19.4353	23.1167	3.57987	6.49405	10.8001	15.5955	19.0082	20.5943
432	3.67133	6.33183	9.73239	15.1282	19.4052	23.0542	3.57027	6.4761	10.7689	15.5476	18.9475	20.5271
433	3.6732	6.31964	9.71129	15.0919	19.3232	22.9974	3.56071	6.45821	10.7377	15.5	18.887	20.4603
434	3.66149	6.30449	9.68257	15.0188	19.2958	22.9498	3.55117	6.44037	10.7066	15.4526	18.8267	20.3937
435	3.64977	6.27331	9.65904	14.9669	19.245	22.894	3.54165	6.42258	10.6756	15.4053	18.7666	20.3274
436	3.6107	6.26542	9.63365	14.9485	19.1747	22.8178	3.53217	6.40485	10.6448	15.3582	18.7068	20.2613
437	3.58133	6.23652	9.60475	14.8994	19.1474	22.7554	3.5227	6.38717	10.614	15.3113	18.6473	20.1956
438	3.56383	6.20331	9.5414	14.8693	19.1055	22.7026	3.51327	6.36955	10.5833	15.2646	18.5879	20.13
439	3.52086	6.14347	9.49889	14.8302	19.0821	22.6295	3.50386	6.35197	10.5527	15.218	18.5288	20.0648
440	3.49632	6.11839	9.47881	14.8107	19.0282	22.5452	3.49448	6.33446	10.5222	15.1715	18.4699	19.9998
441	3.4818	6.10144	9.43248	14.756	18.9872	22.5034	3.48513	6.31699	10.4918	15.1253	18.4113	19.935
442	3.45336	6.0501	9.40459	14.7169	18.9307	22.4303	3.4758	6.29958	10.4615	15.0792	18.3529	19.8706
443	3.47008	6.04276	9.39928	14.6877	18.8829	22.3404	3.4665	6.28223	10.4313	15.0333	18.2947	19.8064
444	3.50133	6.04582	9.40904	14.6622	18.8182	22.2924	3.45722	6.26495	10.4012	14.9875	18.2368	19.7424
445	3.52477	6.05253	9.39342	14.6583	18.7752	22.2221	3.44797	6.24771	10.3712	14.9419	18.1791	19.6787
446	3.51805	6.02323	9.38365	14.6174	18.745	22.1801	3.43875	6.23052	10.3413	14.8964	18.1216	19.6153
447	3.5443	6.033	9.39061	14.5997	18.7177	22.1518	3.42955	6.21337	10.3115	14.8511	18.0643	19.5521
448	3.56102	6.01636	9.38569	14.5558	18.6805	22.101	3.42038	6.19628	10.2818	14.806	18.0073	19.4892
449	3.5432	6.02323	9.36302	14.5322	18.6317	22.0707	3.41124	6.17923	10.2521	14.7611	17.9504	19.4265
450	3.54711	6.01105	9.33725	14.4922	18.5849	22.0513	3.40212	6.16223	10.2226	14.7163	17.8938	19.3641
451	3.5432	6.00902	9.31865	14.4669	18.5341	22.0229	3.39303	6.14527	10.1932	14.6716	17.8374	19.302
452	3.54227	6.00753	9.28702	14.4621	18.4668	21.982	3.38397	6.12837	10.1638	14.6271	17.7812	19.2401
453	3.51305	5.96409	9.2542	14.4083	18.4482	21.9163	3.37493	6.11151	10.1346	14.5828	17.7252	19.1784
454	3.50727	5.94706	9.22545	14.3614	18.3885	21.8823	3.36593	6.0947	10.1054	14.5387	17.6694	19.117
455	3.4818	5.91136	9.17412	14.3096	18.3516	21.8295	3.35695	6.07793	10.0764	14.4947	17.6139	19.0558
456	3.46227	5.90511	9.16506	14.2736	18.3036	21.7417	3.348	6.06121	10.0474	14.4509	17.5585	18.9948
457	3.44164	5.89472	9.15076	14.2394	18.2568	21.6713	3.33907	6.04455	10.0186	14.4072	17.5034	18.9341
458	3.42508	5.908	9.14139	14.211	18.1766	21.6107	3.33016	6.02792	9.98984	14.3637	17.4485	18.8737
459	3.42508	5.90902	9.13663	14.2091	18.1063	21.5179	3.32127	6.01135	9.96118	14.3203	17.3938	18.8134
460	3.41429	5.90074	9.12444	14.1778	18.0525	21.4779	3.31241	5.99482	9.93261	14.2771	17.3393	18.7534
461	3.39789	5.90604	9.11021	14.1505	18.0146	21.4331	3.30357	5.97834	9.90412	14.234	17.2851	18.6937
462	3.37523	5.86839	9.07849	14.1008	17.995	21.3999	3.29476	5.96191	9.87572	14.1911	17.231	18.6342
463	3.37523	5.84886	9.02959	14.0549	17.9814	21.3393	3.28596	5.94553	9.84741	14.1483	17.1772	18.5749
464	3.35289	5.8162	8.9774	13.9982	17.9443	21.2924	3.27719	5.92919	9.81918	14.1057	17.1235	18.5158
465	3.32462	5.78988	8.93045	13.9786	17.9364	21.2327	3.26845	5.9129	9.79105	14.0632	17.0701	18.4571
466	3.31867	5.79745	8.91193	13.9796	17.9024	21.1713	3.25972	5.89666	9.76299	14.0209	17.0168	18.3985
467	3.34117	5.77417	8.89631	13.9297	17.8544	21.1128	3.25102	5.88046	9.73503	13.9787	16.9637	18.3402
468	3.33336	5.76097	8.85967	13.9033	17.8407	21.0503	3.24235	5.86431	9.70715	13.9367	16.9109	18.282
469	3.33727	5.74449	8.82646	13.8721	17.7958	20.9917	3.23369	5.84821	9.67937	13.8948	16.8582	18.2241
470	3.3607	5.75761	8.8349	13.8664	17.7763	20.9838	3.22506	5.83216	9.65166	13.853	16.8057	18.1664
471	3.37242	5.75956	8.80357	13.8068	17.7372	20.9273	3.21646	5.81615	9.62405	13.8114	16.7534	18.109
472	3.35477	5.76105	8.79335	13.7783	17.706	20.8706	3.20787	5.8002	9.59652	13.77	16.7013	18.0517
473	3.36742	5.74729	8.77287	13.7688	17.62	20.8265	3.19931	5.78429	9.56908	13.7287	16.6494	17.9947
474	3.3421	5.72979	8.72209	13.7258	17.5713	20.7338	3.19077	5.76842	9.54173	13.6876	16.5978	17.9379
475	3.30211	5.71214	8.67131	13.6807	17.5233	20.6635	3.18226	5.75261	9.51446	13.6466	16.5463	17.8813
476	3.31383	5.6941	8.64936	13.6211	17.4647	20.5951	3.17377	5.73684	9.48729	13.6057	16.495	17.825
477	3.2943	5.66917	8.63897	13.6103	17.4052	20.5406	3.1653	5.72112	9.4602	13.565	16.4439	17.7688
478	3.28258	5.64628	8.6142	13.5567	17.3349	20.5112	3.15685	5.70544	9.43319	13.5245	16.393	17.7129
479	3.26305	5.63261	8.6024	13.5255	17.2958	20.481	3.14843	5.68982	9.40628	13.484	16.3423	17.6572
480	3.28258	5.6248	8.61522	13.4786	17.2724	20.4409	3.14003	5.67424	9.37945	13.4437	16.2918	17.6017
481	3.28539	5.60191	8.60576	13.4786	17.2372	20.3901	3.13166	5.65871	9.35271	13.4036	16.2414	17.5464
482	3.25524	5.57988	8.57701	13.4591	17.1825	20.3382	3.1233	5.64322	9.32605	13.3635	16.1912	17.4914
483	3.26024	5.58972	8.53998	13.4161	17.1982	20.2846	3.11497	5.62781	9.2995	13.3237	16.1413	17.4366
484	3.26898	5.57402	8.54381	13.4094	17.1658	20.2456	3.10667	5.61243	9.27303	13.2839	16.0915	17.3819
485	3.27367	5.57941	8.53248	13.3771	17.126	20.2221	3.09838	5.5971	9.24664	13.2443	16.0418	17.3275
486	3.25727	5.58769	8.5067	13.3869	17.0994	20.1831	3.09013	5.58181	9.22032	13.2048	15.9924	17.2732
487	3.23961	5.58472	8.49312	13.3633	17.0557	20.1557	3.08189	5.56656	9.19409	13.1654	15.9431	17.2192
488	3.25243	5.58573	8.47553	13.3352	17.0039	20.0873	3.07367	5.55135	9.16794	13.1262	15.894	17.1654
489	3.22992	5.57707	8.44811	13.3049	16.9736	20.019	3.06548	5.53618	9.14186	13.0872	15.8451	17.1117
490	3.2357	5.55198	8.42412	13.2705	16.9443	19.9556	3.05732	5.52105	9.11587	13.0482	15.7964	17.0583
491	3.22008	5.53691	8.38561	13.2403	16.8974	19.8851	3.04917	5.50597	9.08995	13.0094	15.7479	17.0051
492	3.21024	5.51246	8.39241	13.2091	16.8505	19.8198	3.04105	5.49093	9.06411	12.9707	15.6995	16.952
493	3.22008	5.49777	8.37584	13.1689	16.8232	19.7768	3.03295	5.47592	9.03836	12.9322	15.6514	16.8992
494	3.22008	5.47636	8.35631	13.1505	16.7869	19.7357	3.02488	5.46096	9.01268	12.8938	15.6034	16.8466
495	3.20055	5.45487	8.32311	13.1057	16.7283	19.6537	3.01683	5.44604	8.98707	12.8555	15.5556	16.7942
496	3.17601	5.44167	8.30787	13.0607	16.6864	19.5815	3.0088	5.43117	8.96155	12.8174	15.5079	16.7419
497	3.18382	5.40745	8.26787	13.0411	16.6072	19.5474	3.0008	5.41633	8.93611	12.7794	15.4605	16.6899
498	3.16149	5.38566	8.24498	12.9982	16.5536	19.5034	2.99282	5.40154	8.91075	12.7416	15.4132	16.6381
499	3.14195	5.37878	8.23046	12.9758	16.4891	19.4604	2.98487	5.38678	8.88546	12.7038	15.366	16.5865
500	3.15367	5.39237	8.2392	12.9669	16.4169	19.434	2.97694	5.37207	8.86026	12.6662	15.3191	16.5351
501	3.15868	5.4237	8.24693	12.9758	16.3485	19.4124	2.96903	5.3574	8.83513	12.6287	15.2723	16.4838
502	3.16258	5.41582	8.24311	12.9278	16.3241	19.3912	2.96114	5.34277	8.81008	12.5913	15.2257	16.4327
503	3.14008	5.38651	8.20506	12.9161	16.2958	19.3617	2.95327	5.32818	8.78511	12.5541	15.1792	16.3819
504	3.14789	5.37284	8.1942	12.8977	16.245	19.3198	2.94542	5.31364	8.76022	12.517	15.1329	16.3312
505	3.13805	5.35081	8.17217	12.8799	16.245	19.2748	2.93759	5.29913	8.73541	12.48	15.0868	16.2807
506	3.13805	5.33323	8.16631	12.8408	16.2283	19.2445	2.92978	5.28467	8.71068	12.4431	15.0408	16.2303
507	3.12242	5.33183	8.14147	12.838	16.2432	19.2026	2.92199	5.27025	8.68603	12.4063	14.995	16.1802
508	3.10289	5.32707	8.13951	12.8302	16.2138	19.1401	2.91423	5.25587	8.66145	12.3697	14.9493	16.1302
509	3.06383	5.33378	8.11217	12.8263	16.1864	19.0893	2.90648	5.24153	8.63696	12.3332	14.9039	16.0805
510	3.05399	5.28144	8.05983	12.7588	16.1435	19.0542	2.89875	5.22723	8.61255	12.2968	14.8586	16.0309
511	3.06664	5.28831	8.03655	12.7482	16.0955	18.9838	2.89105	5.21297	8.58822	12.2606	14.8134	15.9815
512	3.03446	5.25464	7.98037	12.6974	16.0547	18.9643	2.88336	5.19876	8.56397	12.2244	14.7684	15.9323
513	3.04149	5.24683	7.94709	12.6719	15.9755	18.9554	2.87569	5.18458	8.53979	12.1884	14.7236	15.8833
514	3.05211	5.2362	7.91881	12.6243	15.9111	18.9135	2.86805	5.17045	8.51568	12.1525	14.679	15.8344
515	3.05602	5.23613	7.90905	12.6075	15.8494	18.8432	2.86042	5.15636	8.49164	12.1168	14.6345	15.7858
516	3.05211	5.24199	7.89147	12.5997	15.7986	18.8237	2.85282	5.14231	8.46767	12.0811	14.5902	15.7373
517	3.04039	5.24003	7.8789	12.5802	15.7607	18.812	2.84523	5.12831	8.44377	12.0456	14.546	15.689
518	3.0443	5.23613	7.85436	12.5539	15.7177	18.7748	2.83767	5.11434	8.41995	12.0103	14.502	15.6409
519	3.04633	5.223	7.84514	12.5238	15.6864	18.7435	2.83012	5.10041	8.39619	11.975	14.4582	15.5929
520	3.04711	5.21112	7.80982	12.4805	15.663	18.7143	2.8226	5.08653	8.37251	11.9398	14.4144	15.5451
521	3.03258	5.1887	7.79912	12.4502	15.6446	18.6742	2.8151	5.07269	8.3489	11.9048	14.3709	15.4975
522	3.01305	5.15113	7.79092	12.4191	15.6142	18.6499	2.80761	5.05889	8.32536	11.8699	14.3275	15.4501
523	3.00914	5.15011	7.77725	12.4083	15.5732	18.601	2.80015	5.04513	8.30189	11.8351	14.2842	15.4028
524	2.99352	5.13456	7.74498	12.3899	15.5546	18.5698	2.79271	5.03141	8.27849	11.8004	14.2411	15.3557
525	2.99071	5.10722	7.72545	12.3419	15.538	18.5346	2.78529	5.01774	8.25517	11.7658	14.1981	15.3087
526	2.97399	5.10331	7.73326	12.3302	15.4971	18.474	2.77789	5.00411	8.23191	11.7313	14.1553	15.262
527	2.96227	5.11613	7.72545	12.3302	15.4677	18.4381	2.7705	4.99053	8.20873	11.6969	14.1127	15.2154
528	2.97789	5.10526	7.70396	12.295	15.4247	18.4057	2.76314	4.97699	8.18561	11.6627	14.0702	15.1689
529	2.95055	5.06034	7.66795	12.2649	15.3739	18.3334	2.7558	4.96348	8.16257	11.6285	14.0278	15.1227
530	2.93883	5.04284	7.65905	12.2482	15.3349	18.2787	2.74848	4.95001	8.1396	11.5945	13.9856	15.0766
531	2.93993	5.02324	7.661	12.2463	15.3349	18.2212	2.74118	4.93658	8.1167	11.5606	13.9436	15.0307
532	2.91149	4.98613	7.63561	12.1946	15.3153	18.1713	2.7339	4.92318	8.09388	11.5268	13.9017	14.9849
533	2.90257	4.95238	7.61358	12.1583	15.2763	18.1323	2.72664	4.90982	8.07112	11.4931	13.8599	14.9393
534	2.87523	4.90949	7.59303	12.1328	15.2517	18.0843	2.7194	4.8965	8.04844	11.4595	13.8184	14.8939
535	2.88304	4.89518	7.58966	12.0986	15.2344	18.0452	2.71219	4.88321	8.02582	11.4261	13.7769	14.8487
536	2.86962	4.86793	7.576	12.0547	15.1982	18.0268	2.70499	4.86995	8.00328	11.3927	13.7356	14.8036
537	2.8607	4.85722	7.57421	12.0489	15.1435	17.9827	2.69781	4.85674	7.98081	11.3595	13.6944	14.7587
538	2.86461	4.85917	7.57616	12.0411	15.0927	17.9526	2.69065	4.84355	7.95841	11.3264	13.6534	14.7139
539	2.85289	4.85722	7.58295	12.0372	15.0692	17.9135	2.68351	4.83041	7.93609	11.2934	13.6125	14.6693
540	2.85289	4.87815	7.59013	12.0205	15.0263	17.8706	2.6764	4.8173	7.91385	11.2605	13.5718	14.6248
541	2.80602	4.87089	7.55162	12.0099	14.99	17.8393	2.6693	4.80423	7.89167	11.2277	13.5312	14.5805
542	2.79039	4.88652	7.536	12.006	14.956	17.7729	2.66222	4.79119	7.86955	11.195	13.4907	14.5363
543	2.77086	4.89042	7.48912	11.9708	14.9247	17.7456	2.65517	4.77819	7.8475	11.1625	13.4504	14.4923
544	2.75414	4.89183	7.471	11.9474	14.8982	17.6937	2.64814	4.76522	7.82551	11.13	13.4102	14.4485
545	2.74352	4.8787	7.40709	11.9278	14.8946	17.6557	2.64113	4.75229	7.80358	11.0976	13.3701	14.4048
546	2.7318	4.86448	7.39099	11.8994	14.8778	17.6245	2.63414	4.7394	7.78172	11.0654	13.3302	14.3613
547	2.74352	4.84448	7.37287	11.8782	14.8271	17.5873	2.62716	4.72654	7.75992	11.0332	13.2904	14.3179
548	2.74352	4.81956	7.35185	11.8017	14.7763	17.562	2.6202	4.71372	7.73819	11.0012	13.2508	14.2747
549	2.7318	4.78691	7.33483	11.7649	14.7372	17.5112	2.61327	4.70094	7.71652	10.9692	13.2113	14.2316
550	2.74352	4.76933	7.32709	11.713	14.6914	17.5073	2.60634	4.68819	7.69492	10.9373	13.1719	14.1887
551	2.7318	4.72386	7.29131	11.6728	14.5849	17.4526	2.59944	4.67548	7.67338	10.9056	13.1327	14.1459
552	2.70648	4.73613	7.26171	11.6633	14.5564	17.3959	2.59255	4.6628	7.6519	10.8739	13.0936	14.1033
553	2.70445	4.70683	7.25475	11.6388	14.5224	17.351	2.58569	4.65016	7.63049	10.8424	13.0546	14.0609
554	2.72008	4.70988	7.26061	11.6466	14.4844	17.3179	2.57883	4.63755	7.60914	10.811	13.0158	14.0186
555	2.69274	4.69706	7.24889	11.6427	14.4364	17.2729	2.572	4.62498	7.58786	10.7796	12.9772	13.9764
556	2.6732	4.70488	7.22936	11.6271	14.3993	17.2534	2.56519	4.61245	7.56664	10.7484	12.9386	13.9344
557	2.65758	4.69511	7.2274	11.6271	14.4091	17.2338	2.55839	4.59995	7.54548	10.7173	12.9002	13.8926
558	2.64008	4.68933	7.22646	11.625	14.3544	17.2221	2.55161	4.58749	7.52439	10.6862	12.8619	13.8509
559	2.59711	4.68144	7.1903	11.588	14.3349	17.1976	2.54485	4.57507	7.50336	10.6553	12.8238	13.8093
560	2.58336	4.67472	7.16686	11.5685	14.3036	17.1849	2.53811	4.56268	7.4824	10.6245	12.7857	13.7678
561	2.60008	4.68424	7.15123	11.5411	14.2752	17.1557	2.53138	4.55033	7.4615	10.5937	12.7478	13.7265
562	2.57164	4.68933	7.11022	11.506	14.2489	17.1156	2.52468	4.53801	7.44066	10.5631	12.71	13.6854
563	2.59227	4.67753	7.10045	11.4474	14.1864	17.0815	2.51799	4.52573	7.41989	10.5326	12.6724	13.6444
564	2.58727	4.69121	7.09272	11.425	14.1728	17.019	2.51131	4.51348	7.39918	10.5022	12.6349	13.6035
565	2.57164	4.6912	7.08881	11.3888	14.1044	16.9682	2.50466	4.50127	7.37854	10.4719	12.5975	13.5628
566	2.57164	4.6873	7.09068	11.3614	14.0849	16.9331	2.49802	4.4891	7.35796	10.4417	12.5602	13.5222
567	2.54618	4.66871	7.06819	11.3575	14.0771	16.8882	2.49141	4.47696	7.33744	10.4116	12.523	13.4818
568	2.54711	4.62816	7.05608	11.3263	14.0497	16.851	2.48481	4.46486	7.31699	10.3815	12.486	13.4415
569	2.52367	4.61699	7.02819	11.3118	14.0547	16.8315	2.47822	4.4528	7.29661	10.3516	12.4491	13.4013
570	2.55211	4.6248	7.01647	11.2872	14.0164	16.8315	2.47166	4.44077	7.27629	10.3218	12.4124	13.3613
571	2.53258	4.58769	6.97936	11.2571	14.038	16.7757	2.46511	4.42878	7.25604	10.292	12.3757	13.3214
572	2.5307	4.58628	6.97498	11.2314	13.99	16.726	2.45858	4.41683	7.23585	10.2624	12.3392	13.2817
573	2.5443	4.59058	6.97553	11.1816	13.9649	16.6724	2.45207	4.40491	7.21572	10.2328	12.3028	13.2421
574	2.56102	4.5955	6.95201	11.17	13.9443	16.6362	2.44558	4.39302	7.19564	10.2034	12.2665	13.2027
575	2.59508	4.58714	6.93975	11.1583	13.8944	16.596	2.4391	4.38116	7.17562	10.174	12.2304	13.1633
576	2.56883	4.58191	6.89436	11.1133	13.8377	16.5854	2.43265	4.36934	7.15566	10.1447	12.1944	13.1242
577	2.56664	4.57542	6.88115	11.1271	13.8036	16.5385	2.42621	4.35754	7.13576	10.1155	12.1585	13.0851
578	2.56977	4.57988	6.85045	11.088	13.7958	16.519	2.41979	4.34578	7.11591	10.0864	12.1228	13.0462
579	2.54039	4.5462	6.79912	11.0685	13.7685	16.5093	2.41338	4.33406	7.09612	10.0574	12.0871	13.0074
580	2.52867	4.51152	6.77037	11.0177	13.7411	16.4838	2.407	4.32236	7.07639	10.0285	12.0516	12.9687
581	2.52086	4.48019	6.76451	11.0158	13.7177	16.4213	2.40063	4.3107	7.05672	9.9997	12.0162	12.9302
582	2.50914	4.44113	6.73717	11.006	13.6836	16.3929	2.39428	4.29907	7.0371	9.97098	11.9808	12.8918
583	2.51102	4.42066	6.73811	10.9728	13.663	16.351	2.38795	4.28747	7.01755	9.94236	11.9457	12.8535
584	2.50133	4.39831	6.75092	10.9591	13.6357	16.3042	2.38163	4.2759	6.99805	9.91382	11.9106	12.8154
585	2.5493	4.4041	6.76452	10.9463	13.5927	16.2623	2.37534	4.26437	6.9786	9.88538	11.8756	12.7773
586	2.53055	4.4198	6.75178	10.9747	13.586	16.2143	2.36906	4.25287	6.95922	9.85703	11.8408	12.7395
587	2.50524	4.39824	6.73334	10.9669	13.5458	16.1635	2.3628	4.2414	6.93989	9.82878	11.806	12.7017
588	2.52274	4.40253	6.74342	10.9697	13.5352	16.1342	2.35655	4.22996	6.92062	9.80062	11.7714	12.6641
589	2.49945	4.41331	6.72107	10.9483	13.4922	16.1351	2.35033	4.21855	6.90141	9.77255	11.7369	12.6266
590	2.47008	4.40214	6.68444	10.9318	13.4453	16.1128	2.34412	4.20718	6.88225	9.74457	11.7025	12.5892
591	2.46227	4.39628	6.69029	10.9289	13.4364	16.101	2.33793	4.19584	6.86316	9.71668	11.6683	12.552
592	2.45445	4.38847	6.66686	10.9172	13.4013	16.056	2.33175	4.18453	6.84412	9.68887	11.6341	12.5149
593	2.46617	4.39628	6.65904	10.9005	13.3935	16.019	2.32559	4.17325	6.82514	9.66115	11.6001	12.4779
594	2.45445	4.37675	6.63841	10.8771	13.3427	16.0034	2.31945	4.16201	6.80621	9.63352	11.5662	12.441
595	2.43102	4.38707	6.64592	10.886	13.288	15.9604	2.31332	4.1508	6.78735	9.60598	11.5323	12.4043
596	2.43102	4.38941	6.62873	10.8516	13.2724	15.894	2.30721	4.13962	6.76854	9.57852	11.4987	12.3677
597	2.40367	4.37089	6.60631	10.8419	13.2255	15.8538	2.30112	4.12847	6.74979	9.55115	11.4651	12.3312
598	2.41742	4.35136	6.61302	10.838	13.1747	15.8198	2.29504	4.11735	6.73109	9.52387	11.4316	12.2949
599	2.39195	4.32512	6.58678	10.795	13.1357	15.7924	2.28898	4.10627	6.71246	9.49667	11.3983	12.2586
600	2.38617	4.31621	6.58678	10.7961	13.1113	15.7367	2.28294	4.09522	6.69388	9.46957	11.365	12.2225

## Sheet: 1.b right
times	Experimental Data ([AB] = 9.375 nM)	Experimental Data ([AB] = 18.75 nM)	Experimental Data ([AB] = 37.5 nM)	Experimental Data ([AB] = 75.0 nM)	Experimental Data ([AB] = 150.0 nM)	Experimental Data ([AB] = 300.0 nM)	Bivalent Particle model Fit ([AB] = 9.375 nM)	Bivalent Particle model Fit ([AB] = 18.75 nM)	Bivalent Particle model Fit ([AB] = 37.5 nM)	Bivalent Particle model Fit ([AB] = 75.0 nM)	Bivalent Particle model Fit ([AB] = 150.0 nM)	Bivalent Particle model Fit ([AB] = 300.0 nM)
5	0.288906	1.96091	1.51391	4.86991	5.55891	12.7389	0.366024	0.704597	1.42201	3.00872	5.95705	11.5462
6	0.188906	2.06091	1.81391	5.36991	6.85891	14.9389	0.461191	0.858327	1.69835	3.56874	7.08074	13.607
7	0.0889064	2.16091	1.71391	5.86991	8.25891	17.3389	0.521585	1.02487	1.98385	4.1983	8.12025	15.47
8	0.188906	2.36091	1.91391	6.66991	9.45891	19.4389	0.585639	1.14017	2.24922	4.70707	9.13963	17.4081
9	0.0889064	2.36091	2.11391	7.06991	10.6589	21.4389	0.660674	1.27743	2.4725	5.1701	10.1316	19.2565
10	0.288906	2.56091	2.31391	7.66991	11.7589	23.2389	0.774142	1.43848	2.73054	5.7777	11.118	20.9933
11	0.188906	2.66091	2.51391	8.06991	12.6589	24.9389	0.823555	1.59953	2.97395	6.33039	12.1191	22.7466
12	0.388906	2.76091	2.81391	8.76991	13.8589	26.7389	0.89859	1.72215	3.2503	6.83368	12.9884	24.4395
13	0.388906	2.96091	3.01391	9.16991	14.8589	28.2389	0.971795	1.87405	3.5541	7.34611	13.8668	26.0902
14	0.288906	2.86091	3.21391	9.76991	15.8589	29.8389	1.0633	1.97287	3.82679	7.92992	14.7837	27.6824
15	0.488906	3.06091	3.51391	10.2699	16.7589	31.2389	1.11454	2.09183	4.083	8.4332	15.7391	29.2508
16	0.688906	3.16091	3.81391	10.6699	17.6589	32.5389	1.18775	2.20347	4.35752	8.90904	16.6413	30.8449
17	0.688906	3.26091	4.01391	11.1699	18.5589	33.9389	1.24448	2.35171	4.62838	9.36108	17.5765	32.2285
18	0.688906	3.36091	4.41391	11.7699	19.4589	35.1389	1.3122	2.48348	4.8846	9.76187	18.3818	33.6248
19	0.788906	3.36091	4.51391	12.0699	20.3589	36.4389	1.37076	2.57864	5.12434	10.234	19.1815	34.873
20	0.888906	3.76091	4.81391	12.4699	21.0589	37.6389	1.45312	2.69211	5.34579	10.7373	20.0014	36.1156
21	0.888906	3.66091	5.01391	12.8699	21.8589	38.7389	1.51351	2.7946	5.60017	11.1857	20.7536	37.3601
22	1.28891	3.86091	5.21391	13.3699	22.7589	39.9389	1.59221	2.89525	5.85822	11.6469	21.579	38.5955
23	1.28891	4.16091	5.61391	13.7699	23.3589	40.8389	1.63064	3.01238	6.10529	12.0971	22.2543	39.6697
24	1.28891	4.06091	5.91391	14.3699	24.0589	41.7389	1.67273	3.14964	6.36883	12.4888	23.0193	40.8209
25	1.38891	4.26091	6.11391	14.6699	24.7589	42.8389	1.72947	3.24847	6.62687	12.8987	23.7385	41.8933
26	1.28891	4.36091	6.21391	15.0699	25.3589	43.7389	1.78071	3.38207	6.83917	13.2464	24.4889	42.9457
27	1.38891	4.56091	6.61391	15.6699	26.1589	44.6389	1.84659	3.53214	7.1082	13.6985	25.199	43.9852
28	1.48891	4.76091	6.81391	15.9699	26.7589	45.4389	1.89052	3.61632	7.30951	14.167	25.8871	44.8783
29	1.68891	4.76091	7.01391	16.3699	27.4589	46.3389	1.92529	3.71698	7.49984	14.5568	26.4764	45.7897
30	1.78891	5.06091	7.21391	16.7699	27.9589	47.0389	1.99117	3.81215	7.74325	14.9704	27.2212	46.723
31	1.68891	5.16091	7.31391	17.0699	28.5589	47.6389	2.04608	3.92012	7.93358	15.3437	27.827	47.6637
32	1.88891	5.26091	7.51391	17.5699	29.2589	48.5389	2.08451	4.02078	8.12757	15.7043	28.5225	48.5934
33	1.88891	5.56091	7.71391	17.8699	29.7589	49.0389	2.14124	4.13425	8.34902	16.0941	29.1484	49.3602
34	1.88891	5.46091	7.91391	18.2699	30.2589	49.8389	2.19432	4.23856	8.57229	16.4565	29.7065	50.0959
35	1.98891	5.76091	8.21391	18.6699	30.8589	50.4389	2.25105	4.35203	8.75897	16.7987	30.2336	50.8719
36	1.98891	5.86091	8.31391	19.0699	31.4589	51.1389	2.30595	4.47282	8.98956	17.172	30.8046	51.6753
37	1.88891	5.86091	8.31391	19.3699	31.9589	51.7389	2.37001	4.57897	9.22931	17.5747	31.3518	52.4092
38	1.98891	6.06091	8.51391	19.5699	32.4589	52.2389	2.42308	4.68328	9.46539	17.9681	31.9704	53.2072
39	2.18891	6.26091	8.81391	19.8699	32.9589	52.9389	2.48348	4.75283	9.67769	18.3598	32.5304	53.9337
40	2.28891	6.56091	9.11391	20.3699	33.3589	53.3389	2.55485	4.88094	9.87168	18.7203	32.9495	54.6292
41	2.38891	6.56091	9.21391	20.7699	33.9589	54.0389	2.62257	4.99623	10.0346	19.0809	33.4455	55.2551
42	2.38891	6.76091	9.41391	21.0699	34.3589	54.5389	2.6793	5.10421	10.2176	19.3956	33.9616	55.9761
43	2.48891	6.86091	9.51391	21.3699	34.9589	54.9389	2.73969	5.19023	10.4299	19.7287	34.4667	56.6405
44	2.58891	6.96091	9.71391	21.6699	35.4589	55.5389	2.79277	5.28356	10.644	20.06	34.9901	57.1053
45	2.58891	7.16091	9.91391	22.0699	36.0589	55.9389	2.83852	5.37507	10.8581	20.3766	35.4971	57.5811
46	2.68891	7.16091	10.1139	22.3699	36.5589	56.5389	2.87146	5.47024	11.0613	20.6365	35.9747	58.0661
47	2.78891	7.46091	10.2139	22.5699	36.9589	57.0389	2.91539	5.53429	11.2388	20.9567	36.4213	58.5401
48	3.08891	7.56091	10.5139	22.8699	37.2589	57.5389	2.98676	5.63678	11.4401	21.2862	36.8093	59.0031
49	3.18891	7.76091	10.7139	23.2699	37.6589	57.9389	3.04166	5.72462	11.6652	21.6083	37.2833	59.6236
50	3.08891	7.86091	10.7139	23.4699	38.1589	58.2389	3.10389	5.82711	11.8555	21.9194	37.8048	60.0115
51	3.18891	7.86091	10.9139	23.6699	38.4589	58.7389	3.15513	5.9479	12.0276	22.2085	38.2825	60.4801
52	3.18891	8.16091	11.0139	24.0699	38.8589	59.0389	3.17892	6.09797	12.2472	22.5233	38.7126	60.9303
53	3.38891	8.16091	11.1139	24.1699	39.1589	59.4389	3.23383	6.20778	12.4302	22.8436	39.2195	61.3915
54	3.38891	8.36091	11.4139	24.5699	39.6589	59.7389	3.27592	6.30294	12.5766	23.1419	39.5929	61.7758
55	3.48891	8.36091	11.5139	24.8699	39.9589	60.1389	3.35095	6.38896	12.712	23.3542	39.9992	62.1564
56	3.68891	8.66091	11.7139	25.1699	40.2589	60.5389	3.4022	6.44752	12.8475	23.6543	40.4329	62.5115
57	3.78891	8.76091	11.9139	25.4699	40.5589	60.8389	3.43331	6.57746	13.0488	24.0021	40.7404	62.8647
58	3.68891	8.76091	12.2139	25.6699	40.7589	60.9389	3.46808	6.67446	13.1824	24.2583	41.0478	63.185
59	3.78891	8.86091	12.2139	25.8699	41.2589	61.3389	3.5175	6.74034	13.3526	24.5731	41.4486	63.6242
60	3.78891	8.96091	12.4139	26.2699	41.5589	61.6389	3.58338	6.81355	13.5246	24.8659	41.7982	63.9646
61	3.88891	9.06091	12.6139	26.5699	41.9589	62.1389	3.65109	6.88675	13.6747	25.1514	42.1916	64.2556
62	3.78891	9.16091	12.8139	26.7699	42.1589	62.2389	3.68038	6.96545	13.8705	25.4497	42.5174	64.4844
63	3.98891	9.26091	13.0139	26.9699	42.5589	62.5389	3.73345	7.03133	13.9748	25.7187	42.8523	64.7552
64	4.08891	9.46091	13.1139	27.3699	42.9589	62.8389	3.77554	7.13931	14.1615	25.9694	43.222	65.1121
65	3.98891	9.56091	13.3139	27.5699	43.0589	62.9389	3.8396	7.27291	14.2823	26.2696	43.5661	65.339
66	4.18891	9.66091	13.5139	27.7699	43.4589	63.4389	3.88901	7.35343	14.4232	26.5496	43.8333	65.619
67	4.08891	9.86091	13.8139	28.0699	43.5589	63.3389	3.95855	7.45775	14.6062	26.8424	44.1352	65.8258
68	4.18891	9.86091	13.8139	28.3699	43.8589	63.6389	4.01163	7.52912	14.7526	27.0895	44.4811	66.0711
69	4.38891	10.0609	14.0139	28.6699	44.1589	63.7389	4.05189	7.61697	14.9246	27.2798	44.8197	66.3181
70	4.28891	10.0609	14.2139	28.9699	44.4589	63.9389	4.10313	7.70116	15.0857	27.5452	45.0924	66.5341
71	4.58891	10.3609	14.3139	29.1699	44.8589	64.3389	4.16536	7.79632	15.2284	27.7355	45.3248	66.7519
72	4.38891	10.3609	14.4139	29.2699	45.0589	64.4389	4.22026	7.86404	15.3913	27.9606	45.6616	67.0978
73	4.48891	10.3609	14.7139	29.6699	45.5589	65.0389	4.26602	7.9592	15.5817	28.2534	45.8995	67.2936
74	4.68891	10.6609	14.7139	29.8699	45.8589	65.2389	4.30994	8.03973	15.7025	28.5408	46.1758	67.4583
75	4.68891	10.6609	14.9139	30.0699	46.2589	65.5389	4.34105	8.1294	15.847	28.7878	46.4815	67.7109
76	4.78891	10.7609	15.1139	30.2699	46.4589	65.7389	4.40327	8.23006	16.0081	29.0477	46.8036	67.9451
77	4.88891	10.9609	15.1139	30.2699	46.6589	65.9389	4.44903	8.35634	16.1618	29.2673	47.0396	68.0989
78	4.98891	11.0609	15.3139	30.6699	46.8589	66.1389	4.48014	8.42771	16.2771	29.518	47.3233	68.1849
79	5.08891	11.1609	15.4139	30.7699	46.9589	66.1389	4.51674	8.51007	16.4308	29.7669	47.5484	68.3862
80	5.18891	11.1609	15.6139	31.0699	47.1589	66.4389	4.59727	8.61805	16.5791	29.939	47.8193	68.4667
81	5.38891	11.4609	15.9139	31.2699	47.4589	66.6389	4.62655	8.68942	16.7054	30.1952	48.0114	68.7174
82	5.28891	11.5609	15.9139	31.3699	47.6589	66.6389	4.67779	8.76995	16.8719	30.4093	48.2914	68.8767
83	5.38891	11.5609	16.2139	31.6699	47.8589	66.9389	4.73453	8.83583	16.9872	30.5777	48.5513	69.0395
84	5.38891	11.6609	16.4139	31.9699	48.2589	67.2389	4.77479	8.91819	17.1611	30.704	48.7691	69.2372
85	5.38891	11.7609	16.5139	32.0699	48.4589	67.2389	4.8059	8.98773	17.2873	30.9291	49.0217	69.3507
86	5.58891	11.9609	16.5139	32.2699	48.5589	67.4389	4.81322	9.08839	17.4356	31.1084	49.1717	69.444
87	5.58891	12.0609	16.8139	32.4699	48.7589	67.6389	4.86081	9.1744	17.6131	31.3335	49.3364	69.5813
88	5.68891	12.1609	17.0139	32.6699	48.9589	67.7389	4.89741	9.23663	17.7412	31.5531	49.589	69.6417
89	5.78891	12.4609	17.1139	32.8699	49.1589	67.8389	4.95414	9.34095	17.8455	31.6977	49.7629	69.7881
90	5.88891	12.5609	17.2139	33.0699	49.4589	68.0389	4.98708	9.43428	18.0047	31.846	49.966	69.8302
91	5.98891	12.6609	17.3139	33.0699	49.5589	68.1389	5.04931	9.51847	18.1274	32.0198	50.1765	69.8247
92	5.98891	12.7609	17.4139	33.2699	49.4589	68.0389	5.07493	9.62644	18.2866	32.276	50.3339	69.907
93	5.88891	12.8609	17.5139	33.5699	49.6589	68.2389	5.14264	9.6905	18.411	32.5176	50.5132	70.0443
94	5.88891	12.8609	17.7139	33.7699	49.9589	68.5389	5.18474	9.79299	18.5282	32.7592	50.6303	70.1175
95	6.18891	13.1609	18.0139	33.9699	50.0589	68.5389	5.225	9.88632	18.6526	32.9385	50.8317	70.2859
96	6.18891	13.1609	18.2139	34.1699	50.2589	68.7389	5.27624	9.9156	18.7935	33.0758	51.0183	70.5201
97	6.28891	13.3609	18.3139	34.1699	50.4589	68.9389	5.33115	10.0016	18.9418	33.2314	51.1409	70.5787
98	6.28891	13.3609	18.4139	34.4699	50.4589	69.0389	5.36592	10.0547	19.0845	33.4199	51.3807	70.6867
99	6.48891	13.4609	18.5139	34.5699	50.7589	69.2389	5.41716	10.1773	19.2346	33.5846	51.5362	70.7196
100	6.38891	13.5609	18.6139	34.6699	50.9589	69.4389	5.46658	10.2743	19.3078	33.7713	51.6241	70.8916
101	6.48891	13.5609	18.8139	34.8699	51.2589	69.7389	5.51599	10.3676	19.4451	33.9488	51.7266	70.985
102	6.48891	13.7609	18.9139	35.0699	51.6589	69.9389	5.54344	10.4482	19.5622	34.1245	51.8821	70.9886
103	6.58891	13.7609	19.0139	35.1699	51.7589	70.0389	5.5837	10.536	19.6537	34.3404	52.0322	71.0618
104	6.58891	13.8609	19.1139	35.3699	52.0589	70.1389	5.62031	10.5818	19.7672	34.5344	52.2317	71.1094
105	6.68891	13.9609	19.2139	35.3699	52.0589	70.2389	5.66423	10.655	19.8678	34.701	52.4275	71.1753
106	6.68891	13.9609	19.4139	35.5699	52.2589	70.3389	5.69534	10.7062	19.9941	34.7925	52.5446	71.3309
107	6.68891	14.1609	19.5139	35.6699	52.3589	70.4389	5.7356	10.763	20.1387	34.9187	52.7789	71.4645
108	6.88891	14.2609	19.6139	35.8699	52.4589	70.5389	5.75757	10.8233	20.2009	35.0029	52.9162	71.6292
109	6.88891	14.3609	19.7139	35.9699	52.6589	70.7389	5.78502	10.8764	20.3473	35.1402	53.0736	71.6896
110	6.88891	14.3609	19.9139	36.1699	52.8589	70.8389	5.82345	10.9734	20.4461	35.3122	53.2328	71.6987
111	6.88891	14.4609	20.0139	36.2699	52.8589	70.8389	5.87835	11.0411	20.5468	35.4751	53.3316	71.7646
112	6.98891	14.4609	20.1139	36.4699	53.0589	71.0389	5.92411	11.0814	20.6786	35.6599	53.4377	71.814
113	7.08891	14.6609	20.3139	36.6699	53.1589	71.1389	5.9662	11.1747	20.7627	35.7844	53.6226	71.8469
114	7.08891	14.7609	20.3139	36.6699	53.4589	71.3389	6.01012	11.2479	20.8616	35.9345	53.7452	71.8195
115	7.18891	14.8609	20.4139	36.7699	53.3589	71.2389	6.05038	11.3102	20.9842	36.0571	53.9685	71.9348
116	7.08891	14.7609	20.4139	36.7699	53.6589	71.5389	6.09797	11.3815	21.0647	36.1797	54.1369	71.9458
117	7.08891	14.8609	20.4139	36.8699	53.7589	71.5389	6.1364	11.4401	21.18	36.3371	54.265	71.9769
118	7.18891	14.8609	20.7139	37.1699	53.7589	71.5389	6.173	11.5005	21.2093	36.553	54.3254	71.997
119	7.28891	14.9609	20.7139	37.1699	53.9589	71.6389	6.20229	11.5847	21.3191	36.6592	54.362	72.0025
120	7.38891	15.0609	20.9139	37.3699	53.8589	71.7389	6.22059	11.6487	21.4472	36.8147	54.4919	71.9897
121	7.38891	15.0609	20.9139	37.2699	54.1589	71.8389	6.26634	11.7274	21.5497	36.9246	54.6438	71.9824
122	7.48891	15.1609	21.1139	37.5699	54.2589	71.9389	6.31575	11.8153	21.6778	36.9886	54.7902	72.0336
123	7.68891	15.2609	21.3139	37.6699	54.2589	72.0389	6.35968	11.872	21.7693	37.1753	54.9439	72.0739
124	7.58891	15.2609	21.4139	37.9699	54.3589	72.0389	6.39994	11.8958	21.8828	37.3016	55.0556	72.0904
125	7.78891	15.2609	21.4139	37.9699	54.4589	72.1389	6.44386	11.9507	21.9541	37.4809	55.1983	72.1215
126	7.78891	15.4609	21.5139	38.0699	54.6589	72.3389	6.49327	11.9891	22.0274	37.5962	55.2386	72.0958
127	7.68891	15.3609	21.6139	38.1699	54.6589	72.3389	6.54086	12.0678	22.1646	37.717	55.3173	72.1617
128	7.78891	15.5609	21.6139	38.2699	54.8589	72.4389	6.58295	12.1484	22.2415	37.8158	55.4143	72.1562
129	7.78891	15.4609	21.8139	38.3699	54.9589	72.5389	6.63419	12.1978	22.3604	37.8835	55.5625	72.1819
130	7.88891	15.7609	21.9139	38.6699	55.0589	72.5389	6.65982	12.2582	22.4922	38.0775	55.6742	72.2093
131	7.88891	15.7609	22.0139	38.7699	55.0589	72.5389	6.7074	12.2874	22.6112	38.2148	55.6559	72.2441
132	7.88891	15.7609	22.1139	38.8699	55.0589	72.5389	6.74034	12.3606	22.7411	38.3612	55.6449	72.288
133	7.98891	15.9609	22.3139	38.9699	55.3589	72.8389	6.76413	12.4393	22.8601	38.5277	55.7931	72.2825
134	7.98891	15.9609	22.3139	39.1699	55.3589	72.8389	6.80806	12.4485	22.9625	38.6339	55.8572	72.3795
135	7.98891	15.9609	22.4139	39.1699	55.4589	72.8389	6.84832	12.5089	23.0632	38.7803	55.9487	72.4033
136	8.18891	16.0609	22.5139	39.3699	55.5589	73.0389	6.88858	12.5986	23.1895	38.8553	56.0438	72.4198
137	8.08891	16.0609	22.5139	39.4699	55.7589	73.1389	6.93616	12.6882	23.259	38.9926	56.0713	72.4308
138	8.08891	16.0609	22.7139	39.4699	55.7589	73.1389	7.00754	12.7688	23.356	39.0859	56.1921	72.3905
139	8.28891	16.3609	22.7139	39.5699	55.6589	73.1389	7.04414	12.8456	23.4567	39.1591	56.355	72.4564
140	8.18891	16.2609	22.9139	39.6699	55.8589	73.2389	7.06244	12.8969	23.5958	39.225	56.4428	72.4582
141	8.28891	16.3609	22.9139	39.7699	55.8589	73.2389	7.1082	12.9646	23.658	39.3202	56.4483	72.4381
142	8.28891	16.3609	23.0139	39.8699	56.0589	73.3389	7.17774	13.0469	23.766	39.4611	56.5819	72.504
143	8.18891	16.3609	23.1139	39.9699	56.0589	73.3389	7.1997	13.1165	23.863	39.5581	56.6679	72.5021
144	8.38891	16.4609	23.3139	40.1699	56.1589	73.4389	7.23081	13.1641	23.9325	39.635	56.7887	72.5168
145	8.28891	16.4609	23.3139	40.1699	56.3589	73.6389	7.24545	13.2226	24.0423	39.7411	56.8326	72.5259
146	8.38891	16.4609	23.3139	40.1699	56.4589	73.6389	7.28572	13.2574	24.121	39.8527	56.9754	72.5314
155	8.38891	15.7609	23.6139	39.1699	54.3589	69.7389	7.26559	13.2354	23.8849	38.8938	54.6438	68.7522
156	8.18891	15.5609	23.5139	38.9699	53.9589	68.8389	7.23996	13.1604	23.7513	38.6778	54.2448	67.9415
157	8.28891	15.4609	23.5139	38.5699	53.5589	68.2389	7.21434	13.1037	23.6269	38.4381	53.7781	67.1765
158	8.38891	15.4609	23.4139	38.4699	53.0589	67.5389	7.18689	13.0268	23.5207	38.2184	53.3719	66.5103
159	8.28891	15.2609	23.3139	38.1699	52.5589	66.9389	7.15944	12.9719	23.3945	37.9567	52.9235	65.8881
160	8.28891	15.3609	23.2139	37.8699	51.9589	66.1389	7.1265	12.9152	23.2773	37.7481	52.5611	65.2494
161	8.28891	15.3609	23.1139	37.6699	51.6589	65.5389	7.08806	12.8237	23.1913	37.4955	52.2189	64.7003
162	8.18891	15.1609	22.9139	37.3699	51.2589	64.9389	7.05512	12.7669	23.0961	37.2997	51.8712	64.1147
163	8.18891	15.0609	22.8139	37.0699	50.7589	64.2389	7.01486	12.7175	22.9845	37.049	51.5454	63.5492
164	8.18891	14.9609	22.7139	36.8699	50.4589	63.8389	6.98741	12.6681	22.8948	36.8642	51.1757	63.0111
165	8.08891	14.8609	22.7139	36.7699	50.0589	63.2389	6.94898	12.6443	22.7704	36.6391	50.8335	62.4474
166	8.18891	14.8609	22.5139	36.5699	49.7589	62.7389	6.92335	12.5803	22.6679	36.4396	50.4363	61.9295
167	7.98891	14.6609	22.4139	36.2699	49.3589	62.1389	6.90322	12.5363	22.5453	36.2639	50.1124	61.3896
168	7.98891	14.5609	22.4139	36.1699	49.1589	61.7389	6.87394	12.4888	22.4611	36.0662	49.8086	60.9595
169	7.98891	14.4609	22.2139	35.9699	48.7589	61.2389	6.85015	12.4375	22.3604	35.8777	49.4517	60.4892
170	8.08891	14.5609	22.1139	35.6699	48.4589	60.7389	6.83185	12.3881	22.2616	35.6782	49.1626	60.017
171	7.98891	14.3609	22.0139	35.4699	48.1589	60.3389	6.81172	12.3314	22.1591	35.4623	48.8313	59.5522
172	7.98891	14.4609	21.8139	35.2699	47.8589	59.8389	6.77694	12.2746	22.0731	35.2848	48.5367	59.0837
173	7.98891	14.3609	21.8139	35.1699	47.4589	59.3389	6.75498	12.2289	21.9779	35.1237	48.2457	58.6719
174	7.78891	14.2609	21.7139	34.9699	47.2589	58.9389	6.73668	12.1904	21.8608	34.9663	47.9602	58.2199
175	7.88891	14.1609	21.6139	34.7699	46.9589	58.5389	6.70191	12.163	21.7455	34.7668	47.6912	57.7312
176	7.78891	14.1609	21.5139	34.6699	46.6589	58.2389	6.67446	12.1209	21.6687	34.5655	47.3709	57.281
177	7.68891	13.9609	21.5139	34.4699	46.4589	57.9389	6.65616	12.0788	21.5863	34.399	47.0744	56.7997
178	7.78891	13.9609	21.3139	34.2699	45.9589	57.3389	6.63053	12.0202	21.4984	34.2416	46.8109	56.4263
179	7.68891	13.8609	21.3139	34.0699	45.7589	57.2389	6.61589	11.958	21.4179	34.0769	46.5492	56.0933
180	7.58891	13.7609	21.1139	33.8699	45.4589	56.6389	6.58661	11.9123	21.3301	33.9305	46.2655	55.6925
181	7.58891	13.7609	20.9139	33.6699	45.2589	56.3389	6.55916	11.8665	21.2404	33.7438	45.9946	55.2404
182	7.58891	13.7609	21.0139	33.5699	44.9589	55.9389	6.52256	11.8171	21.1471	33.5754	45.7421	54.911
183	7.58891	13.6609	20.8139	33.3699	44.7589	55.6389	6.5006	11.7732	21.0556	33.418	45.4694	54.5797
184	7.48891	13.5609	20.7139	33.1699	44.5589	55.3389	6.48046	11.7347	20.9824	33.3027	45.1967	54.1972
185	7.38891	13.4609	20.7139	33.0699	44.1589	54.8389	6.45667	11.6927	20.9	33.16	44.9606	53.8202
186	7.28891	13.2609	20.5139	32.7699	44.0589	54.6389	6.43654	11.6432	20.8323	33.0429	44.7117	53.5091
187	7.38891	13.3609	20.4139	32.6699	43.7589	54.2389	6.42007	11.5957	20.7609	32.8745	44.4592	53.2163
188	7.38891	13.2609	20.4139	32.4699	43.5589	53.8389	6.39811	11.5609	20.6786	32.7336	44.267	52.8667
189	7.28891	13.2609	20.3139	32.2699	43.4589	53.6389	6.36883	11.5115	20.5944	32.6183	44.0492	52.5373
190	7.38891	13.2609	20.2139	32.2699	43.1589	53.3389	6.35236	11.4675	20.4791	32.4682	43.8241	52.2518
191	7.38891	13.1609	20.0139	31.9699	42.9589	52.9389	6.33039	11.4328	20.426	32.3163	43.6063	51.9206
192	7.28891	13.0609	20.0139	31.8699	42.6589	52.6389	6.31758	11.4108	20.3619	32.2028	43.3922	51.6552
193	7.28891	13.0609	20.0139	31.7699	42.3589	52.3389	6.29562	11.3742	20.2778	32.0747	43.2202	51.3642
194	7.28891	13.0609	19.9139	31.6699	42.2589	52.0389	6.27183	11.3321	20.1826	31.9283	43.0243	51.0751
195	7.08891	12.9609	19.8139	31.4699	41.9589	51.8389	6.25719	11.2973	20.1167	31.7911	42.823	50.7767
196	7.18891	12.9609	19.8139	31.4699	41.8589	51.5389	6.2334	11.2662	20.0472	31.6501	42.6455	50.4949
197	7.18891	12.9609	19.7139	31.3699	41.5589	51.2389	6.21144	11.2333	19.9685	31.5257	42.446	50.2387
198	7.08891	12.8609	19.6139	31.1699	41.3589	50.8389	6.18398	11.1967	19.9062	31.4159	42.2612	49.9916
199	7.08891	12.7609	19.6139	30.9699	41.2589	50.6389	6.16568	11.1436	19.8349	31.2731	42.0672	49.7043
200	7.08891	12.6609	19.5139	30.8699	40.9589	50.3389	6.14921	11.1015	19.758	31.1469	41.875	49.4096
201	6.88891	12.5609	19.4139	30.7699	40.7589	50.0389	6.13091	11.0777	19.6958	31.0078	41.6902	49.1388
202	6.88891	12.5609	19.3139	30.5699	40.5589	49.8389	6.11078	11.0375	19.6317	30.898	41.5273	48.9119
203	6.88891	12.4609	19.1139	30.3699	40.3589	49.6389	6.09797	11.0009	19.5713	30.7772	41.3534	48.6465
204	6.88891	12.4609	19.1139	30.2699	40.1589	49.4389	6.07418	10.9643	19.4963	30.6692	41.1887	48.3848
205	6.88891	12.4609	19.0139	30.1699	40.0589	49.2389	6.05405	10.9277	19.4451	30.563	40.9819	48.1414
206	6.78891	12.3609	19.0139	29.9699	39.8589	48.8389	6.03574	10.8929	19.3865	30.4569	40.8172	47.9071
207	6.78891	12.3609	19.0139	29.9699	39.6589	48.6389	6.01561	10.8435	19.3298	30.3526	40.6507	47.6729
208	6.88891	12.3609	18.9139	29.8699	39.4589	48.3389	5.99731	10.8124	19.284	30.2336	40.4805	47.4679
209	6.88891	12.2609	18.8139	29.7699	39.2589	48.0389	5.9845	10.7831	19.2199	30.1275	40.3249	47.2647
210	6.88891	12.2609	18.7139	29.6699	39.1589	47.8389	5.9662	10.7428	19.1614	30.0232	40.1565	47.0104
211	6.78891	12.1609	18.6139	29.4699	38.9589	47.6389	5.95705	10.719	19.0973	29.8969	39.9827	46.8072
212	6.68891	11.9609	18.5139	29.2699	38.8589	47.5389	5.93143	10.6934	19.0479	29.8035	39.8052	46.5913
213	6.68891	11.9609	18.6139	29.1699	38.7589	47.2389	5.92594	10.6769	18.982	29.6864	39.6313	46.3716
214	6.68891	11.9609	18.5139	29.0699	38.5589	47.1389	5.90947	10.6422	18.907	29.5711	39.4776	46.1593
215	6.68891	11.9609	18.3139	28.9699	38.3589	46.9389	5.89116	10.6129	18.8356	29.4613	39.3367	45.9452
216	6.58891	11.8609	18.3139	28.8699	38.2589	46.7389	5.88018	10.5598	18.7716	29.3515	39.1793	45.7403
217	6.68891	11.8609	18.1139	28.6699	37.8589	46.3389	5.87103	10.5141	18.702	29.2637	39.0402	45.5225
218	6.68891	11.8609	18.0139	28.5699	37.8589	46.2389	5.85456	10.472	18.6581	29.1685	38.881	45.3266
219	6.68891	11.8609	18.1139	28.5699	37.6589	46.1389	5.84175	10.4408	18.6032	29.0569	38.7144	45.129
220	6.68891	11.8609	18.0139	28.4699	37.5589	45.9389	5.8326	10.4097	18.5446	28.9525	38.5808	44.9332
221	6.38891	11.5609	18.0139	28.3699	37.4589	45.7389	5.81247	10.3823	18.4824	28.8482	38.4161	44.7465
222	6.38891	11.5609	17.8139	28.1699	37.1589	45.4389	5.79966	10.3585	18.4293	28.7604	38.2862	44.536
223	6.38891	11.5609	17.8139	28.1699	37.0589	45.1389	5.77953	10.3146	18.3763	28.6725	38.1526	44.3457
224	6.38891	11.5609	17.7139	27.8699	36.8589	45.0389	5.76489	10.2835	18.3104	28.5829	37.9933	44.1334
225	6.38891	11.4609	17.8139	27.9699	36.6589	44.7389	5.73926	10.2615	18.2719	28.484	37.8524	43.8991
226	6.38891	11.4609	17.7139	27.8699	36.6589	44.7389	5.72645	10.2414	18.2353	28.3687	37.7024	43.6942
227	6.38891	11.3609	17.6139	27.6699	36.5589	44.5389	5.70266	10.2048	18.2006	28.2681	37.5633	43.5093
228	6.18891	11.2609	17.5139	27.5699	36.3589	44.3389	5.68985	10.1755	18.1383	28.1656	37.4169	43.3538
229	6.18891	11.2609	17.4139	27.4699	36.1589	44.1389	5.67704	10.1425	18.0926	28.0613	37.2704	43.1708
230	6.38891	11.3609	17.3139	27.2699	35.9589	43.8389	5.65874	10.1279	18.045	27.9624	37.1314	42.9676
231	6.18891	11.2609	17.3139	27.3699	35.8589	43.6389	5.64959	10.1023	17.9718	27.8563	37.0014	42.7938
232	6.18891	11.2609	17.3139	27.1699	35.6589	43.5389	5.63861	10.0803	17.9023	27.7666	36.8587	42.6144
233	6.18891	11.1609	17.2139	27.0699	35.6589	43.4389	5.62214	10.0401	17.8419	27.6733	36.6921	42.4497
234	6.18891	11.1609	17.1139	26.9699	35.5589	43.2389	5.59468	10.0089	17.8053	27.6056	36.5622	42.263
235	6.18891	11.1609	17.1139	26.7699	35.2589	42.9389	5.57089	9.976	17.7613	27.5122	36.4066	42.1056
236	6.18891	11.1609	16.9139	26.6699	35.1589	42.8389	5.55625	9.94855	17.7302	27.4335	36.273	41.9446
237	6.08891	11.0609	16.9139	26.5699	34.9589	42.6389	5.54344	9.9156	17.668	27.3329	36.1596	41.7835
238	6.08891	11.0609	16.8139	26.4699	34.9589	42.5389	5.5288	9.879	17.5966	27.2524	36.0077	41.6481
239	6.08891	10.9609	16.8139	26.4699	34.7589	42.3389	5.52148	9.85887	17.5381	27.1425	35.8759	41.4797
240	5.88891	10.8609	16.8139	26.3699	34.6589	42.1389	5.50684	9.82593	17.4777	27.0584	35.7405	41.315
241	5.98891	10.8609	16.7139	26.2699	34.4589	42.0389	5.48488	9.80031	17.4447	26.9467	35.6032	41.1796
242	5.98891	10.8609	16.6139	26.1699	34.2589	41.7389	5.47207	9.79116	17.4154	26.868	35.4659	41.035
243	5.88891	10.7609	16.6139	26.0699	34.2589	41.7389	5.46292	9.76553	17.3642	26.7893	35.3397	40.8721
244	5.98891	10.7609	16.7139	25.9699	33.9589	41.5389	5.44278	9.74723	17.3203	26.696	35.2079	40.7184
245	5.98891	10.6609	16.7139	25.9699	33.8589	41.2389	5.42448	9.71063	17.2544	26.5953	35.0816	40.5555
246	5.98891	10.6609	16.6139	25.8699	33.6589	41.0389	5.40435	9.68135	17.1794	26.5166	34.959	40.4237
247	5.98891	10.6609	16.5139	25.7699	33.5589	40.8389	5.37873	9.65756	17.1208	26.4087	34.8346	40.2901
248	5.88891	10.5609	16.5139	25.7699	33.4589	40.7389	5.36226	9.63559	17.075	26.3172	34.7101	40.1437
249	5.88891	10.5609	16.4139	25.6699	33.2589	40.4389	5.33664	9.60265	17.0256	26.233	34.6259	39.9754
250	5.88891	10.4609	16.4139	25.6699	33.2589	40.4389	5.322	9.58618	16.9909	26.1561	34.4996	39.8363
251	5.98891	10.5609	16.2139	25.3699	33.1589	40.3389	5.31285	9.55324	16.9616	26.0664	34.377	39.688
252	5.98891	10.5609	16.1139	25.2699	33.0589	40.2389	5.30369	9.53128	16.9268	25.9841	34.2434	39.5563
253	5.78891	10.3609	16.1139	25.1699	32.9589	40.0389	5.2799	9.50749	16.8847	25.8981	34.1354	39.4245
254	5.88891	10.4609	16.1139	25.0699	32.7589	39.8389	5.26526	9.48919	16.8426	25.8029	33.9964	39.2763
255	5.88891	10.3609	16.1139	25.0699	32.7589	39.8389	5.25611	9.46173	16.7987	25.7224	33.8591	39.128
256	5.88891	10.3609	16.1139	24.9699	32.6589	39.6389	5.24513	9.43245	16.7438	25.6217	33.7456	38.9981
257	5.98891	10.3609	15.9139	24.9699	32.4589	39.4389	5.23232	9.40134	16.6871	25.5448	33.6248	38.8389
258	5.88891	10.2609	15.9139	24.7699	32.3589	39.3389	5.21585	9.36291	16.6486	25.4424	33.5114	38.6815
259	5.88891	10.2609	16.0139	24.8699	32.1589	39.0389	5.19755	9.34095	16.5937	25.349	33.3942	38.546
260	5.88891	10.3609	15.8139	24.6699	32.2589	39.0389	5.18474	9.32081	16.5333	25.2923	33.268	38.4051
261	5.78891	10.1609	15.8139	24.6699	32.0589	38.8389	5.17559	9.29153	16.4784	25.2081	33.1582	38.2752
262	5.88891	10.1609	15.7139	24.4699	31.9589	38.7389	5.15545	9.25859	16.4235	25.1422	33.0282	38.1361
263	5.78891	10.1609	15.7139	24.4699	31.8589	38.5389	5.14447	9.23297	16.3668	25.0544	32.9294	37.9714
264	5.68891	10.0609	15.5139	24.2699	31.6589	38.3389	5.12617	9.2165	16.3155	24.9684	32.8141	37.8561
265	5.68891	10.0609	15.5139	24.2699	31.5589	38.3389	5.10604	9.1982	16.2661	24.8823	32.6933	37.7316
266	5.68891	10.0609	15.5139	24.1699	31.4589	38.1389	5.10055	9.17257	16.2021	24.8091	32.5652	37.5999
267	5.68891	9.96091	15.4139	24.1699	31.3589	38.1389	5.08774	9.15061	16.149	24.7359	32.4499	37.4553
268	5.68891	9.96091	15.4139	24.0699	31.2589	37.8389	5.07493	9.11584	16.1179	24.6627	32.3438	37.3144
269	5.58891	9.86091	15.4139	23.9699	31.2589	37.8389	5.06395	9.09205	16.0849	24.584	32.2339	37.1753
270	5.58891	9.86091	15.4139	23.9699	30.9589	37.6389	5.03833	9.08107	16.0392	24.5127	32.126	37.0417
271	5.58891	9.96091	15.2139	23.7699	30.8589	37.4389	5.02369	9.05362	15.9953	24.4449	32.0162	36.8843
272	5.58891	9.96091	15.1139	23.6699	30.7589	37.3389	4.99806	9.01884	15.9623	24.3736	31.9411	36.7342
273	5.58891	9.86091	15.1139	23.6699	30.6589	37.2389	4.97793	9.00603	15.9202	24.3004	31.8313	36.6336
274	5.48891	9.76091	15.0139	23.4699	30.5589	37.0389	4.96512	8.98224	15.8727	24.2436	31.7087	36.5
275	5.58891	9.86091	15.0139	23.4699	30.4589	36.9389	4.94865	8.96211	15.8269	24.1814	31.6355	36.3773
276	5.48891	9.66091	14.9139	23.3699	30.4589	36.7389	4.93218	8.93466	15.7757	24.0917	31.5184	36.2419
277	5.48891	9.66091	14.9139	23.3699	30.3589	36.7389	4.92852	8.91819	15.7244	24.0167	31.4324	36.1101
278	5.48891	9.66091	14.8139	23.1699	30.1589	36.5389	4.91205	8.89989	15.6768	23.927	31.3317	35.9839
279	5.48891	9.66091	14.8139	23.0699	30.1589	36.5389	4.89009	8.86877	15.6366	23.8447	31.2237	35.8393
280	5.28891	9.56091	14.8139	23.0699	30.1589	36.4389	4.87728	8.834	15.5981	23.7641	31.1103	35.7057
281	5.38891	9.46091	14.7139	23.0699	29.8589	36.2389	4.8663	8.80655	15.5396	23.6946	31.0133	35.5794
282	5.48891	9.56091	14.7139	22.8699	29.6589	35.9389	4.86264	8.78093	15.5103	23.6086	30.9163	35.4659
283	5.38891	9.56091	14.6139	22.7699	29.6589	35.8389	4.85348	8.76263	15.4828	23.5573	30.8138	35.3342
284	5.38891	9.46091	14.6139	22.8699	29.4589	35.8389	4.8425	8.74433	15.4353	23.4878	30.6948	35.2152
285	5.38891	9.46091	14.6139	22.8699	29.3589	35.6389	4.8425	8.7187	15.4005	23.4146	30.5996	35.0871
286	5.38891	9.46091	14.5139	22.5699	29.3589	35.5389	4.82969	8.70772	15.3584	23.3505	30.4898	34.9682
287	5.18891	9.36091	14.5139	22.5699	29.1589	35.4389	4.81139	8.69491	15.2943	23.2883	30.402	34.8583
288	5.28891	9.36091	14.4139	22.5699	28.9589	35.2389	4.78943	8.66563	15.2669	23.2243	30.3196	34.7302
289	5.38891	9.36091	14.4139	22.4699	29.0589	35.1389	4.77479	8.64001	15.2394	23.1602	30.2318	34.6223
290	5.28891	9.26091	14.4139	22.3699	28.8589	34.9389	4.76198	8.61805	15.1955	23.0852	30.1202	34.5216
291	5.18891	9.16091	14.2139	22.2699	28.9589	35.0389	4.751	8.59426	15.1516	22.9918	30.0305	34.4191
292	5.08891	9.16091	14.3139	22.2699	28.6589	34.7389	4.73636	8.55948	15.1095	22.9314	29.9207	34.3111
293	5.18891	9.16091	14.1139	22.1699	28.6589	34.7389	4.72904	8.53569	15.0601	22.8472	29.8054	34.2068
294	5.18891	9.16091	14.1139	22.0699	28.5589	34.5389	4.70158	8.52288	15.018	22.785	29.7047	34.1007
295	5.18891	9.06091	14.2139	22.1699	28.4589	34.4389	4.68511	8.49543	14.9594	22.7118	29.6242	33.9726
296	5.08891	9.06091	14.0139	21.9699	28.3589	34.2389	4.67779	8.46798	14.9283	22.6295	29.5089	33.8573
297	5.08891	9.06091	14.0139	21.9699	28.2589	34.2389	4.66315	8.44419	14.8752	22.5489	29.3899	33.7493
298	5.08891	9.06091	13.9139	21.7699	28.1589	34.0389	4.654	8.42222	14.8368	22.4959	29.2673	33.6139
299	5.08891	9.06091	14.0139	21.7699	28.0589	34.0389	4.64485	8.40392	14.7984	22.4391	29.1612	33.4784
300	4.98891	8.86091	13.8139	21.6699	27.9589	33.8389	4.63753	8.37098	14.749	22.3696	29.044	33.343
301	5.08891	9.06091	13.9139	21.7699	27.9589	33.8389	4.62838	8.35268	14.7032	22.2891	28.947	33.2387
302	4.98891	8.96091	13.9139	21.6699	27.8589	33.6389	4.61191	8.33621	14.6556	22.2305	28.8537	33.1325
303	4.98891	8.86091	13.7139	21.5699	27.8589	33.5389	4.59544	8.33072	14.6044	22.1756	28.7604	33.0264
304	4.88891	8.96091	13.8139	21.5699	27.7589	33.5389	4.58446	8.31425	14.5586	22.1097	28.6908	32.9184
305	5.08891	9.06091	13.6139	21.3699	27.4589	33.2389	4.57348	8.29778	14.5129	22.0493	28.5847	32.8269
306	4.88891	8.86091	13.7139	21.3699	27.5589	33.2389	4.56616	8.27581	14.4781	21.9743	28.5115	32.7427
307	4.88891	8.86091	13.6139	21.2699	27.4589	33.1389	4.557	8.24836	14.4397	21.9084	28.42	32.6183
308	4.98891	8.86091	13.5139	21.2699	27.2589	32.9389	4.54602	8.22457	14.3994	21.8572	28.3486	32.5268
309	4.98891	8.86091	13.5139	20.9699	27.2589	32.9389	4.5387	8.20627	14.3518	21.7858	28.2662	32.4243
310	4.98891	8.86091	13.6139	21.0699	27.1589	32.8389	4.52406	8.18065	14.3189	21.7327	28.1875	32.3236
311	4.98891	8.76091	13.4139	20.9699	26.9589	32.6389	4.51308	8.15686	14.2859	21.6851	28.0942	32.2156
312	4.88891	8.66091	13.4139	20.9699	27.0589	32.6389	4.50393	8.13672	14.2438	21.6229	28.021	32.1095
313	4.98891	8.86091	13.4139	20.8699	26.8589	32.4389	4.48197	8.12208	14.2018	21.557	27.924	32.0235
314	4.98891	8.66091	13.3139	20.8699	26.7589	32.3389	4.47465	8.10012	14.1523	21.4984	27.8325	31.9155
315	4.98891	8.76091	13.3139	20.7699	26.6589	32.3389	4.46733	8.0928	14.1249	21.4216	27.741	31.8203
316	4.88891	8.66091	13.2139	20.6699	26.4589	32.0389	4.4472	8.07633	14.0901	21.3703	27.6458	31.7105
317	4.88891	8.56091	13.2139	20.5699	26.4589	32.0389	4.44354	8.05071	14.0444	21.3356	27.558	31.6227
318	4.88891	8.66091	13.2139	20.5699	26.3589	31.9389	4.4289	8.03241	14.0206	21.2624	27.4811	31.5385
319	4.88891	8.56091	13.1139	20.4699	26.3589	31.8389	4.41609	8.01777	13.9876	21.2038	27.4043	31.4543
320	4.78891	8.46091	12.9139	20.3699	26.2589	31.7389	4.41243	8.0013	13.9455	21.1361	27.2981	31.3463
321	4.88891	8.46091	13.0139	20.3699	26.1589	31.7389	4.40327	7.98299	13.9181	21.094	27.1993	31.2622
322	4.78891	8.46091	12.8139	20.2699	26.0589	31.5389	4.39412	7.96103	13.8742	21.0318	27.1242	31.1578
323	4.88891	8.46091	12.8139	20.2699	25.9589	31.4389	4.37948	7.94456	13.8485	20.9604	27.0437	31.0608
324	4.78891	8.36091	12.9139	20.1699	25.9589	31.4389	4.37033	7.92626	13.8156	20.8982	26.9742	30.9529
325	4.78891	8.36091	12.8139	20.1699	25.7589	31.1389	4.35569	7.90064	13.7845	20.8414	26.8772	30.8357
326	4.78891	8.36091	12.8139	20.1699	25.8589	31.2389	4.34105	7.886	13.7387	20.7884	26.7875	30.7442
327	4.78891	8.36091	12.7139	20.1699	25.6589	31.0389	4.33007	7.87319	13.6985	20.7188	26.7161	30.6381
328	4.68891	8.36091	12.7139	19.9699	25.5589	31.0389	4.32275	7.8494	13.6527	20.6493	26.6228	30.5576
329	4.78891	8.36091	12.6139	19.9699	25.4589	30.8389	4.31177	7.81828	13.6051	20.6145	26.5295	30.4679
330	4.68891	8.36091	12.6139	19.8699	25.3589	30.7389	4.30079	7.79815	13.5813	20.5596	26.4434	30.3453
331	4.58891	8.26091	12.6139	19.8699	25.3589	30.6389	4.29347	7.77619	13.5411	20.4772	26.3647	30.2501
332	4.78891	8.26091	12.6139	19.7699	25.1589	30.5389	4.28066	7.75057	13.5191	20.4315	26.2952	30.1568
333	4.58891	8.26091	12.5139	19.8699	25.1589	30.3389	4.26968	7.72678	13.4752	20.3821	26.1964	30.0634
334	4.78891	8.26091	12.5139	19.7699	24.9589	30.2389	4.25686	7.70665	13.4368	20.318	26.1323	29.9792
335	4.68891	8.26091	12.6139	19.7699	25.0589	30.3389	4.24588	7.692	13.4056	20.2704	26.05	29.8804
336	4.58891	8.06091	12.4139	19.5699	24.9589	30.0389	4.22758	7.67919	13.3562	20.2046	25.9749	29.7981
337	4.48891	8.06091	12.5139	19.5699	24.8589	30.0389	4.22209	7.65906	13.3324	20.1496	25.9017	29.7065
338	4.58891	8.06091	12.4139	19.4699	24.9589	30.1389	4.19647	7.63344	13.3087	20.0929	25.8249	29.626
339	4.58891	7.96091	12.3139	19.3699	24.8589	29.9389	4.19098	7.62246	13.2684	20.0453	25.7407	29.5217
340	4.48891	7.96091	12.3139	19.3699	24.6589	29.8389	4.18	7.60782	13.2281	20.0014	25.6601	29.4375
341	4.58891	8.06091	12.3139	19.2699	24.7589	29.9389	4.17817	7.58769	13.2043	19.9538	25.5833	29.3588
342	4.48891	7.96091	12.2139	19.2699	24.6589	29.6389	4.16902	7.57854	13.1787	19.8879	25.5137	29.2765
343	4.38891	7.86091	12.1139	19.1699	24.4589	29.5389	4.15987	7.55841	13.1494	19.8477	25.4497	29.2051
344	4.38891	7.76091	12.0139	19.0699	24.5589	29.5389	4.14889	7.54193	13.1092	19.7928	25.3746	29.1227
345	4.48891	7.96091	12.0139	18.9699	24.4589	29.5389	4.13425	7.52363	13.0726	19.7434	25.2923	29.0129
346	4.38891	7.76091	12.0139	18.9699	24.3589	29.3389	4.12144	7.51265	13.0415	19.6665	25.2154	28.9086
347	4.38891	7.86091	12.0139	18.9699	24.1589	29.2389	4.10679	7.49252	13.003	19.6116	25.1367	28.8299
348	4.38891	7.76091	12.0139	18.8699	24.1589	29.2389	4.09581	7.47422	12.9646	19.5567	25.0599	28.7293
349	4.48891	7.86091	11.9139	18.8699	24.1589	29.1389	4.083	7.45775	12.9298	19.489	24.9903	28.6469
350	4.38891	7.76091	12.0139	18.8699	24.0589	29.0389	4.08117	7.43945	12.9024	19.4396	24.9043	28.5334
351	4.48891	7.76091	11.8139	18.7699	24.0589	28.9389	4.07019	7.41017	12.8658	19.4011	24.7982	28.4547
352	4.38891	7.66091	11.9139	18.7699	23.9589	28.8389	4.06104	7.39186	12.8383	19.3371	24.7359	28.3413
353	4.28891	7.66091	11.8139	18.7699	23.8589	28.7389	4.05006	7.36441	12.7926	19.2822	24.6646	28.2516
354	4.38891	7.56091	11.8139	18.6699	23.8589	28.7389	4.04457	7.34611	12.7395	19.2437	24.5822	28.1875
355	4.28891	7.66091	11.8139	18.5699	23.7589	28.6389	4.0281	7.32232	12.7029	19.1907	24.5236	28.0924
356	4.38891	7.56091	11.7139	18.3699	23.7589	28.6389	4.02627	7.30402	12.6754	19.1431	24.4669	28.0228
357	4.38891	7.66091	11.8139	18.4699	23.6589	28.5389	4.01346	7.27657	12.6407	19.079	24.3974	27.9533
358	4.28891	7.66091	11.6139	18.3699	23.5589	28.3389	4.00431	7.25461	12.6224	19.0205	24.3022	27.8673
359	4.28891	7.46091	11.6139	18.3699	23.5589	28.3389	3.99516	7.23996	12.5876	18.9637	24.2235	27.7904
360	4.28891	7.66091	11.5139	18.2699	23.3589	28.1389	3.98418	7.22349	12.5656	18.9107	24.154	27.7062
361	4.18891	7.56091	11.5139	18.2699	23.3589	28.1389	3.97503	7.20519	12.5363	18.8521	24.0808	27.6184
362	4.18891	7.56091	11.3139	18.1699	23.2589	28.0389	3.95672	7.18689	12.4979	18.7917	24.0075	27.5562
363	4.18891	7.46091	11.5139	18.1699	23.0589	27.8389	3.95123	7.17591	12.4668	18.7569	23.9417	27.45
364	4.28891	7.56091	11.5139	18.0699	23.0589	27.9389	3.94391	7.16127	12.4448	18.702	23.8721	27.3731
365	4.18891	7.56091	11.4139	18.1699	22.9589	27.8389	3.94025	7.14846	12.4009	18.6654	23.7898	27.2944
366	4.18891	7.36091	11.4139	17.9699	22.9589	27.7389	3.92561	7.12467	12.3643	18.6123	23.6928	27.2103
367	4.28891	7.56091	11.4139	17.9699	22.9589	27.7389	3.91646	7.1082	12.3186	18.5611	23.6141	27.1297
368	4.28891	7.56091	11.3139	17.8699	22.8589	27.6389	3.90548	7.08806	12.2856	18.508	23.5409	27.0309
369	4.28891	7.46091	11.2139	17.8699	22.8589	27.6389	3.90182	7.0661	12.2582	18.4513	23.4695	26.9559
370	4.18891	7.46091	11.2139	17.7699	22.6589	27.3389	3.89633	7.04963	12.2362	18.4055	23.3999	26.879
371	4.18891	7.36091	11.2139	17.6699	22.6589	27.3389	3.88352	7.02584	12.2051	18.3561	23.3414	26.8003
372	4.18891	7.46091	11.1139	17.5699	22.6589	27.2389	3.86888	7.00754	12.1721	18.3049	23.2901	26.7088
373	4.18891	7.26091	11.2139	17.5699	22.6589	27.2389	3.86156	6.98558	12.1502	18.2646	23.2371	26.6374
374	4.08891	7.36091	11.2139	17.6699	22.5589	27.1389	3.85058	6.96728	12.1136	18.1969	23.1639	26.5459
375	4.18891	7.26091	11.0139	17.4699	22.5589	27.1389	3.8396	6.95264	12.0843	18.1676	23.0925	26.4855
376	4.08891	7.36091	11.1139	17.5699	22.4589	27.0389	3.83228	6.92701	12.0587	18.1127	23.0358	26.3995
377	4.18891	7.26091	11.0139	17.4699	22.3589	27.0389	3.81764	6.90871	12.0312	18.0633	22.9644	26.3062
378	4.08891	7.16091	11.0139	17.4699	22.3589	26.9389	3.80665	6.89773	12.0019	18.0194	22.8948	26.2366
379	4.08891	7.26091	11.0139	17.3699	22.1589	26.7389	3.80116	6.88309	11.9617	17.9645	22.8472	26.1561
380	4.08891	7.16091	10.9139	17.3699	22.1589	26.7389	3.79201	6.86296	11.9306	17.9242	22.7923	26.0829
381	4.08891	7.06091	11.0139	17.2699	22.1589	26.7389	3.77371	6.841	11.9031	17.8913	22.7228	26.0079
382	4.08891	7.26091	10.9139	17.2699	21.9589	26.5389	3.7609	6.82087	11.8555	17.8309	22.6551	25.942
383	3.98891	7.06091	10.7139	17.1699	22.0589	26.4389	3.74626	6.80074	11.8281	17.7851	22.5947	25.8706
384	4.18891	7.16091	10.8139	17.0699	21.8589	26.4389	3.73711	6.78426	11.7988	17.7394	22.5434	25.7992
385	3.98891	7.06091	10.7139	16.9699	21.7589	26.3389	3.72064	6.76779	11.7604	17.6973	22.4702	25.726
386	3.98891	7.06091	10.8139	17.1699	21.7589	26.2389	3.706	6.75315	11.7219	17.6424	22.3915	25.6455
387	3.88891	7.16091	10.8139	17.0699	21.6589	26.2389	3.70051	6.74034	11.6908	17.5893	22.3074	25.5796
388	3.88891	6.96091	10.6139	16.9699	21.6589	26.1389	3.69502	6.73302	11.6396	17.5362	22.2415	25.4881
389	3.88891	6.96091	10.7139	16.9699	21.4589	26.0389	3.68221	6.71106	11.6066	17.4832	22.1994	25.4186
390	3.98891	7.06091	10.6139	16.8699	21.4589	26.0389	3.66757	6.69093	11.5645	17.4246	22.1463	25.3435
391	3.78891	6.96091	10.5139	16.7699	21.3589	25.9389	3.65475	6.67629	11.5316	17.3862	22.0877	25.2667
392	3.88891	6.86091	10.5139	16.8699	21.2589	25.8389	3.64926	6.66348	11.5078	17.3477	22.0219	25.1916
393	3.88891	7.06091	10.5139	16.7699	21.2589	25.7389	3.64011	6.647	11.473	17.3111	21.9633	25.1239
394	3.78891	6.86091	10.5139	16.6699	21.1589	25.6389	3.63279	6.62504	11.4273	17.2562	21.9047	25.0617
395	3.88891	6.86091	10.4139	16.6699	21.2589	25.7389	3.62547	6.60857	11.387	17.1922	21.8517	24.9958
396	3.68891	6.76091	10.6139	16.6699	21.0589	25.5389	3.61449	6.58478	11.3632	17.1501	21.7785	24.9263
397	3.88891	6.86091	10.4139	16.5699	21.0589	25.4389	3.60534	6.57014	11.3358	17.0952	21.7126	24.8567
398	3.88891	6.86091	10.4139	16.5699	20.9589	25.4389	3.59436	6.54452	11.3175	17.0494	21.6613	24.7945
399	3.78891	6.76091	10.5139	16.5699	20.8589	25.3389	3.5907	6.52988	11.2845	17.0037	21.5991	24.7231
400	3.88891	6.86091	10.3139	16.4699	20.9589	25.3389	3.58521	6.51707	11.2662	16.9524	21.5131	24.6664
401	3.98891	6.86091	10.3139	16.4699	20.9589	25.2389	3.57789	6.50609	11.2424	16.9085	21.4381	24.5804
402	3.78891	6.76091	10.3139	16.3699	20.7589	25.0389	3.56874	6.48412	11.226	16.8536	21.3758	24.5053
403	3.88891	6.86091	10.2139	16.3699	20.7589	25.1389	3.56142	6.46582	11.193	16.8188	21.3081	24.4285
404	3.88891	6.76091	10.3139	16.3699	20.7589	25.1389	3.54861	6.45667	11.1766	16.7712	21.2441	24.3608
405	3.88891	6.86091	10.2139	16.2699	20.5589	24.8389	3.53031	6.44386	11.1345	16.7346	21.1946	24.2857
406	3.78891	6.66091	10.2139	16.3699	20.5589	24.9389	3.52116	6.42556	11.1088	16.6999	21.1416	24.2125
407	3.68891	6.66091	10.1139	16.2699	20.3589	24.7389	3.51567	6.40726	11.0796	16.6578	21.0848	24.1466
408	3.88891	6.76091	10.1139	16.0699	20.4589	24.7389	3.50834	6.38896	11.0503	16.6267	21.0299	24.0734
409	3.78891	6.66091	10.1139	16.1699	20.3589	24.7389	3.49553	6.37798	11.0137	16.5663	20.9842	23.9856
410	3.68891	6.66091	10.1139	16.1699	20.2589	24.6389	3.49004	6.36334	11.0009	16.5223	20.9238	23.8941
411	3.78891	6.66091	10.0139	15.9699	20.1589	24.5389	3.48638	6.35602	10.9752	16.4766	20.8652	23.8428
412	3.68891	6.56091	10.0139	16.0699	20.0589	24.4389	3.47357	6.34137	10.9423	16.4217	20.803	23.7605
413	3.68891	6.56091	9.91391	15.8699	20.1589	24.5389	3.46442	6.32307	10.9075	16.3796	20.7536	23.6891
414	3.78891	6.56091	9.91391	15.7699	20.0589	24.3389	3.45893	6.30111	10.8874	16.3229	20.6987	23.6232
415	3.68891	6.56091	10.0139	15.8699	19.9589	24.2389	3.45161	6.29013	10.8618	16.2789	20.6493	23.561
416	3.68891	6.56091	9.91391	15.8699	19.9589	24.1389	3.4388	6.27	10.8307	16.2405	20.609	23.5043
417	3.58891	6.46091	9.81391	15.6699	19.9589	24.1389	3.43331	6.25536	10.8014	16.1929	20.5559	23.4311
418	3.68891	6.56091	9.71391	15.7699	19.8589	24.0389	3.4205	6.23706	10.7831	16.1508	20.5157	23.3688
419	3.78891	6.56091	9.91391	15.7699	19.7589	24.0389	3.41501	6.22059	10.7501	16.0978	20.4351	23.292
420	3.58891	6.46091	9.71391	15.6699	19.7589	23.9389	3.40586	6.20595	10.7099	16.0538	20.3674	23.2096
421	3.58891	6.36091	9.81391	15.6699	19.7589	23.9389	3.39671	6.18032	10.6806	16.0154	20.2979	23.1437
422	3.68891	6.46091	9.71391	15.5699	19.6589	23.6389	3.38207	6.15653	10.6586	15.9623	20.2503	23.0559
423	3.68891	6.36091	9.71391	15.4699	19.6589	23.4389	3.37292	6.13274	10.6312	15.9294	20.1808	22.9863
424	3.48891	6.36091	9.71391	15.4699	19.6589	23.4389	3.36193	6.11261	10.6092	15.88	20.1277	22.9314
425	3.68891	6.36091	9.61391	15.3699	19.5589	23.3389	3.35827	6.08333	10.5799	15.836	20.0655	22.8857
426	3.68891	6.46091	9.61391	15.2699	19.4589	23.2389	3.34546	6.06503	10.5561	15.7921	20.016	22.807
427	3.48891	6.26091	9.71391	15.3699	19.4589	23.1389	3.3418	6.05038	10.536	15.7683	19.9685	22.7466
428	3.58891	6.26091	9.51391	15.2699	19.3589	23.1389	3.33814	6.03391	10.5122	15.7189	19.9099	22.6862
429	3.58891	6.36091	9.51391	15.2699	19.3589	23.0389	3.33082	6.01927	10.4811	15.686	19.866	22.6295
430	3.48891	6.26091	9.61391	15.2699	19.1589	22.9389	3.32167	5.99914	10.4573	15.6494	19.7946	22.5782
431	3.58891	6.26091	9.51391	15.0699	19.1589	22.8389	3.31435	5.96986	10.4445	15.6146	19.7397	22.5087
432	3.58891	6.36091	9.51391	15.2699	19.2589	22.8389	3.30703	5.95888	10.4207	15.5707	19.6921	22.441
433	3.48891	6.26091	9.61391	15.1699	19.1589	22.9389	3.3052	5.9479	10.3878	15.5359	19.6464	22.3604
434	3.58891	6.26091	9.51391	15.0699	18.9589	22.7389	3.29971	5.93143	10.3603	15.4847	19.6024	22.2964
435	3.48891	6.26091	9.41391	14.9699	18.9589	22.6389	3.29422	5.91679	10.3402	15.4481	19.5329	22.2213
436	3.58891	6.26091	9.51391	15.0699	18.9589	22.7389	3.29056	5.89665	10.3146	15.4023	19.4725	22.1591
437	3.38891	6.16091	9.31391	14.9699	18.9589	22.5389	3.28507	5.88384	10.2835	15.3602	19.4176	22.0914
438	3.38891	6.06091	9.41391	14.9699	18.8589	22.5389	3.27409	5.87835	10.2615	15.3309	19.37	22.0548
439	3.38891	5.96091	9.31391	14.8699	18.8589	22.6389	3.2686	5.86005	10.2286	15.2852	19.3243	21.9816
440	3.38891	6.16091	9.31391	14.9699	18.8589	22.5389	3.25945	5.83626	10.2029	15.2504	19.2694	21.9121
441	3.28891	5.96091	9.31391	14.8699	18.7589	22.3389	3.25396	5.81064	10.1755	15.201	19.2163	21.8553
442	3.28891	5.96091	9.31391	14.8699	18.6589	22.3389	3.2503	5.79417	10.148	15.1717	19.165	21.7785
443	3.28891	5.96091	9.11391	14.7699	18.7589	22.3389	3.24115	5.77587	10.1114	15.1388	19.101	21.7327
444	3.38891	6.06091	9.11391	14.6699	18.5589	22.1389	3.23017	5.76306	10.0931	15.0967	19.0314	21.6723
445	3.28891	5.86091	9.21391	14.6699	18.5589	22.2389	3.22468	5.73743	10.062	15.0601	18.9784	21.6302
446	3.28891	5.96091	9.21391	14.7699	18.4589	22.1389	3.21736	5.73377	10.0254	15.0345	18.9363	21.5698
447	3.48891	5.96091	9.21391	14.6699	18.5589	22.1389	3.20454	5.71913	9.99613	14.9887	18.8814	21.5003
448	3.38891	5.96091	9.11391	14.5699	18.4589	22.0389	3.20088	5.70266	9.97234	14.9466	18.8191	21.4381
449	3.38891	5.96091	9.21391	14.6699	18.3589	22.0389	3.1899	5.69534	9.9394	14.9192	18.7661	21.3813
450	3.48891	5.96091	9.21391	14.5699	18.2589	21.8389	3.18258	5.68436	9.91377	14.8679	18.7185	21.3191
451	3.38891	5.96091	9.11391	14.5699	18.2589	21.9389	3.18075	5.66057	9.88449	14.8313	18.6416	21.2624
452	3.48891	5.96091	9.21391	14.5699	18.2589	21.9389	3.17526	5.63861	9.86436	14.7892	18.5776	21.2221
453	3.38891	5.96091	9.01391	14.4699	18.1589	21.7389	3.16611	5.6258	9.8424	14.7508	18.5373	21.1416
454	3.28891	5.86091	9.11391	14.4699	18.1589	21.7389	3.16245	5.61665	9.81312	14.7288	18.4787	21.0922
455	3.38891	5.86091	9.01391	14.3699	18.1589	21.7389	3.15696	5.60567	9.79116	14.6904	18.4202	21.0391
456	3.28891	5.86091	9.01391	14.3699	17.9589	21.5389	3.15513	5.58553	9.76187	14.6446	18.3781	20.997
457	3.28891	5.76091	9.01391	14.2699	18.0589	21.5389	3.14598	5.57089	9.74357	14.6007	18.3195	20.9421
458	3.28891	5.86091	8.91391	14.2699	17.9589	21.4389	3.14232	5.55625	9.71612	14.5422	18.2793	20.878
459	3.28891	5.86091	8.91391	14.2699	17.8589	21.2389	3.12951	5.54893	9.69233	14.5056	18.228	20.8213
460	3.28891	5.76091	9.11391	14.2699	17.7589	21.2389	3.12402	5.53795	9.67037	14.4799	18.1804	20.7774
461	3.28891	5.86091	8.91391	14.2699	17.8589	21.2389	3.12036	5.51416	9.63559	14.4506	18.1292	20.7188
462	3.28891	5.76091	9.01391	14.1699	17.7589	21.2389	3.11304	5.50501	9.61912	14.4049	18.0834	20.6474
463	3.28891	5.76091	8.81391	14.0699	17.7589	21.1389	3.10389	5.49403	9.60814	14.3774	18.0267	20.6035
464	3.18891	5.76091	8.81391	14.0699	17.6589	21.0389	3.09108	5.48671	9.58618	14.3335	17.9864	20.5486
465	3.08891	5.66091	8.71391	14.0699	17.7589	21.0389	3.0801	5.47939	9.55324	14.3116	17.9517	20.5138
466	3.18891	5.66091	8.91391	14.0699	17.6589	20.9389	3.07644	5.47024	9.53494	14.2804	17.9114	20.4534
467	3.18891	5.76091	8.71391	13.9699	17.6589	21.0389	3.06912	5.4556	9.50932	14.2585	17.862	20.3784
468	3.18891	5.76091	8.71391	13.9699	17.5589	20.8389	3.06179	5.43912	9.48186	14.2164	17.8108	20.318
469	3.18891	5.56091	8.61391	13.9699	17.4589	20.8389	3.0563	5.42265	9.44526	14.1853	17.776	20.254
470	3.28891	5.76091	8.71391	13.9699	17.5589	20.9389	3.04532	5.40801	9.43062	14.1395	17.7192	20.1917
471	3.28891	5.76091	8.71391	13.7699	17.5589	20.9389	3.03434	5.40801	9.40134	14.1011	17.6643	20.1277
472	3.18891	5.56091	8.61391	13.8699	17.4589	20.7389	3.02885	5.39703	9.37938	14.0627	17.6039	20.0472
473	3.18891	5.56091	8.71391	13.8699	17.3589	20.7389	3.02153	5.38422	9.35742	14.0315	17.56	19.974
474	3.28891	5.66091	8.61391	13.7699	17.3589	20.7389	3.0197	5.37324	9.32813	14.0004	17.5179	19.941
475	3.08891	5.46091	8.51391	13.7699	17.2589	20.6389	3.01421	5.36775	9.30617	13.9657	17.4795	19.8879
476	3.18891	5.66091	8.41391	13.6699	17.2589	20.5389	3.00872	5.35677	9.27872	13.9291	17.4411	19.833
477	3.18891	5.66091	8.41391	13.5699	17.1589	20.4389	3.0014	5.34762	9.25859	13.8961	17.3917	19.769
478	3.18891	5.56091	8.51391	13.7699	17.1589	20.3389	2.98859	5.33481	9.24029	13.8504	17.3349	19.7122
479	3.08891	5.56091	8.51391	13.6699	17.0589	20.3389	2.98127	5.322	9.22748	13.8119	17.2782	19.6445
480	3.18891	5.56091	8.41391	13.5699	17.0589	20.2389	2.97212	5.31468	9.20735	13.7717	17.2233	19.5915
481	3.18891	5.56091	8.41391	13.4699	17.0589	20.2389	2.97029	5.30553	9.17989	13.7406	17.1739	19.542
482	2.98891	5.46091	8.41391	13.5699	16.9589	20.2389	2.9648	5.2982	9.16159	13.7241	17.1281	19.4835
483	2.98891	5.36091	8.51391	13.4699	17.0589	20.2389	2.95931	5.28356	9.1378	13.6838	17.0897	19.4359
484	3.18891	5.46091	8.41391	13.5699	16.8589	20.1389	2.95565	5.26892	9.12499	13.6527	17.0458	19.3792
485	3.18891	5.46091	8.31391	13.3699	16.8589	20.2389	2.95016	5.24696	9.10486	13.6161	16.9872	19.3298
486	2.98891	5.46091	8.41391	13.4699	16.9589	20.1389	2.94284	5.2433	9.08656	13.5868	16.9524	19.2748
487	3.18891	5.46091	8.41391	13.4699	16.7589	20.0389	2.93552	5.22134	9.06826	13.5356	16.903	19.2273
488	3.18891	5.56091	8.21391	13.3699	16.7589	20.0389	2.93552	5.21036	9.05179	13.5118	16.8408	19.1669
489	3.08891	5.56091	8.31391	13.3699	16.7589	19.9389	2.9282	5.18291	9.02616	13.4807	16.7914	19.1193
490	3.18891	5.46091	8.21391	13.3699	16.6589	19.8389	2.92088	5.17193	9.00603	13.4532	16.7493	19.0699
491	3.08891	5.46091	8.21391	13.2699	16.6589	19.9389	2.91905	5.15912	8.98956	13.4203	16.709	19.0095
492	2.98891	5.46091	8.31391	13.3699	16.5589	19.8389	2.91539	5.14264	8.97126	13.3928	16.6724	18.9582
493	2.98891	5.36091	8.21391	13.2699	16.5589	19.7389	2.90989	5.13166	8.9493	13.3526	16.6084	18.907
494	3.08891	5.36091	8.21391	13.1699	16.5589	19.7389	2.89708	5.11336	8.931	13.3105	16.5791	18.8484
495	3.08891	5.36091	8.21391	13.1699	16.4589	19.6389	2.88793	5.10238	8.90538	13.2775	16.548	18.81
496	3.08891	5.26091	8.11391	13.1699	16.4589	19.5389	2.87878	5.0914	8.88707	13.2391	16.5077	18.7496
497	3.08891	5.36091	8.11391	13.1699	16.3589	19.5389	2.8678	5.08591	8.85962	13.2007	16.4656	18.6947
498	2.98891	5.26091	8.11391	13.0699	16.2589	19.4389	2.86231	5.06395	8.83766	13.1586	16.4199	18.6306
499	2.98891	5.16091	8.11391	13.0699	16.2589	19.3389	2.85682	5.05663	8.82119	13.1421	16.3924	18.5776
500	2.98891	5.36091	8.11391	13.0699	16.2589	19.3389	2.8495	5.05114	8.80289	13.0964	16.343	18.5337
501	2.98891	5.26091	8.11391	12.9699	16.0589	19.2389	2.84767	5.04382	8.7791	13.0579	16.2936	18.4879
502	2.98891	5.26091	8.11391	12.9699	15.9589	19.2389	2.84035	5.0365	8.75348	13.0177	16.2533	18.411
503	2.98891	5.16091	8.11391	12.9699	16.1589	19.2389	2.82022	5.02186	8.72602	12.9829	16.2112	18.3634
504	2.88891	5.16091	8.21391	13.0699	16.0589	19.2389	2.81473	5.00905	8.7004	12.9481	16.1618	18.3195
505	2.88891	5.16091	8.01391	12.8699	16.0589	19.2389	2.80924	4.98891	8.67478	12.906	16.1215	18.2482
506	3.08891	5.26091	8.01391	12.8699	15.9589	19.1389	2.80741	4.97244	8.65831	12.8822	16.0575	18.1987
507	3.08891	5.26091	8.01391	12.9699	16.0589	19.2389	2.7946	4.96512	8.64367	12.8658	16.0154	18.1493
508	2.98891	5.26091	8.21391	12.9699	15.9589	19.1389	2.78728	4.9578	8.61988	12.82	15.977	18.0999
509	2.98891	5.26091	8.01391	12.8699	15.9589	19.0389	2.77996	4.94133	8.60158	12.7999	15.944	18.056
510	2.88891	5.06091	8.01391	12.8699	15.9589	18.9389	2.77447	4.93218	8.59059	12.7578	15.9111	18.023
511	2.98891	5.26091	7.91391	12.8699	15.7589	18.9389	2.76898	4.92303	8.5668	12.7267	15.8708	17.9572
512	2.88891	5.06091	7.91391	12.8699	15.7589	18.8389	2.76165	4.91205	8.54484	12.6754	15.8232	17.9059
513	2.98891	5.06091	7.81391	12.7699	15.6589	18.7389	2.75616	4.89924	8.52471	12.6535	15.7921	17.8583
514	2.98891	5.16091	7.81391	12.5699	15.7589	18.7389	2.74884	4.88643	8.49543	12.6242	15.7299	17.8254
515	2.88891	5.06091	7.81391	12.7699	15.5589	18.6389	2.73786	4.87362	8.4753	12.6004	15.6951	17.7888
516	2.88891	5.16091	7.81391	12.6699	15.4589	18.6389	2.73054	4.86264	8.44968	12.562	15.6732	17.754
517	2.98891	5.16091	7.81391	12.6699	15.4589	18.5389	2.72322	4.85531	8.41673	12.5308	15.6347	17.7174
518	2.98891	5.06091	7.81391	12.5699	15.3589	18.5389	2.7159	4.83884	8.40758	12.4888	15.6036	17.6698
519	2.88891	5.06091	7.81391	12.6699	15.4589	18.5389	2.71041	4.82786	8.37098	12.4631	15.5542	17.6168
520	2.88891	5.06091	7.71391	12.6699	15.3589	18.4389	2.70309	4.81505	8.35451	12.4375	15.5213	17.5692
521	2.88891	5.06091	7.61391	12.4699	15.4589	18.4389	2.69943	4.8059	8.33987	12.4156	15.4847	17.5307
522	2.88891	4.96091	7.61391	12.3699	15.3589	18.4389	2.69028	4.78943	8.31974	12.3936	15.4426	17.4795
523	2.88891	5.06091	7.71391	12.5699	15.4589	18.4389	2.68662	4.77113	8.30876	12.3716	15.3987	17.4283
524	2.88891	5.06091	7.71391	12.5699	15.2589	18.2389	2.68479	4.75832	8.29045	12.3405	15.3511	17.3697
525	2.88891	4.96091	7.61391	12.3699	15.2589	18.2389	2.67564	4.74368	8.27764	12.3167	15.309	17.3258
526	2.78891	4.96091	7.61391	12.4699	15.3589	18.3389	2.661	4.73087	8.24287	12.2874	15.2705	17.2892
527	2.88891	5.06091	7.61391	12.3699	15.1589	18.1389	2.661	4.71989	8.22823	12.2563	15.2339	17.2416
528	2.88891	4.96091	7.61391	12.3699	15.1589	18.1389	2.65734	4.70341	8.21359	12.2216	15.1955	17.1958
529	2.88891	4.96091	7.71391	12.3699	15.1589	18.1389	2.65002	4.68877	8.19346	12.185	15.1607	17.1482
530	2.78891	4.86091	7.61391	12.2699	15.0589	18.0389	2.64636	4.67779	8.16601	12.1502	15.1113	17.1098
531	2.78891	4.86091	7.51391	12.3699	15.0589	18.0389	2.63355	4.65766	8.1532	12.1227	15.0747	17.0714
532	2.78891	4.86091	7.51391	12.2699	15.0589	17.9389	2.62623	4.64851	8.13123	12.0861	15.0363	17.022
533	2.78891	4.76091	7.51391	12.2699	15.0589	18.0389	2.62623	4.64119	8.10012	12.0495	14.9924	16.9689
534	2.78891	4.66091	7.61391	12.2699	15.0589	17.9389	2.61158	4.62838	8.07999	12.0239	14.9484	16.9268
535	2.78891	4.76091	7.41391	12.0699	14.8589	17.8389	2.60975	4.6174	8.07084	11.9891	14.91	16.8774
536	2.78891	4.76091	7.41391	12.0699	14.9589	17.7389	2.60426	4.60459	8.04705	11.9653	14.8826	16.839
537	2.58891	4.66091	7.51391	12.1699	14.8589	17.7389	2.60243	4.58995	8.02509	11.9397	14.835	16.7987
538	2.78891	4.76091	7.51391	12.1699	14.7589	17.6389	2.59694	4.57897	8.00313	11.9196	14.8039	16.7529
539	2.68891	4.66091	7.51391	12.0699	14.8589	17.7389	2.58962	4.56433	7.98482	11.8885	14.7727	16.7054
540	2.68891	4.66091	7.61391	12.1699	14.8589	17.7389	2.58047	4.54419	7.97018	11.8629	14.7343	16.6669
541	2.68891	4.66091	7.51391	12.1699	14.6589	17.5389	2.57681	4.52955	7.95371	11.8336	14.6995	16.612
542	2.68891	4.66091	7.51391	12.0699	14.6589	17.5389	2.57315	4.51491	7.92992	11.8116	14.6538	16.5644
543	2.68891	4.66091	7.51391	12.0699	14.6589	17.4389	2.56949	4.50576	7.89881	11.7823	14.6227	16.5169
544	2.68891	4.66091	7.41391	11.9699	14.5589	17.4389	2.564	4.49661	7.87136	11.7329	14.5842	16.462
545	2.68891	4.66091	7.41391	11.9699	14.5589	17.3389	2.55668	4.4838	7.8494	11.7	14.5531	16.4034
546	2.68891	4.66091	7.41391	11.8699	14.5589	17.2389	2.54936	4.46367	7.81828	11.6689	14.5147	16.3467
547	2.68891	4.66091	7.31391	11.9699	14.5589	17.3389	2.54387	4.46184	7.80547	11.6506	14.4818	16.2954
548	2.58891	4.66091	7.21391	11.8699	14.5589	17.3389	2.53472	4.45452	7.78534	11.6176	14.4488	16.2478
549	2.68891	4.66091	7.31391	11.7699	14.4589	17.2389	2.52923	4.43439	7.7707	11.5938	14.4159	16.2076
550	2.58891	4.56091	7.21391	11.7699	14.4589	17.2389	2.52557	4.42158	7.75057	11.5572	14.3646	16.1673
551	2.48891	4.56091	7.11391	11.5699	14.3589	17.2389	2.51825	4.41426	7.73776	11.5225	14.3317	16.1252
552	2.58891	4.46091	7.11391	11.6699	14.1589	17.0389	2.51093	4.39778	7.72495	11.4932	14.3116	16.0703
553	2.68891	4.56091	7.21391	11.7699	14.2589	17.0389	2.49995	4.38863	7.6975	11.4621	14.2841	16.0392
554	2.58891	4.46091	7.21391	11.6699	14.2589	17.0389	2.49446	4.38314	7.68468	11.4309	14.2146	15.9843
555	2.58891	4.56091	7.21391	11.7699	14.1589	16.9389	2.48897	4.3685	7.66821	11.4072	14.1816	15.9587
556	2.48891	4.56091	7.21391	11.8699	14.1589	16.9389	2.47982	4.36118	7.64259	11.3834	14.1432	15.9038
557	2.48891	4.46091	7.31391	11.7699	14.1589	16.9389	2.47616	4.35203	7.62246	11.3522	14.1048	15.8635
558	2.48891	4.46091	7.31391	11.7699	14.0589	16.8389	2.46884	4.34105	7.60599	11.3248	14.0553	15.8269
559	2.48891	4.46091	7.11391	11.5699	14.0589	16.7389	2.45968	4.33739	7.59135	11.3065	14.0242	15.7757
560	2.48891	4.56091	7.11391	11.5699	14.1589	16.8389	2.45053	4.33007	7.5822	11.279	13.9949	15.7244
561	2.38891	4.46091	7.21391	11.6699	14.0589	16.8389	2.45053	4.31177	7.55475	11.2443	13.9602	15.6933
562	2.48891	4.46091	7.11391	11.5699	13.9589	16.6389	2.44504	4.30079	7.53827	11.2132	13.9163	15.6512
563	2.48891	4.46091	7.21391	11.5699	13.9589	16.7389	2.44321	4.28615	7.51997	11.1875	13.8906	15.6091
564	2.48891	4.56091	7.11391	11.5699	13.8589	16.6389	2.43589	4.27883	7.50167	11.1381	13.8577	15.5689
565	2.48891	4.46091	7.11391	11.4699	13.8589	16.5389	2.42674	4.27151	7.48886	11.1015	13.8211	15.5451
566	2.48891	4.46091	7.11391	11.4699	13.8589	16.5389	2.42491	4.26236	7.45226	11.0796	13.7845	15.5085
567	2.38891	4.36091	7.01391	11.3699	13.8589	16.4389	2.4121	4.24771	7.4303	11.0521	13.7515	15.4664
568	2.38891	4.36091	6.91391	11.3699	13.7589	16.5389	2.41027	4.24222	7.42115	11.032	13.7277	15.4243
569	2.28891	4.36091	6.91391	11.2699	13.8589	16.6389	2.40112	4.23673	7.40468	11.0045	13.6875	15.4005
570	2.28891	4.26091	6.91391	11.2699	13.8589	16.5389	2.39563	4.22758	7.37539	10.9734	13.6527	15.3639
571	2.38891	4.36091	6.91391	11.3699	13.6589	16.4389	2.39014	4.20928	7.36441	10.9515	13.6198	15.309
572	2.38891	4.36091	6.91391	11.2699	13.7589	16.3389	2.38282	4.20562	7.34977	10.9295	13.6033	15.2779
573	2.38891	4.36091	6.91391	11.2699	13.6589	16.3389	2.37184	4.18732	7.32964	10.9039	13.585	15.2376
574	2.48891	4.36091	6.91391	11.2699	13.6589	16.3389	2.36818	4.18732	7.30951	10.8782	13.5447	15.1992
575	2.48891	4.36091	6.81391	11.0699	13.5589	16.1389	2.36086	4.17634	7.29487	10.8453	13.5228	15.1644
576	2.38891	4.46091	6.81391	11.2699	13.5589	16.1389	2.35903	4.16536	7.28389	10.8233	13.4752	15.1333
577	2.48891	4.36091	6.91391	11.1699	13.5589	16.3389	2.35171	4.15438	7.27291	10.7922	13.4459	15.1058
578	2.48891	4.36091	6.91391	11.1699	13.6589	16.2389	2.34805	4.13791	7.25644	10.7758	13.413	15.0564
579	2.38891	4.26091	6.81391	11.1699	13.5589	16.2389	2.3389	4.12876	7.24179	10.7465	13.3672	15.0198
580	2.38891	4.26091	6.71391	11.0699	13.4589	16.0389	2.32975	4.11595	7.22715	10.7044	13.3233	14.9741
581	2.38891	4.26091	6.71391	11.0699	13.4589	16.0389	2.32426	4.10496	7.21434	10.6861	13.2867	14.9393
582	2.38891	4.16091	6.61391	11.0699	13.3589	15.9389	2.3151	4.09764	7.19421	10.6696	13.2501	14.8954
583	2.38891	4.16091	6.61391	11.0699	13.3589	15.9389	2.31327	4.07934	7.17957	10.6312	13.2263	14.8679
584	2.38891	4.16091	6.71391	10.9699	13.4589	15.9389	2.30778	4.07019	7.15944	10.6092	13.2062	14.8331
585	2.48891	4.26091	6.71391	10.9699	13.3589	16.0389	2.30046	4.06104	7.14663	10.5616	13.1696	14.7965
586	2.38891	4.16091	6.71391	10.9699	13.3589	15.9389	2.29131	4.04457	7.13016	10.5378	13.1293	14.7544
587	2.38891	4.16091	6.61391	11.0699	13.3589	15.9389	2.28582	4.03359	7.11003	10.5067	13.0982	14.7142
588	2.38891	4.16091	6.81391	11.0699	13.2589	15.7389	2.28216	4.02993	7.10088	10.4921	13.0689	14.6739
589	2.38891	4.26091	6.71391	11.0699	13.1589	15.7389	2.27667	4.02261	7.09355	10.4628	13.0195	14.619
590	2.38891	4.26091	6.81391	11.0699	13.2589	15.7389	2.27301	4.00614	7.08806	10.4262	12.9774	14.5714
591	2.38891	4.16091	6.81391	11.0699	13.2589	15.7389	2.26203	3.99882	7.05878	10.3988	12.9481	14.5422
592	2.38891	4.16091	6.61391	10.9699	13.0589	15.7389	2.25471	3.98967	7.04414	10.3859	12.9225	14.5037
593	2.28891	4.06091	6.61391	10.8699	13.1589	15.6389	2.25288	3.98235	7.02767	10.3658	12.895	14.4616
594	2.28891	4.06091	6.61391	10.8699	13.0589	15.6389	2.25288	3.97137	7.01852	10.3402	12.8603	14.4305
595	2.18891	4.06091	6.71391	10.9699	13.0589	15.5389	2.24556	3.96039	7.00754	10.3127	12.8237	14.3884
596	2.28891	4.06091	6.61391	10.9699	13.0589	15.6389	2.23641	3.95123	6.99656	10.2816	12.798	14.3573
597	2.28891	4.06091	6.61391	10.9699	13.0589	15.5389	2.23458	3.94208	6.96728	10.2597	12.7578	14.3097
598	2.28891	4.06091	6.61391	10.9699	13.0589	15.5389	2.22909	3.93293	6.93982	10.2176	12.7322	14.2859
599	2.28891	4.06091	6.61391	10.8699	12.8589	15.4389	2.22543	3.92195	6.92701	10.2011	12.6992	14.2475

## Sheet: 1.c
	Monovalent SPR	Bivalent SPR with OD- based model	Bivalent SPR with Particle-based model
kon (1/µM 1/s)	0.0665	0.0201031	0.0334
	0.0781	0.0165619	0.0255
	0.0278	0.0194246	0.016
	0.0325	0.0390486	0.0228
		0.0243548	0.0306
		0.0229291	0.0363
koff (1/s)	0.0237	0.164206	0.0383
	0.0447	0.125322	0.0576
	0.0324	0.141015	0.0336
	0.0318	0.128627	0.0208
		0.116075	0.0154
		0.137395	0.0433
KD (nM)	356.391	8168.22	1500
	572.343	7566.9	3610
	1165.47	7259.61	1480
	978.462	3294.03	680
		4766.02	425
		5992.19	1480

## Sheet: 1.e
kon,b (1/s)	Reach (nm)
0.474	34.4
0.942	33.1
0.428	33.3
0.191	35.3
0.136	37.3
1.58	32.3

## Sheet: 1.f
	kon (1/µM 1/s)		koff (1/s)		KD (nM)
	Particle-based model	Monovalent model	Particle-based model	Monovalent model	Particle-based model	Monovalent model
FD11A	0.027169	0.04494	0.030719	0.03232	1130.7	695.438
FD5D	0.022563	0.0672	0.0033058	0.00644	146.51	90.2636
CR3022	0.69937	2.55969	0.046827	0.08003	66.956	31.2378
FI-3A	0.18102	0.15031	0.013978	0.0163	77.221	108.24
EY6A	0.46544	0.64521	0.0066459	0.01435	14.279	22.2432

## Sheet: 1.g
	konb (1/s)	Reach (nm)
FD11A	0.987	32.9
FD5D	3.09	34.7
CR3022	9.63	38.6
FI-3A	1.29	39.3
EY6A	3.12	46.9
