# Supplementary material for: The molecular reach of antibodies crucially underpins their viral neutralisation capacity
Source: Nat Commun. 2025 Jan 2;16:338. doi: 10.1038/s41467-024-54916-5 (PMC11695720; doi:10.1038/s41467-024-54916-5)
Supplement: Supplementary file 4 — Source data [file 41467_2024_54916_MOESM4_ESM.zip › Source Data/Source data for each figure/Figure6.xlsx]

## Sheet: 6.b
	Antigen density (nm^-2)
Antibody Concentration (nM)	1.024E-7	5.12E-7	2.56E-6	1.28E-5	6.4E-5	0.00032	0.0016	0.008	0.04
0.01	1	0.99995	1	0.99995	1	0.9997	0.9981	0.9965	0.9965
0.0188739	1	1	1	0.99985	0.99985	0.9988	0.9963	0.9926	0.9907
0.0356225	0.99985	0.9999	0.99995	0.9996	0.9994	0.9991	0.9955	0.9876	0.9858
0.0672336	0.9999	0.9997	0.99995	0.9999	0.99975	0.99765	0.9896	0.97615	0.9776
0.126896	0.99975	0.9998	0.99965	0.99955	0.99885	0.99695	0.98165	0.95865	0.94825
0.239503	0.99985	0.9996	0.9996	0.9994	0.9976	0.99305	0.9665	0.9297	0.91255
0.452035	0.99935	0.99915	0.9989	0.99885	0.9969	0.98515	0.93685	0.869	0.83075
0.853168	0.9989	0.9986	0.9986	0.99745	0.99285	0.9703	0.8982	0.7746	0.7225
1.61026	0.9981	0.99765	0.99735	0.9947	0.9887	0.95485	0.83185	0.64445	0.545
3.0392	0.9949	0.99455	0.99495	0.9913	0.9784	0.9243	0.7391	0.49595	0.339
5.73615	0.9907	0.98975	0.98895	0.9866	0.96625	0.8675	0.6392	0.37325	0.20035
10.8264	0.98305	0.9823	0.9814	0.97485	0.9338	0.80355	0.5445	0.2896	0.144
20.4336	0.9691	0.96655	0.96545	0.9528	0.8984	0.71305	0.4347	0.22035	0.1052
38.5662	0.9399	0.9423	0.9358	0.91735	0.84985	0.62985	0.3301	0.16455	0.07555
72.7895	0.89325	0.89535	0.88815	0.8697	0.7914	0.54555	0.2624	0.12145	0.0601
137.382	0.81725	0.8166	0.81605	0.79335	0.7083	0.4586	0.19655	0.09325	0.04035
259.294	0.7039	0.7038	0.6983	0.68015	0.60195	0.37065	0.1487	0.0659	0.03235
489.39	0.55295	0.55765	0.5555	0.5404	0.4736	0.28425	0.11065	0.04555	0.02305
923.671	0.39775	0.40015	0.3887	0.38635	0.33585	0.208	0.0759	0.0346	0.01495
1743.33	0.26345	0.25615	0.25705	0.25125	0.2292	0.14345	0.05555	0.0258	0.01155
3290.34	0.16025	0.15755	0.15145	0.1532	0.1377	0.0897	0.0393	0.0195	0.00855
6210.17	0.09165	0.09095	0.09005	0.08855	0.08035	0.0541	0.0284	0.0123	0.00585
11721	0.0508	0.0524	0.04955	0.0488	0.0454	0.03335	0.01975	0.0095	0.00525
22122.2	0.02825	0.0277	0.02585	0.02695	0.0268	0.0214	0.01365	0.00605	0.0038
41753.2	0.0139	0.0141	0.0146	0.0136	0.01355	0.0125	0.0074	0.0043	0.002
78804.6	0.00805	0.0082	0.0082	0.00825	0.00785	0.0076	0.00515	0.0036	0.001
148735	0.00465	0.0039	0.0044	0.0048	0.00445	0.00395	0.00265	0.00255	0.0008
280722	0.00225	0.002	0.00255	0.0021	0.002	0.00265	0.0017	0.00125	0.0006
529832	0.00155	0.001	0.00145	0.00095	0.00115	0.00095	0.0011	0.0006	0.00065
1000000	0.0004	0.00065	0.0005	0.0008	0.00035	0.00045	0.0004	0.00055	0.00045

## Sheet: 6.c
	SARS-CoV-2 Infection (% of control)
Antibody Concentration (nM)	FD-11A IgG				FD-11A Fab
3162.28					53.012	99.5984	97.992	88.3534
1000					38.5542	78.7149	53.012	53.012
316.302	6.55738	0	8.74317	2.18579	33.7349	78.7149	88.3534	56.2249
100	10.929	4.37158	17.4863	15.3005	32.1285	51.4056	78.7149	70.6827
31.6302	6.55738	17.4863	30.6011	26.2295	67.4699	86.747	86.747	102.811
10.0047	39.3443	43.7158	19.6721	30.6011	36.9478	59.4378	69.0763	88.3534
3.1645	28.4153	41.5301	34.9727	50.2732	32.1285	102.811	99.5984	106.024
1.00094	74.3169	67.7596	61.2022	74.3169	69.0763	88.3534	88.3534	80.3213
0.316598	78.6885	72.1311	72.1311	76.5027	59.4378	99.5984	81.9277	123.695
0.10014	83.0601	83.0601	87.4317	93.9891	65.8635	96.3855	99.5984	78.7149
0.0316746	93.9891	107.104	96.1749	67.7596	96.3855	86.747	96.3855	120.482
0.0100187	96.1749	91.8033	113.661	98.3607
0.003167	93.9891	93.9891	69.9454	91.8033
0	78.6885	100.546	87.4317	83.0601	97.992	81.9277	64.257	88.3534

## Sheet: 6.d
Experimental Neutralisation	Antibody type	IC50 (nM)
		Mean	Upper Limit	Lower Limit
	FAB	3162.28
	IgG	2.807	6.126	1.295
Particle model prediction	Antigen density (nm^-2)	IC50 (nM)
	1.024e-007 (Monovalent)	613.492
	5.12e-7	613.553
	2.56e-6	598.971
	1.28e-5	566.75
	6.4e-5	406.218
	3.2e-4	104.906
	1.6e-3	14.5142
	0.008	3.4476
	0.04	1.8094

## Sheet: 6.e
		Predicted Neutralisation for D>2 (nM)
Antibody name	Experiment IC50 (nM)	[Antigen] = 0.00000256 nm^-2	[Antigen] = 0.04 nm^-2	[Antigen] = 0.0005 nm^-2
2	7.913
38	100
40	0.32
55	0.28	22.0512	0.0555898	2.15386
58	0.2	4.24411	0.0978883	0.122241
75	1.42	150.17	0.487979	5.58712
88	0.213
132	0.447	10.5395	0.504837	0.71017
150	0.087
158	0.22
165	0.153	30.8847	0.0433792	0.464208
170	0.167	11.9314	0.124273	0.195196
175	0.167	38.7888	0.19832	1.03221
178	100	52.9073	0.140226	0.828654
181	10.527	4.89981	0.0646296	0.404076
182	6.333	26.485	0.153134	9.19188
183	1.54
187	4.307	315.88	0.766615	18.8469
219	3.873
222	0.113
253	0.293	21.9784	0.0770727	1.03882
263	100
264	100
269	0.527	2.48192	0.149982	0.23374
270	100
278	0.113	6.22526	0.0892801	0.117935
281	0.073	3.48127	0.0673239	0.104657
282	1.12	302.817	0.469863	8.38795
300	100
301	100
315	7.24	32.459	0.751343	1.29728
316	0.087	47.519	0.113581	0.536083
318	0.333	37.6765	0.221416	0.894881
334	100
337	24.48
361	0.553	38.7041	0.0583974	0.318935
379	100
382	2.22	40.1153	0.108177	0.754944
384	0.033	1.923	0.0561167	0.0719038
394	0.26	22.019	0.0362411	0.451505
398	0.62
411	7.547	394.715	0.719436	40.1035
412	100

## Sheet: 6.f
	Virion		Model
	Mean	SD	Mean	Upper Limit	Lower Limit
Antigen density (nm^-2)	0.00092	0.00041	0.00075	0.001	0.0005
