# Supplementary material for: The molecular reach of antibodies crucially underpins their viral neutralisation capacity
Source: Nat Commun. 2025 Jan 2;16:338. doi: 10.1038/s41467-024-54916-5 (PMC11695720; doi:10.1038/s41467-024-54916-5)
Supplement: Supplementary file 4 — Source data [file 41467_2024_54916_MOESM4_ESM.zip › Source Data/Source data for each figure/Figure7.xlsx]

## Sheet: 7.b
	Antigen Concentration 2.56e-6 nm^-2		Antigen Concentration 0.0005 nm^-2		Antigen Concentration 0.04 nm^-2
Antibody Concentration (nM)	Ab 182	Ab 394	Ab 182	Ab 394	Ab 182	Ab 394
0.01	0.9998	0.99915	0.99706	0.9467	0.93275	0.8281
0.0188739	0.99915	0.99815	0.99506	0.90747	0.87725	0.7098
0.0356225	0.9986	0.997	0.98984	0.8457	0.7835	0.51735
0.0672336	0.99715	0.99645	0.98134	0.76705	0.65845	0.29935
0.126896	0.9954	0.9899	0.96813	0.66749	0.4966	0.14095
0.239503	0.9907	0.9844	0.94138	0.56662	0.3709	0.0886
0.452035	0.98225	0.9747	0.90113	0.47143	0.283	0.06345
0.853168	0.9681	0.95435	0.8428	0.38338	0.21075	0.047
1.61026	0.9403	0.9264	0.76805	0.31142	0.15895	0.033
3.0392	0.89595	0.87265	0.67822	0.24874	0.12005	0.0239
5.73615	0.81905	0.78905	0.58261	0.20025	0.08865	0.019
10.8264	0.71185	0.67255	0.47891	0.15682	0.06375	0.0147
20.4336	0.5618	0.51955	0.37055	0.11886	0.0471	0.0101
38.5662	0.4075	0.3673	0.26762	0.08417	0.03525	0.00685
72.7895	0.2682	0.23885	0.18136	0.05815	0.02455	0.00415
137.382	0.16625	0.13445	0.11472	0.03775	0.01765	0.00365
259.294	0.09265	0.0781	0.07083	0.02439	0.01255	0.0035
489.39	0.05185	0.04125	0.04239	0.01614	0.0088	0.0016
923.671	0.0258	0.0229	0.02562	0.01057	0.0058	0.001
1743.33	0.01435	0.01155	0.01391	0.0068	0.0038	0.0008
3290.34	0.0083	0.00885	0.00791	0.00441	0.00285	0.0007
6210.17	0.0037	0.00355	0.00402	0.00288	0.0019	0.0004
11721	0.00215	0.00205	0.00223	0.00158	0.00125	0.00025
22122.2	0.00095	0.00125	0.00092	0.00088	0.0011	0.00015
41753.2	0.001	0.00065	0.00069	0.00055	0.00045	5e-05
78804.6	0.00025	0.00035	0.00026	0.00025	0.0004	0.0001
148735	0.0003	0.00025	0.00014	0.00018	0.0002	5e-05
280722	0.0001	0	9e-05	9e-05	5e-05	5e-05
529832	5e-05	0	3e-05	5e-05	0	5e-05
1000000	0	5e-05	4e-05	4e-05	0	0

## Sheet: 7.c
		IC50 (nM)
	Antigen denisty (nm^-2)	Ab 182	Ab 394
Experiment		10.5	0.26
Particel model prediction	2.56e-06	26.485	22.02
	0.0005	9.192	0.452
	0.04	0.153	0.036
