# Supplementary material for: The molecular reach of antibodies crucially underpins their viral neutralisation capacity
Source: Nat Commun. 2025 Jan 2;16:338. doi: 10.1038/s41467-024-54916-5 (PMC11695720; doi:10.1038/s41467-024-54916-5)
Supplement: Supplementary file 4 — Source data [file 41467_2024_54916_MOESM4_ESM.zip › Source Data/Source data for each figure/Figure4.xlsx]

## Sheet: 4.c
Antibody name	kon (1/µM 1/s)							koff (1/s)							KD (nM)							konb (1/s)							Reach (nm)
269	0.293							0.00151							5.16239							0.0509							42.8
384	0.965	0.62	0.655					0.00422	0.00434	0.00438					4.37306	7	6.68702					1.27	31.6	0.621					41.7	46.4	49.6
281	0.885	0.491						0.00469	0.00499						5.29944	10.1629						1.27	0.213						40.6	44.9
177	0.208	0.202						0.00166	0.0017						7.98077	8.43672						0.0122	0.304						33.3	24.3
58	0.635	0.323						0.00314	0.00516						4.94488	16						1.81	0.621						42.2	50
181	0.8	0.845	0.491					0.00483	0.00428	0.0161					6.0375	5.06509	32.7902					0.434	1.27	0.19					23.9	22.8	34.5
278	0.515	0.466						0.00672	0.00591						13.0485	12.6824						7.57	31.6						43	42.2
155	1.15	1.08	1.22					0.021	0.0213	0.00879					18.2609	19.7222	7.20492					1.68	1.04	3.71					42.1	43.3	40.7
132	0.089	0.086						0.000639	0.00554						7.17978	64.4186						0.0442	22.1						35.6	41.6
170	0.36	0.343	0.41	0.339	0.335			0.00955	0.00889	0.00981	0.009	0.0071			26.5647	25.9562	23.956	26.5879	21.194			10.8	10.8	5.3	7.57	31.6			31.6	29	44.9	43.7	43.8
45	0.22	0.234	0.229					0.00702	0.00702	0.00554					31.9091	30	24.1921					7.57	1.27	15.5					37.1	40.9	37.7
54	0.076							0.00254							33.4211							5.3							40.3
314	0.222	0.19	0.167					0.00882	0.00775	0.00756					39.7297	40.8971	45.2695					15.5	7.57	22.1					36.9	37.2	35.2
55	1.12	1.38	1.35	0.52	2.6	0.705		0.0886	0.0402	0.0307	0.0867	0.0686	0.0251		79.4619	29.1304	22.8253	166.731	26.4355	35.6028		1.42	0.388	0.187	1.51	1.01	0.128		41.9	37.7	37.4	36	48.5	35.6
253	0.289	1.08	0.655	0.775				0.0438	0.00945	0.0286	0.0554				151.557	8.75	43.6641	71.4839				3.65	0.0356	0.434	2.92				28.9	50.4	44.5	38.3
394	1.31	1.18	1.26	2.28	1.02			0.0621	0.0381	0.0417	0.206	0.0427			47.5862	32.4255	33.2271	90.3509	41.8627			5.01	1.56	1.62	29	1.81			34.2	39.7	43.4	40.3	40.6
182	0.61							0.0326							53.4426							0.284							22.3
165	1.88	0.985	0.7					0.103	0.0681	0.0492					54.9333	69.1371	70.2857					15.5	4.41	2.5					32.8	44.1	44.4
315	0.057	0.0595						0.00438	0.00346						76.8421	58.1513						0.888	1.81						37.5	36.1
318	0.204	0.205	0.202					0.0179	0.0158	0.0143					87.9607	77.0732	70.9677					0.788	0.888	0.888					42.1	40.9	40.6
361	0.775							0.0615							79.3548							18.6							35
175	0.252	0.258	0.226	0.216	0.209			0.0192	0.0155	0.0189	0.0194	0.0196			76.3419	60.0775	83.8137	89.8148	94.0048			1.52	1.27	0.794	0.888	1.14			32.5	29.9	42.4	42.8	41.5
382	0.429	0.416						0.0297	0.0402						69.2308	96.6346						2.59	3.89						37.9	35.4
316	0.363	0.331	0.446	0.429	0.455			0.0408	0.0464	0.0307	0.0403	0.0434			112.397	140.393	68.8341	93.9394	95.3846			2.31	6.09	3.71	3.42	7.21			40.7	36.3	43.5	48.5	42.7
57	0.575	0.68	0.615					0.0454	0.0524	0.108					78.9565	77.0588	175.61					0.928	1.06	4.43					30.5	35.1	29.3
178	0.345	0.331	0.292	0.321				0.0159	0.0367	0.0836	0.0301				46.087	111.044	286.301	93.7695				0.888	3.71	15.3	3.71				42.4	38.2	31.2	38.2
140	0.675	0.895	0.376	0.37				0.0517	0.0688	0.0787	0.0545				76.5926	76.8715	209.587	147.497				4.35	2.98	4.81	2.59				30.3	43.8	34.7	35.8
336	0.296	0.239	0.225					0.0296	0.0313	0.0327					100	130.962	145.657					2.28	2.08	2.59					34.8	34.7	32.4
163	0.471	0.424	0.54	0.449				0.0545	0.0701	0.0847	0.0367				115.711	165.525	156.852	81.7372				4.75	8.13	12.6	2.75				34.5	32.6	31.4	35.8
61	0.306	0.317						0.0242	0.0802						79.085	253.397						1.81	13.3						47.3	41
189	0.84	0.7	0.374	0.515				0.109	0.0624	0.106	0.109				129.762	89.1429	283.422	211.65				5.46	2.15	2.85	2.9				30.8	27.5	32.3	33.3
393	0.467	0.386	0.361					0.0544	0.0635	0.0837					116.488	164.721	231.856					4.45	6.67	14					37.3	35.6	32.4
79	0.128							0.0235							183.594							0.979							34.6
1	0.068	0.142	0.148					0.339	0.00828	0.00577					4985.29	58.5159	39.1186					19.7	0.00396	0.00151					37.8	45.1	42.8
386	0.254	0.225	0.145	0.14				0.033	0.03	0.0781	0.0767				130.178	133.63	538.621	549.821				2.31	1.89	7.18	7.57				30.6	28.6	31	29.8
273	0.178	0.176						0.0491	0.0474						276.62	269.318						4.86	5.3						35	35.5
75	0.067	0.0925	0.122	0.107	0.106	0.083	0.0945	0.0327	0.0131	0.0312	0.0278	0.028	0.0544	0.0321	488.06	141.622	256.79	259.813	265.403	655.422	339.683	1.71	0.349	2.31	2.18	2.41	3.71	1.49	38.2	41.9	29.8	29	26.6	31.9	35.3
120	0.148	0.126	0.126	0.157	0.109			0.057	0.0643	0.0555	0.0279	0.0271			385.135	512.351	440.476	177.707	249.77			4.58	5.57	4.4	0.621	0.621			27.7	24.9	23.6	36	32.6
51	0.262							0.0935							356.87							1.29							29.7
172	0.121	0.117	0.102					0.0923	0.0791	0.0279					762.81	676.068	273.529					18.8	13.4	0.888					24.6	22.3	33.6
282	0.095							0.0588							618.947							31.6							25.4
187	0.056	0.0685						0.0441	0.0355						787.5	518.248						4.54	3.37						26.3	25.7
411	0.086							0.0693							805.814							2.12							27.8
143	0.107							0.0924							867.606							28.4							21.9
164	0.0635							0.112							1763.78							2.19							27.2

## Sheet: 4.d
Pearson R	kon	koff	KD	konb	Reach
kon	1	0.08075	-0.5391	-0.03668	0.391
koff		1	0.7959	0.4009	-0.4513
KD			1	0.3615	-0.6184
konb				1	-0.1396
Reach					1
