# Supplementary material for: The molecular reach of antibodies crucially underpins their viral neutralisation capacity
Source: Nat Commun. 2025 Jan 2;16:338. doi: 10.1038/s41467-024-54916-5 (PMC11695720; doi:10.1038/s41467-024-54916-5)
Supplement: Supplementary file 4 — Source data [file 41467_2024_54916_MOESM4_ESM.zip › Source Data/Source data for each figure/Figure5.xlsx]

## Sheet: 5. a-c, e, f, i
Antibody name	D (nm)	kon (1/µM 1/s)	koff (1/s)	konb (1/s)	Reach (nm)	CP	KD (nM)	Experimental Neutralisation IC50 (nM)
1	0.3622	0.1124	0.0253	0.049	41.9	176.667	225.138	n.d.
2	3.9497							7.9133
22	0.8161							n.d.
38	2.1927							n.d.
40	3.9761							0.32
45	1.3259	0.2276	0.0065	5.3016	38.5667	55.4	28.5038	13.3667
51	0.4508	0.262	0.0935	1.29	29.7	104	356.87	5.3267
54	0	0.076	0.0025	5.3	40.3	101	33.4211	n.d.
55	4.2038	1.1195	0.0504	0.5215	39.5167	35.3	44.9885	0.28
57	0.754	0.6218	0.0636	1.6334	31.6333	55.6333	102.232	5.7933
58	2.439	0.4525	0.004	1.0602	46.1	29	8.8948	0.2
61	1.9789	0.3112	0.0441	4.9064	44.15	67.4	141.562	1.32
75	3.441	0.0944	0.0292	1.694	33.2429	101.429	309.573	1.42
78	1.0972							n.d.
79	0.3244	0.128	0.0235	0.979	34.6	47	183.594	49.14
88	3.895							0.2133
91	1.4848							n.d.
120	1.2023	0.1319	0.0434	2.1246	28.96	65.08	329.056	n.d.
132	3.7871	0.0875	0.0019	0.9883	38.6	72.45	21.5061	0.4467
140	0.8181	0.5381	0.0625	3.5648	36.15	61.775	116.151	n.d.
143	0.5513	0.1065	0.0924	28.4	21.9	264	867.606	23.42
144	1.4704							61.5
150	3.9748							0.0867
155	1.3034	1.1486	0.0158	1.8645	42.0333	73	13.7415	n.d.
158	3.9529							0.22
163	1.1947	0.469	0.0587	6.0481	33.575	89.475	125.181	n.d.
164	1.7564	0.0635	0.112	2.19	27.2	32.3	1763.78	n.d.
165	4.1342	1.0894	0.0701	5.5493	40.4333	62.6	64.388	0.1533
170	4.0124	0.356	0.0088	10.8139	38.6	78.32	24.7612	0.1667
172	1.7686	0.113	0.0588	6.0705	26.8333	115.667	520.559	n.d.
175	3.4624	0.2311	0.0185	1.0918	37.82	69.32	79.8468	0.1667
177	0.5321	0.2047	0.0017	0.0609	28.8	111.1	8.2056	n.d.
178	2.0625	0.3215	0.0348	3.698	37.5	88.9	108.265	n.d.
181	3.8644	0.6924	0.0069	0.4714	27.0667	70.0333	10.0091	10.5267
182	3.8644	0.61	0.0326	0.284	22.3	56.1	53.4426	6.3333
183	3.7954							1.54
185	1.4271							n.d.
187	3.8169	0.0619	0.0396	3.9115	26	155.5	638.843	4.3067
189	1.287	0.5801	0.0942	3.1385	30.975	56.95	162.301	n.d.
217	1.4062							6.8733
219	2.6173							3.8733
222	3.6374							0.1133
253	4.3747	0.6309	0.0285	0.637	40.525	31.9	45.1055	0.2933
263	3.3086							n.d.
264	3.9785							n.d.
269	3.617	0.2925	0.0015	0.0509	42.8	29.5	5.1624	0.5267
270	3.1713							n.d.
273	1.0804	0.1767	0.0482	5.0752	35.25	90.55	272.945	n.d.
278	3.0878	0.4899	0.0063	15.4665	42.6	41.1	12.8642	0.1133
280	0.512							n.d.
281	3.6933	0.6592	0.0048	0.5201	42.75	40.8	7.3388	0.0733
282	3.9114	0.095	0.0588	31.6	25.4	288	618.947	1.12
292	0.7448							5.64
293	1.4688							n.d.
300	3.4673							n.d.
301	3.3615							n.d.
314	1.2932	0.1915	0.008	13.7385	36.4333	43.0667	41.8991	n.d.
315	2.9222	0.0582	0.0039	1.2678	36.8	45.5	66.8466	7.24
316	4.3053	0.4016	0.0399	4.1871	42.34	64.24	99.4594	0.0867
318	2.6147	0.2033	0.0159	0.8533	41.2	50.6333	78.3582	0.3333
334	2.0107							n.d.
336	0.789	0.2514	0.0312	2.3073	33.9667	60.0667	124.02	6.46
337	2.1291							24.48
340	0.8781							4.26
361	2.8	0.775	0.0615	18.6	35	174	79.3548	0.5533
369	1.2081							5.3933
373	1.5383							52.7733
379	2.8205							n.d.
382	2.1903	0.4224	0.0346	3.1741	36.65	67.5	81.793	2.22
384	4.0826	0.7318	0.0043	2.921	45.9	43.8	5.8935	0.0333
386	1.8618	0.1842	0.0493	3.9249	30	70.575	267.908	56.7133
387	1.363							n.d.
393	1.693	0.4021	0.0661	7.4623	35.1	68.6667	164.469	n.d.
394	3.1713	1.3495	0.0613	3.6687	39.64	77.12	45.449	0.26
398	3.466							0.62
400	1.1833							n.d.
411	3.5116	0.086	0.0693	2.12	27.8	106	805.814	7.5467
412	3.7931							n.d.
