# Supplementary material for: The molecular reach of antibodies crucially underpins their viral neutralisation capacity
Source: Nat Commun. 2025 Jan 2;16:338. doi: 10.1038/s41467-024-54916-5 (PMC11695720; doi:10.1038/s41467-024-54916-5)
Supplement: Supplementary file 4 — Source data [file 41467_2024_54916_MOESM4_ESM.zip › Source Data/Source data for each figure/Figure2.xlsx]

## Sheet: 2.a PEG3
times	Experimental Data 0.2 nM	Bivalent Fit 0.2 nM	Experimental Data 0.39 nM	Bivalent Fit 0.39 nM	Experimental Data 0.78 nM	Bivalent Fit 0.78 nM	Experimental Data 1.56 nM	Bivalent Fit 1.56 nM	Experimental Data 3.125 nM	Bivalent Fit 3.125 nM	Experimental Data 6.25 nM	Bivalent Fit 6.25 nM	Experimental Data 12.5 nM	Bivalent Fit 12.5 nM	Experimental Data 25.0 nM	Bivalent Fit 25.0 nM
10	1.79906	1.98437	4.14306	3.93177	8.05306	7.46912	15.6731	14.2357	32.1231	29.3219	58.9031	55.7596	117.229	111.556	213.56	208.445
11	2.09906	2.11995	4.64306	4.2892	8.65306	8.11004	16.9731	15.5668	34.7231	31.602	63.6031	61.4415	126.329	120.726	228.96	225.651
12	2.19906	2.31715	4.84306	4.52338	9.35306	8.6277	18.2731	16.9349	37.2231	33.7343	68.5031	66.1498	135.229	129.859	243.56	241.193
13	2.19906	2.53901	5.14306	4.80686	9.95306	9.39187	19.5731	18.1551	39.8231	36.4952	73.6031	71.2648	144.129	138.672	257.86	255.429
14	2.59906	2.71156	5.64306	5.29987	10.7531	10.1437	20.9731	19.0672	42.3231	39.0095	78.0031	75.5293	152.529	147.065	271.36	269.381
15	2.69906	2.95807	5.94306	5.64498	11.3531	10.5874	22.2731	20.2258	44.7231	41.7088	82.6031	80.0527	160.829	154.83	284.46	282.175
16	2.79906	3.069	6.24306	6.10102	11.9531	11.1914	23.5731	21.3474	47.5231	44.0259	87.1031	84.3542	168.829	162.225	296.96	294.882
17	3.09906	3.17992	6.54306	6.40915	12.5531	11.8323	25.0731	22.8264	49.8231	46.5279	91.4031	88.8653	176.529	169.892	309.06	306.431
18	3.29906	3.43875	6.84306	6.69263	13.1531	12.4116	26.1731	23.9111	52.0231	48.9684	95.6031	92.7601	184.329	177.151	320.76	317.98
19	3.49906	3.50038	7.24306	6.85286	13.7531	12.9539	27.3731	25.3161	54.4231	50.9034	99.6031	96.7535	191.429	183.795	331.86	328.678
20	3.59906	3.69759	7.54306	7.13634	14.4531	13.6071	28.6731	26.3761	56.7231	53.3931	103.803	100.993	198.629	191.35	342.76	339.34
21	3.89906	3.80851	7.94306	7.35819	15.2531	14.1618	29.8731	27.4484	59.1231	55.3159	107.803	104.814	205.829	198.523	353.16	349.483
22	3.89906	3.90712	8.04306	7.74028	15.7531	14.6794	31.0731	28.7426	61.3231	57.3126	111.903	109.042	212.729	205.438	363.46	359.134
23	4.09906	4.07967	8.44306	8.23329	16.2531	15.2834	32.0731	29.7902	63.4231	59.4941	115.603	113.146	219.329	211.711	373.16	368.674
24	4.19906	4.17827	8.84306	8.51677	17.0531	15.801	33.2731	30.7516	65.4231	61.4539	119.403	117.016	225.729	217.406	382.46	378.189
25	4.39906	4.2399	9.04306	8.83723	17.5531	16.405	34.3731	32.1074	67.6231	63.5492	123.103	120.788	232.029	223.692	391.26	385.535
26	4.39906	4.32617	9.34306	9.09606	18.3531	17.0335	35.6731	33.155	69.8231	65.4842	126.903	123.881	238.129	229.571	400.06	393.263
27	4.69906	4.49873	9.74306	9.33024	18.9531	17.391	36.9731	34.2273	71.9231	67.407	130.503	127.456	244.429	235.807	408.46	401.114
28	4.69906	4.56036	9.84306	9.58907	19.4531	18.0196	37.9731	35.1147	73.8231	69.4407	134.003	130.87	250.329	240.959	416.66	408.423
29	4.89906	4.65896	10.0431	9.88488	19.8531	18.5496	39.0731	36.224	75.8231	71.4004	137.503	134.148	255.829	246.087	424.16	415.51
30	5.19906	4.73291	10.4431	9.97115	20.3531	18.9686	40.0731	37.0745	78.0231	73.3971	141.003	137.143	261.329	251.103	431.46	421.71
31	5.29906	4.85616	10.5431	10.2053	20.8531	19.4246	40.9731	38.2947	79.8231	75.3321	144.303	139.892	266.729	255.848	438.56	428.439
32	5.49906	4.94244	10.9431	10.5628	21.4531	20.0409	42.1731	39.5395	81.6231	77.1193	147.303	142.751	271.529	261.037	444.96	434.516
33	5.49906	5.05337	11.1431	10.76	22.0531	20.5832	42.9731	40.4762	83.4231	78.8325	150.303	146.215	276.429	266.103	451.26	440.173
34	5.79906	5.2136	11.5431	10.8956	22.3531	20.99	43.9731	41.2651	85.4231	80.6567	153.403	149.358	281.229	270.971	457.16	446.545
35	5.89906	5.3615	11.7431	11.1051	22.9531	21.5323	45.0731	42.2757	87.1231	82.5301	156.203	152.723	285.729	275.532	463.06	451.98
36	5.99906	5.54638	12.0431	11.3886	23.3531	21.8034	45.9731	43.2248	88.8231	84.4405	159.003	155.446	290.129	279.858	468.16	456.713
37	6.19906	5.81753	12.2431	11.6227	23.7531	22.1116	46.6731	44.1985	90.4231	85.7593	161.803	158.294	294.129	283.79	473.06	461.138
38	6.29906	5.91614	12.3431	11.8199	24.2531	22.5922	47.5731	45.1968	92.0231	87.3493	164.403	160.82	298.029	287.894	477.76	466.549
39	6.39906	5.99009	12.6431	12.1281	24.7531	23.1346	48.4731	46.0596	93.6231	88.7913	166.703	163.84	301.729	292.652	482.16	471.43
40	6.59906	6.07637	12.8431	12.3992	25.1531	23.4673	49.1731	46.7005	95.1231	90.3813	168.903	166.576	305.329	295.93	486.16	476.015
41	6.49906	6.19962	12.9431	12.6704	25.6531	23.8741	49.8731	47.5509	96.2231	92.1438	171.003	168.967	308.729	299.985	490.06	480.057
42	6.59906	6.37217	13.1431	12.9539	25.8531	24.2808	50.3731	48.5246	97.3231	93.2778	172.903	171.235	311.429	303.559	492.96	484.421
43	6.69906	6.55705	13.3431	13.1141	26.0531	24.552	50.9731	49.4367	98.4231	94.6952	174.503	173.885	313.929	307.417	495.36	487.366
44	6.89906	6.64333	13.6431	13.262	26.4531	24.9217	51.6731	50.3734	99.3231	96.4577	176.003	176.375	316.029	310.585	497.26	491.076
45	6.89906	6.74193	13.6431	13.5208	26.8531	25.2668	52.1731	51.2609	100.023	97.6902	177.103	178.667	317.829	314.184	499.06	494.342
46	7.09906	6.86518	13.9431	13.7304	26.9531	25.8708	52.5731	52.1113	100.823	98.8241	178.303	180.861	319.529	317.339	500.46	497.757
47	6.99906	6.93913	14.0431	13.9029	27.1531	26.2775	52.8731	53.0973	101.523	100.315	179.403	183.289	321.029	320.556	501.96	501.294
48	7.09906	7.06239	14.0431	14.0631	27.3531	26.6842	53.2731	54.145	102.323	101.338	180.403	185.422	322.429	323.268	503.46	504.523
49	7.19906	7.12401	14.1431	14.3097	27.5531	26.9554	53.7731	54.8475	103.023	102.608	181.603	187.689	324.029	326.016	504.86	507.383
50	7.29906	7.14866	14.3431	14.6055	27.7531	27.2882	54.1731	55.6363	103.723	103.791	182.703	189.92	325.629	328.802	506.46	510.871
51	7.39906	7.13634	14.5431	14.778	27.9531	27.4854	54.5731	56.5238	104.323	105.073	183.803	191.954	327.429	332.068	508.36	513.595
52	7.39906	7.33354	14.5431	14.8273	28.2531	27.9537	54.9731	56.8935	104.923	106.552	184.803	194.407	329.229	335.309	510.36	516.22
53	7.49906	7.4568	14.7431	15.2094	28.4531	28.2989	55.4731	57.707	105.823	107.834	186.003	196.724	331.029	337.774	512.36	518.525
54	7.69906	7.67865	14.9431	15.5052	28.6531	28.57	55.7731	58.3849	106.623	109.288	187.203	198.684	332.729	340.276	514.36	521.088
55	7.69906	7.85121	14.9431	15.6408	28.9531	29.1246	56.2731	59.1367	107.623	110.817	188.603	200.52	334.829	341.854	516.66	523.122
56	7.79906	7.94981	15.1431	15.8626	29.2531	29.4574	56.5731	59.8146	108.323	111.79	189.903	201.691	336.729	344.677	518.76	524.959
65	7.59906	7.7033	14.4431	15.1354	27.9531	28.533	54.5731	58.3232	103.723	109.436	181.203	194.32	314.129	328.025	469.86	486.664
66	7.29906	7.64168	14.0431	14.8766	27.6531	28.114	54.2731	57.4728	102.723	108.117	179.103	191.547	309.429	323.169	461.56	479.121
67	7.39906	7.59238	14.1431	14.7657	27.6531	27.7689	53.6731	56.7949	101.623	106.873	177.003	189.07	305.229	318.313	453.76	470.887
68	7.29906	7.49377	13.9431	14.5808	27.4531	27.3745	53.2731	56.1786	100.423	105.43	174.903	186.568	300.929	313.987	446.06	462.568
69	7.29906	7.37052	13.9431	14.4822	27.1531	27.091	52.8731	55.587	99.7231	103.804	173.103	184.004	296.929	309.722	439.06	454.926
70	7.29906	7.23494	13.8431	14.3097	26.9531	26.6842	52.4731	54.8475	98.7231	102.46	171.303	181.625	293.129	304.866	432.16	447.038
71	7.09906	7.13634	13.5431	14.1618	26.5531	26.3761	51.7731	54.2929	97.9231	101.326	169.403	179.222	289.429	300.527	425.56	439.495
72	7.09906	7.06239	13.4431	13.9399	26.3531	26.0926	51.2731	53.5534	96.9231	100.229	167.603	176.72	285.829	296.374	419.16	432.26
73	7.09906	7.02541	13.3431	13.7797	26.1531	25.8461	50.9731	52.8262	96.1231	99.0953	166.003	174.625	282.229	292.257	413.06	425.333
74	6.89906	6.97611	13.3431	13.6071	26.0531	25.6243	50.6731	52.2099	95.2231	97.8874	164.203	172.702	278.829	288.067	407.06	418.357
75	6.89906	6.92681	13.2431	13.4469	26.1531	25.3285	50.3731	51.606	94.6231	96.6549	162.703	170.533	275.429	284.246	401.16	411.973
76	6.99906	6.80356	13.2431	13.262	25.8531	24.9957	49.8731	50.8911	93.9231	95.6072	161.303	168.413	272.129	280.351	395.36	405.65
77	6.89906	6.70495	13.0431	13.1511	25.6531	24.7122	49.4731	50.3488	93.1231	94.7568	159.803	166.28	269.029	276.715	389.76	399.216
78	6.89906	6.64333	13.0431	13.0402	25.3531	24.4287	49.0731	49.8311	92.3231	93.7954	158.203	164.308	266.129	272.709	384.66	393.386
79	6.79906	6.56938	12.9431	12.9662	25.1531	24.2192	48.7731	49.3011	91.4231	92.378	156.603	162.164	263.229	269.357	379.56	387.408
80	6.79906	6.4831	13.0431	12.7936	25.1531	24.022	48.5731	48.956	90.7231	91.318	155.203	160.216	260.229	265.659	374.46	381.591
81	6.59906	6.4338	12.9431	12.5964	25.2531	23.7138	48.3731	48.2412	90.1231	90.1595	153.803	158.54	257.229	262.368	369.66	376.291
82	6.79906	6.3352	12.9431	12.5102	24.8531	23.4673	47.9731	47.6002	89.3231	89.3337	152.303	156.58	254.429	259.41	364.76	371.114
83	6.69906	6.26124	12.8431	12.4239	24.6531	23.1592	47.6731	47.1319	88.5231	88.3723	151.003	154.67	251.629	255.898	360.16	365.272
84	6.49906	6.24892	12.6431	12.2883	24.6531	22.9127	47.1731	46.6512	87.9231	87.4479	149.603	152.846	248.929	252.607	355.56	360.022
85	6.49906	6.19962	12.4431	12.1897	24.4531	22.6908	46.8731	46.1828	87.2231	86.4619	148.303	151.428	246.229	249.476	351.06	355.215
86	6.29906	6.07637	12.3431	12.1158	24.2531	22.506	46.4731	45.6405	86.5231	85.8333	146.803	149.444	243.429	246.321	346.66	350.075
87	6.39906	6.06404	12.4431	11.9432	23.9531	22.2225	46.1731	45.1968	85.7231	84.9705	145.503	147.842	240.929	243.055	342.46	345.404
88	6.39906	5.95311	12.3431	11.7953	23.7531	22.0376	45.7731	44.8394	85.2231	84.1447	144.403	146.042	238.429	239.924	338.36	340.917
89	6.49906	5.85451	12.3431	11.709	23.6531	21.7788	45.5731	44.3094	84.4231	83.0971	143.003	144.489	235.829	236.904	334.26	336.234
90	6.29906	5.73126	12.2431	11.5981	23.3531	21.5939	45.2731	43.915	84.0231	82.3206	141.803	143.072	233.529	233.909	330.26	331.599
91	6.19906	5.66963	12.0431	11.3886	23.3531	21.3967	44.9731	43.4097	83.5231	81.3962	140.703	141.568	231.129	230.927	326.36	326.891
92	6.09906	5.64498	11.9431	11.29	23.1531	21.2118	44.6731	42.9783	82.7231	80.706	139.403	140.336	228.729	228.153	322.66	322.885
93	6.19906	5.62033	12.0431	11.1544	22.9531	21.0516	44.2731	42.5962	82.0231	79.8432	138.203	138.869	226.529	225.849	318.76	318.695
94	6.09906	5.57103	11.9431	11.0681	22.8531	20.879	43.9731	42.3004	81.4231	79.1653	137.103	137.353	224.229	223.581	315.16	314.221
95	6.29906	5.52173	12.0431	10.9572	22.7531	20.6818	43.7731	41.9306	80.8231	78.3272	135.903	135.886	221.929	220.943	311.66	310.227
96	6.19906	5.49708	11.9431	10.8339	22.5531	20.5093	43.4731	41.5485	80.1231	77.5384	134.803	134.567	219.829	218.589	308.26	306.444
97	6.09906	5.44778	11.8431	10.7723	22.3531	20.4107	42.9731	41.2281	79.6231	76.7742	133.603	133.088	217.529	216.025	304.76	302.425
98	5.99906	5.42313	11.6431	10.6983	22.3531	20.2258	42.7731	40.8213	79.0231	75.8744	132.503	131.918	215.429	213.523	301.16	298.753
99	5.79906	5.39847	11.5431	10.6367	22.1531	20.0409	42.4731	40.4516	78.4231	75.0733	131.403	130.685	213.329	210.935	298.06	295.486
100	5.79906	5.37382	11.5431	10.4888	22.0531	19.893	42.2731	40.0325	78.0231	74.4324	130.303	129.465	211.329	208.556	294.86	292.023
101	5.79906	5.3122	11.4431	10.3532	21.8531	19.6465	41.9731	39.6628	77.5231	73.7545	129.103	128.331	209.429	206.375	291.86	288.572
102	5.79906	5.3122	11.5431	10.1807	21.7531	19.4246	41.8731	39.4163	76.7231	73.052	128.103	126.95	207.629	204.292	288.56	284.924
103	5.89906	5.25057	11.3431	10.1191	21.4531	19.3014	41.2731	39.1328	76.3231	72.485	127.103	125.706	205.729	202.172	285.76	281.546
104	5.89906	5.22592	11.4431	9.99581	21.4531	19.1658	41.0731	38.8	75.7231	71.8071	126.103	124.646	203.629	200.126	282.56	278.182
105	5.79906	5.20127	11.3431	9.8972	21.3531	19.0549	40.9731	38.3933	75.2231	71.0553	125.103	123.573	201.829	198.006	279.66	275.31
106	5.89906	5.13964	11.3431	9.83558	21.2531	18.907	40.5731	38.1098	74.7231	70.2788	124.203	122.291	199.929	196.157	276.66	272.216
107	5.69906	5.09034	11.2431	9.73697	21.1531	18.6605	40.4731	37.7154	74.1231	69.6379	123.203	121.182	198.129	193.84	273.86	269.184
108	5.69906	5.05337	11.1431	9.61372	21.0531	18.4756	40.0731	37.4196	73.5231	68.9476	122.203	120.245	196.529	192.077	271.26	266.411
109	5.89906	5.02872	11.1431	9.49047	20.9531	18.377	39.9731	37.1731	73.1231	68.393	121.303	119.149	194.629	190.265	268.46	263.552
110	5.79906	4.97941	11.0431	9.37954	20.8531	18.2168	39.6731	36.8773	72.6231	67.9986	120.503	118.162	192.829	188.466	265.76	260.618
111	5.69906	4.90546	10.8431	9.30559	20.8531	18.0072	39.4731	36.4952	72.2231	67.5302	119.503	117.176	191.029	186.42	262.96	257.919
112	5.59906	4.88081	10.7431	9.18234	20.7531	17.7731	39.2731	36.187	71.7231	66.9263	118.603	116.24	189.229	184.756	260.26	255.183
113	5.69906	4.88081	10.6431	9.14536	20.4531	17.5759	38.8731	35.9282	71.2231	66.3963	117.603	115.032	187.529	182.833	257.86	252.249
114	5.69906	4.84384	10.6431	9.04676	20.4531	17.4033	38.8731	35.6324	70.4231	65.78	116.603	114.107	185.929	181.071	255.46	249.575
115	5.79906	4.83151	10.5431	8.99746	20.1531	17.2307	38.5731	35.4845	70.2231	65.2501	115.703	113.232	184.229	179.247	252.76	246.752
116	5.59906	4.81919	10.5431	8.89886	20.0531	17.0952	38.3731	35.2503	69.7231	64.7447	114.903	112.333	182.629	177.669	250.36	244.139
117	5.79906	4.79454	10.5431	8.84955	20.0531	16.9226	37.9731	35.0285	69.2231	64.2147	113.903	111.174	181.229	175.98	248.06	241.933
118	5.59906	4.78221	10.5431	8.7756	20.0531	16.6761	37.8731	34.8066	68.8231	63.6354	113.103	110.114	179.529	174.267	245.66	239.493
119	5.59906	4.69593	10.4431	8.75095	19.7531	16.5405	37.3731	34.4615	68.2231	63.0192	112.103	109.227	178.129	172.418	243.46	237.397
120	5.49906	4.63431	10.3431	8.71398	19.5531	16.4543	37.0731	34.1903	67.7231	62.6741	111.403	108.339	176.429	170.915	241.16	235.142
121	5.29906	4.59733	10.2431	8.66467	19.4531	16.2447	36.7731	33.9562	67.3231	62.2427	110.503	107.624	175.029	169.411	238.96	232.492
122	5.39906	4.56036	10.1431	8.6277	19.2531	16.1584	36.5731	33.7466	66.9231	61.8606	109.703	106.478	173.529	167.698	236.76	230.175
123	5.29906	4.54803	10.1431	8.60305	19.1531	16.0352	36.4731	33.4015	66.3231	61.4046	108.803	105.739	172.229	166.379	234.66	227.636
124	5.29906	4.5357	10.0431	8.55375	18.9531	15.8626	36.0731	33.155	66.1231	60.8992	108.203	104.937	170.629	164.925	232.46	225.614
125	5.19906	4.49873	9.94306	8.50445	18.8531	15.764	35.9731	32.9085	65.5231	60.4432	107.303	104.21	169.129	163.495	230.16	223.556
126	5.09906	4.46175	9.84306	8.45514	18.8531	15.6654	35.6731	32.6127	65.3231	59.9502	106.603	103.409	167.829	162.139	228.26	221.35
127	5.19906	4.42478	9.74306	8.39352	18.7531	15.6161	35.4731	32.4401	64.8231	59.5434	105.803	102.657	166.329	160.709	226.16	219.341
128	5.19906	4.41245	9.64306	8.36887	18.6531	15.5422	35.2731	32.1567	64.4231	58.9888	105.103	101.93	164.929	159.292	224.16	217.319
129	4.99906	4.3878	9.64306	8.33189	18.6531	15.4682	35.0731	31.9348	64.2231	58.6067	104.403	101.104	163.529	158.01	222.06	215.286
130	4.99906	4.37548	9.54306	8.28259	18.4531	15.3203	34.9731	31.713	63.6231	58.3356	103.603	100.365	162.129	156.691	220.16	213.018
131	4.89906	4.37548	9.54306	8.19631	18.3531	15.1971	34.7731	31.5404	63.0231	57.9412	102.703	99.3418	160.829	155.52	218.26	211.157
132	4.89906	4.36315	9.44306	8.14701	18.2531	15.0985	34.5731	31.3062	62.5231	57.5961	101.903	98.6639	159.429	154.374	216.26	209.283
133	4.89906	4.3385	9.34306	8.11004	18.1531	14.9752	34.2731	31.0104	62.2231	57.1893	101.103	97.949	158.229	153.216	214.46	207.373
134	4.79906	4.3385	9.24306	8.06074	18.1531	14.9136	34.0731	30.7639	61.8231	56.7949	100.503	97.2095	157.029	151.823	212.66	205.919
135	4.89906	4.31385	9.24306	8.01143	17.9531	14.8643	33.8731	30.5297	61.2231	56.3758	99.6031	96.5316	155.829	150.751	210.76	204.168
136	4.99906	4.26455	9.34306	7.98678	17.8531	14.7164	33.6731	30.3079	60.9231	56.0554	99.0031	95.8537	154.629	149.506	208.96	202.48
137	4.79906	4.2399	9.14306	7.94981	17.8531	14.6548	33.5731	30.0121	60.5231	55.698	98.2031	95.0772	153.529	148.396	207.26	200.841
138	4.99906	4.22757	9.24306	7.90051	17.7531	14.5808	33.3731	29.7779	60.1231	55.2789	97.4031	94.3624	152.029	147.127	205.56	199.103
139	4.69906	4.21525	9.14306	7.86353	17.4531	14.3959	33.1731	29.63	59.6231	54.9584	96.7031	93.7461	151.029	146.129	203.86	197.18
140	4.79906	4.16595	9.14306	7.77725	17.3531	14.2973	32.9731	29.3465	59.3231	54.564	96.1031	93.0559	149.929	144.76	202.16	195.701
141	4.89906	4.11664	9.04306	7.71563	17.2531	14.1987	32.7731	29.1493	58.8231	54.2189	95.5031	92.4889	148.629	143.664	200.56	194.074
142	4.69906	4.09199	8.84306	7.62935	17.1531	14.0631	32.5731	29.026	58.5231	53.9354	94.8031	91.7864	147.529	142.604	198.86	192.435
143	4.79906	4.05502	8.94306	7.54307	16.9531	14.0138	32.2731	28.9028	58.0231	53.7506	94.1031	91.1825	146.329	141.704	197.16	190.709
144	4.69906	4.00572	8.94306	7.49377	16.7531	13.9522	31.9731	28.7179	57.8231	53.3315	93.5031	90.4922	145.229	140.558	195.56	189.058
145	4.69906	3.99339	8.84306	7.4568	16.8531	13.8659	31.7731	28.533	57.5231	53.0234	92.9031	89.8883	144.229	139.621	194.06	187.394
146	4.69906	3.98107	8.94306	7.38285	16.7531	13.7673	31.4731	28.3975	56.9231	52.7152	92.1031	89.2351	143.129	138.61	192.46	185.791
147	4.59906	3.96874	8.84306	7.30889	16.6531	13.7427	31.4731	28.2249	56.6231	52.3948	91.6031	88.816	141.929	137.538	190.86	184.448
148	4.49906	3.95642	8.74306	7.22262	16.6531	13.6811	31.2731	28.0893	56.3231	52.0497	91.0031	88.2244	141.029	136.601	189.46	182.92
149	4.59906	3.95642	8.74306	7.19797	16.5531	13.6564	31.1731	27.8798	56.0231	51.7785	90.4031	87.7067	139.929	135.541	187.96	181.539
150	4.59906	3.90712	8.64306	7.16099	16.3531	13.5208	30.9731	27.7565	55.4231	51.4827	89.6031	87.1767	138.629	134.506	186.26	180.183
151	4.69906	3.89479	8.74306	7.09936	16.2531	13.4099	30.7731	27.6086	55.0231	51.1376	88.9031	86.5728	137.629	133.84	184.86	178.766
152	4.69906	3.85781	8.84306	7.06239	16.1531	13.3606	30.5731	27.3868	54.7231	50.8541	88.3031	85.8949	136.829	132.891	183.36	177.287
153	4.69906	3.83316	8.74306	7.03774	16.1531	13.3236	30.4731	27.1403	54.4231	50.509	87.7031	85.2663	135.829	131.918	182.06	175.943
154	4.59906	3.79619	8.64306	6.95146	16.1531	13.2127	30.3731	27.0047	54.1231	50.1023	87.1031	84.6501	134.829	131.018	180.56	174.538
155	4.59906	3.75921	8.64306	6.90216	15.9531	13.1511	30.0731	26.7828	53.7231	49.8311	86.5031	84.0215	133.829	130.093	179.36	173.343
156	4.69906	3.74689	8.64306	6.87751	15.8531	13.0895	29.9731	26.5856	53.5231	49.6093	85.9031	83.6024	132.729	129.206	177.86	172.123
157	4.69906	3.69759	8.54306	6.84053	15.6531	13.0648	29.6731	26.4377	53.1231	49.3997	85.5031	83.1094	131.729	128.442	176.56	170.915
158	4.59906	3.67293	8.44306	6.80356	15.6531	12.9908	29.4731	26.2652	52.7231	49.03	85.0031	82.6287	130.829	127.813	175.16	169.805
159	4.69906	3.63596	8.34306	6.77891	15.5531	12.9415	29.3731	26.1419	52.3231	48.7958	84.4031	82.1234	129.929	127.086	173.86	168.647
160	4.59906	3.57433	8.24306	6.72961	15.3531	12.8553	29.0731	25.994	52.0231	48.5616	83.6031	81.5934	128.829	126.088	172.46	167.575
161	4.49906	3.52503	8.24306	6.70495	15.5531	12.7936	28.9731	25.8584	51.7231	48.3151	83.2031	81.0757	128.029	125.373	171.36	166.626
162	4.29906	3.50038	8.14306	6.70495	15.4531	12.7197	28.7731	25.7598	51.4231	48.007	82.6031	80.595	127.129	124.559	170.16	165.479
163	4.29906	3.45108	8.14306	6.69263	15.3531	12.6581	28.6731	25.6489	51.2231	47.7112	82.1031	80.1636	126.229	123.758	168.86	164.308
164	4.19906	3.43875	8.04306	6.69263	15.1531	12.5964	28.4731	25.464	50.9231	47.3661	81.5031	79.7446	125.529	122.686	167.66	163.125
165	4.19906	3.40178	7.94306	6.64333	15.1531	12.4978	28.3731	25.2545	50.4231	47.0579	80.8031	79.3255	124.629	121.774	166.26	162.077
166	4.09906	3.3648	7.84306	6.61868	14.9531	12.4239	28.0731	25.0943	50.2231	46.7005	80.4031	78.6846	123.729	121.158	165.06	160.82
167	4.09906	3.34015	7.74306	6.55705	14.9531	12.3499	27.9731	24.934	49.9231	46.5033	80.0031	78.0807	122.829	120.554	163.86	159.674
168	4.09906	3.32783	7.74306	6.5324	14.8531	12.3253	27.7731	24.7985	49.5231	46.2321	79.4031	77.563	122.029	119.876	162.76	158.663
169	3.99906	3.32783	7.64306	6.4831	14.6531	12.2267	27.4731	24.7122	49.2231	45.924	79.0031	77.1563	121.129	119.025	161.66	157.419
170	3.99906	3.27853	7.64306	6.45845	14.5531	12.1774	27.3731	24.6259	48.8231	45.6405	78.4031	76.6509	120.129	118.347	160.36	156.396
171	3.99906	3.27853	7.74306	6.42147	14.5531	12.1158	27.2731	24.5273	48.5231	45.4063	77.9031	76.2319	119.329	117.559	159.16	155.373
172	3.89906	3.25388	7.64306	6.3845	14.3531	12.0788	27.0731	24.441	48.2231	45.2091	77.3031	75.8128	118.529	116.782	158.26	154.288
173	3.89906	3.22922	7.64306	6.3352	14.4531	11.9802	26.9731	24.2685	47.9231	45.1105	76.7031	75.3691	117.629	116.08	156.96	153.339
174	4.09906	3.20457	7.64306	6.31055	14.3531	11.9062	26.7731	24.1945	47.5231	44.8887	76.3031	74.8761	116.829	115.34	155.86	152.316
175	4.09906	3.17992	7.54306	6.23659	14.3531	11.8199	26.6731	24.0343	47.3231	44.6422	75.9031	74.4694	115.929	114.613	154.66	151.342
176	4.09906	3.15527	7.54306	6.22427	14.2531	11.783	26.6731	23.9234	46.9231	44.408	75.3031	74.0996	115.129	113.812	153.46	150.442
177	3.99906	3.15527	7.54306	6.18729	14.1531	11.746	26.5731	23.7508	46.7231	44.1738	74.8031	73.6929	114.329	113.109	152.36	149.469
178	4.09906	3.1183	7.54306	6.16264	14.1531	11.709	26.3731	23.5783	46.5231	43.915	74.3031	73.0889	113.729	112.456	151.56	148.47
179	3.99906	3.10597	7.34306	6.13799	14.0531	11.6104	26.2731	23.455	46.3231	43.7671	73.8031	72.6329	112.829	111.864	150.36	147.521
180	3.99906	3.10597	7.34306	6.13799	13.9531	11.5611	26.1731	23.3564	45.9231	43.5576	73.4031	72.2508	112.029	111.285	149.46	146.548
181	3.99906	3.09365	7.34306	6.11334	13.8531	11.5241	25.9731	23.1839	45.6231	43.3727	72.9031	71.7085	111.429	110.73	148.56	145.673
182	3.89906	3.069	7.24306	6.07637	13.8531	11.4748	25.7731	23.0853	45.3231	43.2741	72.3031	71.2648	110.629	110.151	147.46	144.847
183	3.89906	3.04435	7.14306	6.05171	13.7531	11.4132	25.4731	22.925	45.2231	43.0892	71.9031	70.8457	109.929	109.596	146.46	144.157
184	3.99906	3.04435	7.24306	6.02706	13.7531	11.3393	25.3731	22.8511	45.0231	42.8673	71.5031	70.3897	109.229	108.943	145.66	143.244
185	3.89906	3.01969	7.14306	5.95311	13.6531	11.2776	25.2731	22.7155	44.5231	42.6455	71.0031	69.983	108.429	108.463	144.66	142.517
186	3.89906	2.99504	7.14306	5.92846	13.3531	11.2283	25.0731	22.5676	44.2231	42.4606	70.5031	69.5269	107.729	107.846	143.66	141.457
187	3.89906	2.99504	7.04306	5.89149	13.3531	11.1297	24.9731	22.4567	43.9231	42.2634	70.1031	69.0955	107.129	107.304	142.76	140.619
188	3.89906	2.99504	7.04306	5.85451	13.1531	11.0928	24.6731	22.3827	43.8231	41.9799	69.7031	68.7997	106.529	106.675	141.86	139.855
189	3.89906	2.99504	7.04306	5.84218	13.2531	10.9942	24.6731	22.3334	43.6231	41.7827	69.3031	68.3684	105.629	106.133	140.76	138.968
190	3.69906	2.99504	7.04306	5.80521	13.1531	10.9325	24.5731	22.2102	43.2231	41.5978	68.8031	68.0479	105.129	105.566	140.06	138.129
191	3.69906	2.98272	7.04306	5.78056	13.1531	10.8339	24.5731	22.1485	42.8231	41.3883	68.2031	67.7274	104.429	105.048	138.96	137.328
192	3.59906	2.95807	6.94306	5.71893	13.0531	10.8216	24.4731	22.0006	42.7231	41.2034	67.9031	67.2961	103.729	104.42	138.06	136.515
193	3.59906	2.94574	6.84306	5.66963	12.9531	10.76	24.3731	21.9144	42.4231	41.0555	67.6031	66.877	102.829	103.877	136.96	135.689
194	3.59906	2.94574	6.84306	5.65731	12.9531	10.7353	24.1731	21.8527	42.2231	40.8337	67.2031	66.5319	102.229	103.409	136.06	135.097
195	3.59906	2.93342	6.84306	5.62033	12.7531	10.6983	24.0731	21.7172	41.9231	40.6858	66.8031	66.2361	101.629	102.99	135.16	134.259
196	3.69906	2.92109	6.84306	5.608	12.5531	10.6244	23.7731	21.6309	41.7231	40.4146	66.5031	65.8047	101.029	102.435	134.46	133.434
197	3.69906	2.90877	6.84306	5.57103	12.5531	10.5628	23.5731	21.483	41.4231	40.2297	66.0031	65.4103	100.429	102.041	133.56	132.571
198	3.59906	2.88412	6.84306	5.53405	12.5531	10.5011	23.3731	21.2981	41.1231	40.0325	65.6031	65.2008	99.7291	101.326	132.76	131.671
199	3.49906	2.85947	6.64306	5.49708	12.3531	10.4888	23.1731	21.2365	40.9231	39.823	65.0031	64.9296	99.1291	100.821	131.86	130.993
200	3.59906	2.82249	6.74306	5.43545	12.4531	10.4149	23.2731	21.1502	40.7231	39.5765	64.6031	64.5722	98.5291	100.315	131.16	130.328
201	3.59906	2.79784	6.64306	5.43545	12.4531	10.3532	23.1731	21.0639	40.6231	39.4163	64.2031	64.301	97.9291	99.7978	130.26	129.711
202	3.59906	2.77319	6.54306	5.39847	12.3531	10.3163	23.0731	20.9283	40.3231	39.1328	63.9031	64.0915	97.3291	99.3295	129.56	128.91
203	3.69906	2.76086	6.54306	5.38615	12.2531	10.2423	22.9731	20.8544	40.2231	38.9109	63.5031	63.6231	96.7291	98.7379	128.76	128.084
204	3.69906	2.74854	6.54306	5.38615	12.1531	10.193	22.7731	20.7681	39.9231	38.6767	63.1031	63.241	95.9291	98.0723	127.86	127.431
205	3.69906	2.74854	6.54306	5.3615	12.0531	10.1684	22.6731	20.7065	39.6231	38.5412	62.8031	62.8713	95.4291	97.6779	127.16	126.692
206	3.59906	2.71156	6.54306	5.33685	11.9531	10.1437	22.4731	20.5586	39.4231	38.3686	62.5031	62.6248	94.9291	97.2218	126.26	125.952
207	3.49906	2.71156	6.34306	5.29987	11.8531	10.1191	22.3731	20.4476	39.1231	38.0482	62.0031	62.3783	94.3291	96.7535	125.66	125.163
208	3.49906	2.69924	6.34306	5.28755	11.7531	10.1067	22.2731	20.349	38.9231	37.7893	61.6031	62.1071	93.8291	96.4207	124.76	124.547
209	3.39906	2.68691	6.24306	5.25057	11.7531	10.0574	22.0731	20.2504	38.7231	37.4935	61.2031	61.8236	93.2291	95.9154	123.86	123.955
210	3.49906	2.66226	6.24306	5.22592	11.6531	9.99581	21.9731	20.1395	38.3231	37.3456	60.7031	61.5401	92.4291	95.3854	123.16	122.982
211	3.49906	2.66226	6.24306	5.2136	11.6531	9.93418	21.9731	20.0779	38.2231	37.0745	60.5031	61.3183	92.0291	94.8924	122.66	122.328
212	3.49906	2.66226	6.14306	5.20127	11.5531	9.8479	21.6731	19.967	38.0231	36.9512	60.3031	61.1581	91.3291	94.461	121.76	121.663
213	3.49906	2.64994	6.14306	5.20127	11.5531	9.7986	21.6731	19.8437	37.6231	36.7786	59.9031	60.8623	90.8291	94.0419	120.96	121.096
214	3.49906	2.64994	6.14306	5.15197	11.4531	9.7493	21.4731	19.7081	37.4231	36.5445	59.6031	60.5541	90.3291	93.5366	120.26	120.393
215	3.39906	2.64994	6.04306	5.12732	11.3531	9.7	21.4731	19.6095	37.1231	36.3719	59.1031	60.2953	89.7291	93.1668	119.56	119.851
216	3.19906	2.64994	5.74306	5.09034	11.2531	9.6507	21.2731	19.5479	37.1231	36.1747	58.9031	60.0611	89.2291	92.6368	118.86	119.259
217	3.19906	2.64994	5.64306	5.02872	11.2531	9.63837	21.1731	19.4493	36.9231	35.9898	58.6031	59.753	88.7291	92.1808	118.16	118.692
218	3.19906	2.64994	5.64306	5.01639	11.1531	9.56442	21.0731	19.3877	36.7231	35.8296	58.3031	59.3339	88.3291	91.6755	117.56	118.101
219	3.09906	2.64994	5.64306	5.00407	11.1531	9.53977	21.0731	19.2891	36.5231	35.7433	57.9031	59.0011	87.6291	91.318	116.76	117.497
220	3.19906	2.63761	5.74306	4.99174	11.0531	9.47814	20.7731	19.1781	36.4231	35.5338	57.6031	58.8286	87.1291	90.8497	116.16	116.893
221	3.09906	2.62529	5.64306	4.96709	11.0531	9.44117	20.6731	19.1412	36.3231	35.3859	57.3031	58.3972	86.7291	90.406	115.66	116.153
222	3.09906	2.60063	5.64306	4.94244	11.0531	9.37954	20.5731	19.0302	36.1231	35.2873	56.9031	58.163	86.2291	90.0362	114.96	115.315
223	2.99906	2.58831	5.64306	4.93011	10.9531	9.35489	20.3731	18.9809	35.8231	35.1271	56.5031	57.8056	85.7291	89.6541	114.06	114.65
224	3.09906	2.58831	5.74306	4.90546	10.9531	9.33024	20.3731	18.907	35.7231	34.9792	56.3031	57.5591	85.1291	89.2351	113.56	114.157
225	2.99906	2.58831	5.64306	4.86849	10.7531	9.29326	20.1731	18.8577	35.4231	34.782	56.0031	57.2509	84.6291	88.779	112.86	113.614
226	3.09906	2.56366	5.64306	4.84384	10.8531	9.25629	20.1731	18.6851	35.2231	34.6217	55.7031	56.8812	84.1291	88.4339	112.26	112.887
227	3.09906	2.56366	5.64306	4.83151	10.8531	9.20699	19.9731	18.5496	35.0231	34.4861	55.4031	56.6593	83.6291	88.0518	111.56	112.246
228	2.89906	2.56366	5.54306	4.80686	10.6531	9.18234	19.7731	18.5126	34.7231	34.3136	55.0031	56.4375	83.2291	87.6944	110.96	111.778
229	2.89906	2.53901	5.54306	4.79454	10.5531	9.13304	19.7731	18.451	34.5231	34.1534	54.6031	56.2526	82.8291	87.337	110.36	111.223
230	2.89906	2.51436	5.44306	4.79454	10.5531	9.10839	19.6731	18.3893	34.2231	34.0055	54.3031	56.0307	82.3291	86.9549	109.86	110.619
231	2.89906	2.50203	5.44306	4.76988	10.4531	9.05908	19.5731	18.303	33.9231	33.9315	53.9031	55.698	81.8291	86.6344	109.26	110.052
232	2.79906	2.50203	5.44306	4.74523	10.3531	9.02211	19.4731	18.2291	33.9231	33.8083	53.6031	55.3898	81.3291	86.277	108.66	109.449
233	2.99906	2.50203	5.44306	4.72058	10.3531	8.97281	19.3731	18.1551	33.7231	33.611	53.4031	55.131	80.7291	85.8949	108.06	109.017
234	2.99906	2.47738	5.44306	4.72058	10.2531	8.97281	19.1731	18.1305	33.5231	33.4385	53.1031	55.0077	80.3291	85.5005	107.36	108.45
235	2.99906	2.46506	5.44306	4.72058	10.1531	8.89886	19.0731	18.0319	33.3231	33.2906	52.7031	54.8352	79.8291	85.217	106.76	107.834
236	2.99906	2.45273	5.44306	4.70826	10.1531	8.88653	18.9731	17.921	33.0231	33.1427	52.3031	54.5394	79.4291	84.6994	106.16	107.279
237	3.09906	2.45273	5.34306	4.68361	10.0531	8.86188	18.8731	17.884	32.9231	32.9085	52.0031	54.3299	79.1291	84.3049	105.66	106.762
238	3.09906	2.44041	5.34306	4.67128	9.95306	8.86188	18.6731	17.7854	32.8231	32.7853	51.8031	54.0217	78.7291	83.8612	104.86	106.417
239	2.99906	2.44041	5.34306	4.63431	9.95306	8.81258	18.6731	17.6868	32.6231	32.6374	51.5031	53.8245	78.2291	83.5161	104.46	105.837
240	2.99906	2.41576	5.44306	4.62198	9.95306	8.76328	18.6731	17.6498	32.4231	32.4525	51.3031	53.6273	77.8291	83.1217	103.96	105.357
241	2.79906	2.39111	5.24306	4.59733	9.85306	8.71398	18.3731	17.5882	32.3231	32.2306	50.9031	53.3685	77.3291	82.752	103.36	104.839
242	2.89906	2.37878	5.24306	4.59733	9.75306	8.677	18.2731	17.4773	32.1231	32.0457	50.7031	53.0973	76.7291	82.3206	102.76	104.062
243	2.89906	2.36645	5.24306	4.59733	9.75306	8.65235	18.2731	17.3663	32.0231	31.8732	50.4031	52.8508	76.5291	81.9508	102.26	103.619
244	2.79906	2.36645	5.24306	4.57268	9.75306	8.61537	18.1731	17.2924	31.9231	31.6883	50.2031	52.7152	76.0291	81.618	101.66	103.002
245	2.69906	2.3418	5.04306	4.56036	9.85306	8.59072	18.0731	17.2554	31.6231	31.4911	49.9031	52.4687	75.6291	81.2359	101.16	102.472
246	2.59906	2.31715	5.14306	4.54803	9.85306	8.59072	18.0731	17.0828	31.3231	31.3555	49.5031	52.1976	75.2291	80.8908	100.66	101.942
247	2.59906	2.31715	5.04306	4.5357	9.55306	8.54142	17.9731	17.0089	31.2231	31.2692	49.2031	52.0127	74.8291	80.5211	100.16	101.4
248	2.59906	2.28018	5.04306	4.51105	9.55306	8.54142	17.8731	16.9842	31.1231	31.146	49.0031	51.7908	74.3291	80.0281	99.6601	100.919
249	2.59906	2.28018	4.94306	4.4864	9.55306	8.51677	17.7731	16.9226	30.8231	31.072	48.7031	51.5074	74.0291	79.5104	99.1601	100.685
250	2.59906	2.26785	4.94306	4.46175	9.35306	8.4798	17.6731	16.824	30.6231	30.9241	48.5031	51.3841	73.6291	79.2146	98.6601	100.081
251	2.69906	2.25553	5.14306	4.44943	9.35306	8.45514	17.4731	16.7377	30.5231	30.7269	48.3031	51.1376	73.3291	78.8818	98.2601	99.6129
252	2.69906	2.20623	4.94306	4.42478	9.35306	8.39352	17.4731	16.6884	30.3231	30.5667	47.9031	50.9034	72.7291	78.549	97.7601	99.0953
253	2.59906	2.1939	4.94306	4.42478	9.25306	8.34422	17.2731	16.6268	30.2231	30.4311	47.6031	50.6692	72.4291	78.093	97.1601	98.4913
254	2.59906	2.18158	5.04306	4.3878	9.25306	8.33189	17.2731	16.5775	30.0231	30.3079	47.3031	50.472	72.1291	77.6739	96.6601	97.9121
255	2.59906	2.18158	4.94306	4.37548	9.05306	8.28259	17.1731	16.5159	29.9231	30.1969	47.0031	50.1886	71.5291	77.4028	96.2601	97.3328
256	2.69906	2.18158	4.94306	4.36315	9.05306	8.22096	17.0731	16.4296	29.7231	30.0367	46.7031	49.8681	71.3291	76.9344	95.6601	96.9137
257	2.59906	2.15692	4.94306	4.36315	9.05306	8.18399	16.9731	16.3433	29.4231	29.9011	46.4031	49.5723	71.0291	76.7002	95.2601	96.4084
258	2.59906	2.1446	4.94306	4.3385	9.05306	8.14701	16.9731	16.3187	29.3231	29.8272	46.2031	49.3011	70.5291	76.3798	94.7601	95.9154
259	2.69906	2.13227	4.94306	4.3385	8.95306	8.09771	16.9731	16.1954	29.2231	29.6793	46.0031	49.0423	70.2291	75.9854	94.1601	95.3361
260	2.59906	2.11995	4.84306	4.31385	8.95306	8.08539	16.7731	16.1831	29.1231	29.5684	45.8031	48.7711	69.7291	75.7512	93.7601	94.917
261	2.49906	2.0953	4.84306	4.2892	8.85306	8.01143	16.6731	16.1461	28.9231	29.4081	45.6031	48.5123	69.3291	75.3814	93.1601	94.424
262	2.59906	2.0953	4.84306	4.27687	8.75306	7.97446	16.5731	16.1091	28.8231	29.2602	45.3031	48.3274	69.1291	74.9994	92.9601	93.9803
263	2.49906	2.08297	4.64306	4.27687	8.75306	7.94981	16.5731	15.9982	28.6231	29.0877	45.2031	48.1179	68.7291	74.7528	92.2601	93.5736
264	2.59906	2.08297	4.84306	4.26455	8.55306	7.92516	16.3731	15.9489	28.4231	28.9644	44.8031	48.007	68.3291	74.4694	91.8601	93.2531
265	2.49906	2.07065	4.64306	4.21525	8.65306	7.90051	16.3731	15.875	28.2231	28.7919	44.6031	47.6865	68.0291	74.1366	91.3601	92.6861
266	2.49906	2.07065	4.64306	4.17827	8.75306	7.81423	16.3731	15.8133	28.1231	28.644	44.4031	47.4154	67.7291	73.6929	91.0601	92.2424
267	2.39906	2.046	4.44306	4.16595	8.55306	7.8019	16.1731	15.7394	28.1231	28.533	44.2031	47.1196	67.3291	73.3847	90.5601	91.7371
268	2.59906	2.02135	4.54306	4.16595	8.55306	7.77725	16.0731	15.6285	27.8231	28.4468	43.9031	46.9224	67.0291	73.0766	90.2601	91.3427
269	2.39906	2.02135	4.44306	4.10432	8.35306	7.74028	15.9731	15.5668	27.8231	28.3235	43.7031	46.7498	66.7291	72.7931	89.7601	90.9606
270	2.49906	1.9967	4.54306	4.05502	8.45306	7.74028	16.0731	15.4929	27.5231	28.2126	43.5031	46.5896	66.3291	72.4973	89.3601	90.5785
271	2.49906	1.9967	4.44306	4.03037	8.25306	7.71563	15.8731	15.4313	27.4231	28.0647	43.2031	46.3307	65.9291	72.0906	88.7601	90.1348
272	2.49906	1.9967	4.54306	4.01804	8.25306	7.67865	15.8731	15.382	27.4231	27.9291	43.1031	46.1582	65.7291	71.7085	88.4601	89.7527
273	2.59906	1.9967	4.64306	3.99339	8.15306	7.64168	15.6731	15.2957	27.1231	27.8428	42.9031	46.0103	65.3291	71.3634	87.9601	89.4446
274	2.49906	1.9967	4.64306	3.99339	8.25306	7.61703	15.6731	15.2217	26.9231	27.7689	42.6031	45.8624	65.2291	71.0183	87.7601	88.9886
275	2.49906	1.98437	4.54306	3.96874	8.05306	7.58005	15.5731	15.1724	26.8231	27.6703	42.4031	45.5789	64.8291	70.7102	87.3601	88.5818
276	2.49906	1.98437	4.54306	3.94409	8.05306	7.5061	15.4731	15.0861	26.9231	27.6086	42.3031	45.4803	64.6291	70.402	86.8601	88.249
277	2.39906	1.98437	4.44306	3.91944	8.05306	7.5061	15.3731	15.0615	26.7231	27.4238	42.1031	45.2091	64.1291	70.0569	86.3601	87.8176
278	2.59906	1.97205	4.44306	3.88246	7.95306	7.44447	15.2731	15.0368	26.5231	27.3375	41.9031	44.9996	63.7291	69.6995	86.0601	87.5218
279	2.39906	1.95972	4.34306	3.85781	8.15306	7.39517	15.2731	14.9629	26.3231	27.2019	41.6031	44.7285	63.6291	69.342	85.6601	87.0535
280	2.39906	1.94739	4.34306	3.83316	8.05306	7.34587	15.2731	14.8889	26.2231	27.1156	41.4031	44.4573	63.2291	69.0709	85.4601	86.5358
281	2.39906	1.93507	4.34306	3.80851	8.05306	7.33354	15.0731	14.815	26.1231	27.0417	41.2031	44.1861	62.9291	68.6765	85.0601	86.1537
282	2.49906	1.93507	4.24306	3.80851	8.05306	7.29657	15.0731	14.7534	26.1231	26.9307	41.0031	44.0999	62.5291	68.3191	84.5601	85.784
283	2.39906	1.92274	4.24306	3.79619	7.95306	7.28424	14.9731	14.6671	25.9231	26.7459	40.7031	43.9027	62.1291	68.0479	84.0601	85.3403
284	2.29906	1.91042	4.14306	3.78386	7.95306	7.27192	14.8731	14.6301	25.8231	26.5856	40.5031	43.6931	61.8291	67.7521	83.8601	84.9582
285	2.39906	1.89809	4.14306	3.78386	8.05306	7.27192	14.8731	14.5438	25.6231	26.3884	40.2031	43.4836	61.5291	67.5056	83.3601	84.6131
286	2.19906	1.89809	4.04306	3.78386	7.85306	7.24727	14.6731	14.3959	25.3231	26.2652	40.0031	43.2741	61.2291	67.2837	83.1601	84.2926
287	2.39906	1.89809	4.14306	3.78386	7.85306	7.14866	14.7731	14.359	25.4231	26.1296	39.8031	43.1015	60.9291	67.0002	82.7601	83.8982
288	2.19906	1.89809	4.04306	3.77154	7.75306	7.12401	14.5731	14.3097	25.1231	25.9694	39.5031	42.892	60.7291	66.7537	82.2601	83.5285
289	2.19906	1.88577	4.04306	3.77154	7.55306	7.07471	14.4731	14.2234	25.1231	25.8461	39.3031	42.7441	60.3291	66.4333	81.8601	83.0724
290	2.29906	1.88577	4.04306	3.74689	7.55306	7.05006	14.3731	14.1371	25.0231	25.7352	39.3031	42.6085	60.2291	66.0512	81.5601	82.6534
291	2.19906	1.88577	3.94306	3.72224	7.55306	7.03774	14.2731	14.0878	24.9231	25.5873	39.1031	42.4853	59.8291	65.78	81.1601	82.2959
292	2.19906	1.86112	3.94306	3.70991	7.45306	7.00076	14.1731	14.0755	24.8231	25.4764	39.0031	42.325	59.6291	65.4719	80.8601	81.9631
293	2.29906	1.86112	3.94306	3.67293	7.45306	6.97611	14.1731	14.0385	24.7231	25.3654	38.8031	42.2018	59.3291	65.1638	80.5601	81.4825
294	2.39906	1.81182	4.14306	3.64828	7.45306	6.97611	14.0731	13.9152	24.6231	25.2422	38.5031	42.0662	58.8291	64.9542	80.0601	81.0757
295	2.19906	1.78717	3.94306	3.64828	7.25306	6.95146	13.9731	13.8043	24.4231	25.1066	38.3031	41.869	58.7291	64.6461	79.8601	80.6813
296	2.29906	1.77484	4.04306	3.64828	7.25306	6.92681	13.9731	13.7673	24.2231	24.9094	38.1031	41.6102	58.4291	64.3257	79.5601	80.2869
297	2.09906	1.77484	3.94306	3.64828	7.25306	6.86518	13.9731	13.6934	24.1231	24.8231	37.9031	41.4253	58.1291	64.0422	79.2601	79.8185
298	2.19906	1.77484	4.04306	3.64828	7.15306	6.82821	13.8731	13.6194	24.0231	24.7245	37.8031	41.376	57.9291	63.845	78.8601	79.2639
299	2.19906	1.76252	4.04306	3.63596	7.05306	6.79123	13.7731	13.5825	23.9231	24.6999	37.6031	41.1911	57.6291	63.5492	78.5601	78.8079
300	2.09906	1.76252	3.94306	3.61131	7.15306	6.76658	13.6731	13.5455	23.7231	24.6506	37.4031	40.9692	57.5291	63.3396	78.2601	78.3149
301	2.19906	1.76252	4.04306	3.58666	7.15306	6.74193	13.6731	13.5085	23.6231	24.5643	37.3031	40.846	57.2291	63.0438	77.9601	77.9204
302	1.99906	1.76252	3.94306	3.54968	7.05306	6.72961	13.5731	13.4469	23.5231	24.5027	37.1031	40.6611	56.9291	62.6741	77.6601	77.637
303	1.99906	1.76252	3.94306	3.54968	7.05306	6.69263	13.4731	13.4099	23.4231	24.3794	36.9031	40.5009	56.7291	62.4029	77.3601	77.2549
304	2.09906	1.76252	3.94306	3.52503	6.95306	6.66798	13.3731	13.3729	23.2231	24.2315	36.6031	40.2667	56.4291	62.0578	76.9601	76.8851
305	2.19906	1.76252	3.84306	3.51271	6.85306	6.66798	13.1731	13.3606	23.2231	24.1329	36.6031	40.1558	56.2291	61.8113	76.7601	76.4661
306	2.19906	1.76252	3.74306	3.47573	6.85306	6.60635	13.2731	13.3236	22.9231	24.0097	36.3031	39.8723	55.8291	61.5894	76.2601	76.121
307	2.19906	1.76252	3.84306	3.45108	6.95306	6.59403	13.2731	13.299	22.9231	23.8371	36.2031	39.6751	55.7291	61.3429	75.9601	75.7512
308	2.19906	1.76252	3.74306	3.45108	6.75306	6.59403	13.1731	13.2867	22.7231	23.7755	35.8031	39.4656	55.3291	61.1334	75.5601	75.4431
309	2.19906	1.76252	3.74306	3.42643	6.75306	6.56938	13.0731	13.2127	22.7231	23.6645	35.6031	39.293	55.1291	60.9485	75.3601	75.1349
310	2.29906	1.76252	3.64306	3.4141	6.75306	6.54473	13.0731	13.1264	22.5231	23.5659	35.5031	39.0835	54.8291	60.6897	75.0601	74.7652
311	2.09906	1.75019	3.54306	3.38945	6.55306	6.4831	12.7731	13.1018	22.4231	23.418	35.3031	38.9232	54.5291	60.4678	74.8601	74.5433
312	2.29906	1.75019	3.74306	3.37713	6.65306	6.4338	12.8731	13.0648	22.3231	23.3441	35.2031	38.8	54.2291	60.1967	74.4601	74.1736
313	2.09906	1.75019	3.54306	3.35248	6.55306	6.42147	12.6731	13.0155	22.2231	23.2085	35.0031	38.5905	54.0291	59.9132	74.2601	73.8654
314	1.99906	1.75019	3.44306	3.35248	6.55306	6.3845	12.6731	12.9539	22.1231	23.0113	34.8031	38.3933	53.8291	59.679	73.9601	73.545
315	1.99906	1.73787	3.64306	3.30318	6.55306	6.37217	12.5731	12.9169	22.1231	22.8757	34.7031	38.27	53.6291	59.3832	73.5601	73.1382
316	1.99906	1.73787	3.54306	3.27853	6.55306	6.35985	12.4731	12.9046	22.0231	22.7525	34.6031	38.1591	53.3291	59.0381	73.1601	72.8671
317	1.89906	1.73787	3.54306	3.27853	6.55306	6.3352	12.5731	12.8553	21.7231	22.6292	34.3031	37.9865	53.0291	58.8286	72.9601	72.5096
318	1.89906	1.72554	3.54306	3.27853	6.55306	6.27357	12.3731	12.8183	21.7231	22.5429	34.2031	37.814	52.9291	58.5574	72.7601	72.2631
319	1.89906	1.70089	3.44306	3.25388	6.55306	6.27357	12.5731	12.7567	21.6231	22.469	34.0031	37.7154	52.5291	58.2986	72.3601	72.0043
320	1.89906	1.70089	3.44306	3.25388	6.65306	6.26124	12.4731	12.7197	21.5231	22.4074	33.9031	37.5921	52.3291	58.1753	72.1601	71.6839
321	1.89906	1.70089	3.54306	3.24155	6.55306	6.23659	12.3731	12.6704	21.4231	22.3334	33.8031	37.4565	52.2291	57.9288	71.8601	71.4743
322	1.69906	1.68856	3.44306	3.24155	6.45306	6.22427	12.3731	12.6088	21.1231	22.2471	33.7031	37.3086	52.0291	57.5961	71.6601	71.0922
323	1.79906	1.68856	3.34306	3.2169	6.45306	6.21194	12.4731	12.5964	21.2231	22.1978	33.6031	37.1977	51.6291	57.3372	71.3601	70.7718
324	1.79906	1.68856	3.34306	3.19225	6.25306	6.19962	12.2731	12.4978	21.0231	22.1239	33.3031	37.0868	51.5291	57.103	70.9601	70.5006
325	1.79906	1.67624	3.44306	3.15527	6.45306	6.18729	12.2731	12.4362	20.9231	22.0376	33.3031	36.9635	51.3291	56.9182	70.7601	70.2664
326	1.79906	1.67624	3.24306	3.14295	6.25306	6.15032	12.0731	12.4362	20.7231	21.9883	33.1031	36.8403	51.1291	56.721	70.5601	69.9337
327	1.69906	1.67624	3.24306	3.14295	6.25306	6.10102	11.9731	12.3499	20.7231	21.8651	32.9031	36.7047	50.9291	56.4868	70.2601	69.6872
328	1.79906	1.67624	3.34306	3.10597	6.35306	6.05171	11.9731	12.313	20.4231	21.8034	32.6031	36.5691	50.7291	56.2403	70.0601	69.4037
329	1.89906	1.66391	3.44306	3.10597	6.25306	6.00241	11.8731	12.2883	20.4231	21.7172	32.6031	36.4705	50.4291	55.9938	69.7601	68.9723
330	1.89906	1.66391	3.44306	3.10597	6.35306	5.97776	11.9731	12.2513	20.4231	21.5446	32.4031	36.3349	50.3291	55.7226	69.4601	68.6395
331	1.79906	1.66391	3.24306	3.10597	6.35306	5.92846	11.8731	12.1897	20.4231	21.5076	32.3031	36.187	50.0291	55.3898	69.2601	68.3437
332	1.79906	1.65159	3.34306	3.09365	6.35306	5.90381	11.7731	12.1651	20.4231	21.4337	32.2031	35.9405	49.7291	55.1556	68.9601	67.8877
333	1.89906	1.63926	3.34306	3.09365	6.25306	5.86684	11.6731	12.0788	20.1231	21.372	31.9031	35.7803	49.5291	54.8475	68.7601	67.6288
334	1.79906	1.63926	3.34306	3.08132	6.25306	5.80521	11.6731	12.0418	20.1231	21.3104	31.9031	35.6447	49.4291	54.675	68.5601	67.2714
335	1.69906	1.62694	3.14306	3.069	6.25306	5.79288	11.6731	11.9925	19.9231	21.2241	31.7031	35.4352	49.1291	54.4654	68.2601	66.9386
336	1.79906	1.62694	3.24306	3.069	6.05306	5.78056	11.4731	11.9802	19.8231	21.1625	31.5031	35.3119	49.0291	54.1943	68.0601	66.6798
337	1.79906	1.62694	3.14306	3.04435	6.15306	5.75591	11.4731	11.9185	19.7231	21.0639	31.4031	35.238	48.8291	53.9724	67.8601	66.3717
338	1.89906	1.62694	3.14306	3.01969	6.25306	5.74358	11.4731	11.9062	19.6231	21.0023	31.2031	35.0654	48.6291	53.7999	67.4601	66.0882
339	1.69906	1.62694	3.04306	3.01969	6.05306	5.74358	11.3731	11.8446	19.5231	20.9037	31.1031	34.9175	48.5291	53.578	67.2601	65.817
340	1.79906	1.62694	2.94306	3.00737	6.15306	5.73126	11.3731	11.8076	19.4231	20.8051	30.9031	34.8189	48.4291	53.4178	67.1601	65.5212
341	1.79906	1.62694	2.94306	3.00737	6.05306	5.68196	11.2731	11.783	19.2231	20.7804	30.7031	34.6957	48.1291	53.2822	66.8601	65.2008
342	1.79906	1.61461	2.94306	2.99504	6.05306	5.64498	11.1731	11.6967	19.2231	20.7435	30.6031	34.5354	47.8291	53.1466	66.6601	64.9049
343	1.79906	1.57764	3.04306	2.98272	5.95306	5.63265	11.2731	11.6227	19.1231	20.6079	30.4031	34.3875	47.7291	52.8755	66.3601	64.6091
344	1.79906	1.56531	2.94306	2.97039	5.95306	5.62033	11.0731	11.5611	19.1231	20.4107	30.3031	34.215	47.5291	52.6413	66.0601	64.3503
345	1.89906	1.56531	3.04306	2.97039	5.85306	5.608	11.0731	11.4872	19.1231	20.2628	30.2031	34.1287	47.1291	52.4564	65.8601	64.1778
346	1.89906	1.56531	3.04306	2.95807	5.85306	5.58335	11.0731	11.4502	19.0231	20.1395	30.1031	33.9808	47.0291	52.2962	65.6601	63.9312
347	1.79906	1.56531	2.94306	2.94574	5.75306	5.58335	10.8731	11.4132	19.0231	20.0779	30.0031	33.8452	46.8291	52.136	65.4601	63.6478
348	1.79906	1.56531	3.04306	2.92109	5.65306	5.54638	10.8731	11.3516	18.8231	20.0039	29.9031	33.722	46.6291	51.9634	65.2601	63.4013
349	1.69906	1.55299	2.94306	2.90877	5.75306	5.5094	10.8731	11.29	18.6231	19.893	29.6031	33.5371	46.5291	51.7785	64.9601	63.0808
350	1.79906	1.55299	2.94306	2.90877	5.65306	5.4601	10.7731	11.253	18.5231	19.8684	29.6031	33.3399	46.4291	51.6306	64.8601	62.822
351	1.89906	1.54066	3.04306	2.90877	5.45306	5.42313	10.6731	11.216	18.4231	19.7328	29.4031	33.2043	46.1291	51.4704	64.5601	62.5631
352	1.79906	1.54066	2.94306	2.89644	5.55306	5.39847	10.7731	11.1667	18.3231	19.7081	29.3031	33.0934	46.0291	51.3102	64.2601	62.292
353	1.69906	1.54066	2.94306	2.88412	5.55306	5.3615	10.6731	11.1297	18.3231	19.6095	29.3031	33.0194	45.8291	51.1006	64.1601	62.0208
354	1.79906	1.54066	2.94306	2.85947	5.35306	5.34917	10.5731	11.1051	18.3231	19.5479	29.4031	32.9578	45.7291	50.9034	63.8601	61.7497
355	1.69906	1.52834	2.94306	2.83482	5.45306	5.3122	10.5731	11.0435	18.2231	19.4863	29.2031	32.8962	45.4291	50.6939	63.5601	61.5278
356	1.79906	1.52834	3.04306	2.82249	5.45306	5.29987	10.6731	10.9942	18.1231	19.3753	29.0031	32.7976	45.2291	50.546	63.2601	61.306
357	1.69906	1.51601	2.94306	2.82249	5.35306	5.28755	10.5731	10.9449	18.1231	19.2644	29.0031	32.662	45.1291	50.3611	63.0601	60.9978
358	1.69906	1.49136	2.94306	2.81016	5.35306	5.25057	10.4731	10.8956	17.9231	19.2151	28.8031	32.5511	45.0291	50.1146	63.0601	60.702
359	1.69906	1.47903	2.94306	2.81016	5.25306	5.25057	10.3731	10.8463	17.8231	19.1165	28.6031	32.4648	44.7291	49.8188	62.7601	60.5295
360	1.59906	1.47903	2.84306	2.79784	5.25306	5.25057	10.3731	10.76	17.7231	19.0795	28.5031	32.2799	44.6291	49.6832	62.6601	60.3199
361	1.49906	1.47903	2.84306	2.78551	5.15306	5.22592	10.1731	10.7107	17.5231	18.9316	28.3031	32.1813	44.3291	49.5107	62.3601	59.9995
362	1.69906	1.47903	2.84306	2.77319	5.25306	5.22592	10.2731	10.6614	17.6231	18.8947	28.2031	32.095	44.1291	49.3011	62.0601	59.6914
363	1.59906	1.47903	2.74306	2.76086	5.25306	5.20127	10.2731	10.6121	17.6231	18.7961	28.1031	31.9348	44.0291	49.0546	61.7601	59.4448
364	1.59906	1.47903	2.74306	2.76086	5.35306	5.20127	10.1731	10.5628	17.4231	18.7098	28.0031	31.8362	44.0291	48.7958	61.8601	59.1983
365	1.69906	1.47903	2.74306	2.76086	5.25306	5.17662	10.0731	10.5504	17.4231	18.6605	28.0031	31.6883	43.8291	48.537	61.5601	58.9395
366	1.69906	1.47903	2.74306	2.76086	5.35306	5.15197	10.1731	10.4642	17.4231	18.6358	27.8031	31.5158	43.7291	48.3151	61.3601	58.6314
367	1.69906	1.47903	2.74306	2.74854	5.25306	5.13964	9.97306	10.4395	17.2231	18.5989	27.5031	31.3062	43.6291	48.0316	61.1601	58.2739
368	1.69906	1.47903	2.74306	2.72389	5.25306	5.11499	9.97306	10.4149	17.3231	18.5619	27.6031	31.183	43.4291	47.8591	60.9601	58.0398
369	1.69906	1.46671	2.64306	2.69924	5.35306	5.09034	9.97306	10.3532	17.1231	18.5372	27.3031	30.9611	43.3291	47.6495	60.8601	57.8056
370	1.59906	1.46671	2.74306	2.68691	5.15306	5.07802	9.97306	10.3039	17.2231	18.5249	27.3031	30.8255	43.1291	47.3907	60.5601	57.5098
371	1.59906	1.46671	2.74306	2.68691	5.15306	5.06569	9.77306	10.2916	17.1231	18.3647	27.2031	30.7393	42.9291	47.2428	60.4601	57.3002
372	1.59906	1.46671	2.74306	2.67459	5.25306	5.04104	9.87306	10.267	17.0231	18.2414	27.0031	30.579	42.8291	47.0456	60.2601	56.9921
373	1.69906	1.46671	2.84306	2.66226	5.05306	5.02872	9.77306	10.2053	17.0231	18.1921	27.1031	30.4435	42.5291	46.8238	60.1601	56.8072
374	1.79906	1.45438	2.84306	2.62529	5.05306	5.00407	9.77306	10.1684	16.8231	18.1551	26.8031	30.3079	42.4291	46.6389	60.0601	56.4621
375	1.69906	1.44206	2.84306	2.60063	4.95306	4.99174	9.57306	10.156	16.8231	18.1305	26.8031	30.1353	42.3291	46.417	59.8601	56.2403
376	1.59906	1.44206	2.74306	2.60063	4.95306	4.99174	9.57306	10.0821	16.8231	18.0565	26.8031	29.9751	42.0291	46.2568	59.6601	55.9814
377	1.59906	1.42973	2.74306	2.56366	4.95306	4.96709	9.57306	10.0698	16.7231	17.9826	26.6031	29.8518	41.9291	46.0842	59.4601	55.7349
378	1.59906	1.41741	2.64306	2.53901	4.95306	4.90546	9.47306	10.0328	16.6231	17.8717	26.5031	29.7163	41.8291	45.8994	59.2601	55.587
379	1.49906	1.40508	2.64306	2.52668	4.85306	4.88081	9.37306	9.95883	16.5231	17.7731	26.4031	29.5807	41.6291	45.7638	59.0601	55.3898
380	1.39906	1.39276	2.54306	2.51436	5.05306	4.84384	9.57306	9.93418	16.5231	17.7114	26.3031	29.4328	41.3291	45.5296	58.7601	55.1803
381	1.49906	1.39276	2.54306	2.51436	4.95306	4.83151	9.37306	9.81093	16.3231	17.6375	26.0031	29.2972	41.1291	45.3447	58.5601	54.9461
382	1.49906	1.39276	2.64306	2.50203	4.85306	4.80686	9.47306	9.78628	16.3231	17.5882	26.1031	29.1863	41.1291	45.0859	58.3601	54.7489
383	1.59906	1.38043	2.64306	2.50203	4.85306	4.75756	9.37306	9.76163	16.2231	17.4896	26.0031	29.1	40.9291	44.8764	58.1601	54.5271
384	1.49906	1.38043	2.64306	2.50203	4.75306	4.75756	9.37306	9.7	16.1231	17.4403	25.9031	28.9398	40.7291	44.7408	58.0601	54.2929
385	1.59906	1.36811	2.74306	2.47738	4.65306	4.75756	9.17306	9.68767	16.0231	17.3293	25.9031	28.7672	40.6291	44.5559	57.9601	54.145
386	1.49906	1.34346	2.64306	2.47738	4.65306	4.74523	9.17306	9.6507	15.9231	17.2554	25.8031	28.6686	40.5291	44.408	57.7601	53.9354
387	1.49906	1.34346	2.54306	2.46506	4.65306	4.74523	9.07306	9.63837	16.0231	17.2061	25.8031	28.5577	40.3291	44.3094	57.4601	53.7382
388	1.49906	1.34346	2.64306	2.46506	4.65306	4.74523	9.17306	9.57675	15.8231	17.1568	25.6031	28.4344	40.4291	44.1368	57.3601	53.4178
389	1.59906	1.33113	2.64306	2.46506	4.55306	4.73291	8.97306	9.56442	15.8231	17.1198	25.5031	28.2989	40.2291	43.9396	57.3601	53.2329
390	1.49906	1.31881	2.54306	2.45273	4.65306	4.68361	8.97306	9.52744	15.6231	17.0335	25.3031	28.1386	40.1291	43.6315	57.0601	52.9124
391	1.49906	1.31881	2.64306	2.42808	4.65306	4.68361	8.97306	9.44117	15.7231	16.9473	25.3031	27.9907	39.9291	43.4836	56.8601	52.7029
392	1.59906	1.31881	2.64306	2.42808	4.55306	4.67128	8.87306	9.41652	15.6231	16.8856	25.3031	27.9168	39.9291	43.3727	56.6601	52.518
393	1.49906	1.31881	2.54306	2.40343	4.65306	4.64663	8.87306	9.34257	15.5231	16.7501	25.1031	27.7689	39.7291	43.2248	56.4601	52.2592
394	1.59906	1.31881	2.64306	2.37878	4.65306	4.59733	8.97306	9.26861	15.5231	16.6884	24.9031	27.5963	39.5291	43.1262	56.2601	52.0373
395	1.59906	1.31881	2.54306	2.37878	4.55306	4.59733	8.87306	9.25629	15.3231	16.6145	24.8031	27.4977	39.4291	42.9166	56.2601	51.8894
396	1.39906	1.30648	2.54306	2.37878	4.55306	4.56036	8.77306	9.19466	15.3231	16.5652	24.6031	27.3991	39.2291	42.7811	56.0601	51.6799
397	1.49906	1.30648	2.64306	2.36645	4.55306	4.5357	8.87306	9.14536	15.2231	16.5159	24.4031	27.3252	39.0291	42.6332	55.9601	51.5074
398	1.49906	1.30648	2.44306	2.35413	4.65306	4.52338	8.77306	9.10839	15.3231	16.4789	24.5031	27.1896	38.8291	42.4483	55.7601	51.3225
399	1.39906	1.29415	2.54306	2.3418	4.65306	4.51105	8.67306	9.08373	15.2231	16.4419	24.4031	27.0663	38.8291	42.325	55.6601	50.9774
400	1.49906	1.29415	2.54306	2.32948	4.45306	4.44943	8.47306	9.03443	15.1231	16.368	24.3031	27.0047	38.8291	42.1525	55.4601	50.7432
401	1.49906	1.28183	2.54306	2.31715	4.45306	4.4371	8.57306	8.97281	15.1231	16.294	24.2031	26.9061	38.7291	41.9676	55.4601	50.4967
402	1.39906	1.28183	2.34306	2.30483	4.45306	4.4371	8.47306	8.96048	14.9231	16.2077	24.1031	26.7952	38.4291	41.8197	55.1601	50.1639
403	1.49906	1.28183	2.34306	2.30483	4.55306	4.42478	8.57306	8.92351	14.8231	16.1584	24.1031	26.7089	38.3291	41.6225	54.9601	49.9051
404	1.49906	1.2695	2.44306	2.2925	4.35306	4.41245	8.47306	8.8742	14.6231	16.1091	23.9031	26.6473	38.1291	41.4376	54.8601	49.5969
405	1.49906	1.25718	2.44306	2.2925	4.45306	4.40013	8.47306	8.84955	14.8231	15.9982	23.9031	26.4994	37.9291	41.2527	54.6601	49.3874
406	1.39906	1.25718	2.34306	2.26785	4.45306	4.37548	8.47306	8.83723	14.6231	15.8996	23.8031	26.4131	37.9291	41.0802	54.5601	49.1532
407	1.39906	1.25718	2.34306	2.26785	4.55306	4.35083	8.57306	8.8249	14.5231	15.8626	23.7031	26.2282	37.7291	40.9323	54.2601	48.956
408	1.39906	1.25718	2.34306	2.2432	4.35306	4.35083	8.37306	8.76328	14.4231	15.8257	23.6031	26.1666	37.5291	40.7597	54.1601	48.7835
409	1.39906	1.24485	2.44306	2.23088	4.35306	4.35083	8.47306	8.68933	14.3231	15.7764	23.5031	26.068	37.4291	40.5502	53.9601	48.5616
410	1.39906	1.24485	2.34306	2.20623	4.35306	4.35083	8.37306	8.65235	14.4231	15.7394	23.4031	25.9817	37.4291	40.4146	53.9601	48.3891
411	1.39906	1.2202	2.34306	2.20623	4.25306	4.3385	8.37306	8.64002	14.4231	15.7024	23.3031	25.8461	37.3291	40.2667	53.8601	48.2288
412	1.29906	1.2202	2.24306	2.1939	4.25306	4.32617	8.27306	8.59072	14.2231	15.6408	23.1031	25.7352	37.2291	40.0079	53.7601	47.9207
413	1.39906	1.20788	2.24306	2.1939	4.25306	4.2892	8.17306	8.55375	14.3231	15.5668	23.2031	25.5996	37.1291	39.9586	53.5601	47.6988
414	1.39906	1.20788	2.34306	2.18158	4.15306	4.26455	8.27306	8.51677	14.3231	15.5299	23.1031	25.501	37.1291	39.7121	53.4601	47.4277
415	1.29906	1.19555	2.24306	2.16925	4.25306	4.2399	8.17306	8.4798	14.2231	15.4066	23.1031	25.3901	37.0291	39.5888	53.3601	47.1689
416	1.19906	1.18323	2.24306	2.16925	4.15306	4.2399	8.17306	8.44282	14.1231	15.3327	22.9031	25.2052	36.8291	39.4409	53.2601	46.9717
417	1.29906	1.1709	2.24306	2.16925	4.25306	4.22757	8.17306	8.38119	14.0231	15.2834	22.8031	25.0573	36.6291	39.2314	52.9601	46.8731
418	1.29906	1.15858	2.24306	2.15692	4.15306	4.21525	8.17306	8.38119	14.0231	15.1724	22.7031	24.9957	36.5291	39.0095	52.9601	46.7252
419	1.29906	1.15858	2.24306	2.1446	4.05306	4.17827	7.97306	8.30724	13.9231	15.1354	22.6031	24.8847	36.4291	38.9109	52.7601	46.491
420	1.39906	1.14625	2.24306	2.1446	3.95306	4.15362	8.07306	8.29492	13.9231	15.0738	22.6031	24.7985	36.4291	38.7384	52.6601	46.2445
421	1.29906	1.14625	2.24306	2.13227	4.05306	4.15362	8.17306	8.25794	13.8231	15.0245	22.5031	24.6999	36.4291	38.5905	52.6601	46.0103
422	1.29906	1.1216	2.24306	2.13227	4.05306	4.1413	7.97306	8.22096	13.7231	14.9629	22.4031	24.6506	36.1291	38.4302	52.4601	45.8501
423	1.29906	1.10928	2.24306	2.13227	3.95306	4.12897	7.87306	8.18399	13.7231	14.9136	22.4031	24.5396	36.1291	38.2823	52.3601	45.5912
424	1.39906	1.10928	2.34306	2.11995	3.85306	4.11664	7.87306	8.15934	13.6231	14.8643	22.3031	24.4657	35.9291	38.1221	52.1601	45.468
425	1.29906	1.09695	2.34306	2.11995	3.95306	4.10432	7.87306	8.14701	13.5231	14.7903	22.2031	24.3671	35.9291	37.9865	52.2601	45.2215
426	1.19906	1.08463	2.24306	2.11995	3.85306	4.09199	7.97306	8.12236	13.6231	14.7164	22.2031	24.2808	35.7291	37.8756	52.1601	44.9873
427	1.09906	1.08463	2.24306	2.11995	3.85306	4.09199	7.87306	8.11004	13.5231	14.6671	22.1031	24.1329	35.6291	37.703	51.8601	44.8271
428	1.19906	1.08463	2.24306	2.11995	3.85306	4.06734	7.87306	8.04841	13.5231	14.5931	22.0031	24.059	35.6291	37.5182	51.8601	44.6175
429	1.19906	1.0723	2.24306	2.10762	3.95306	4.05502	7.77306	8.01143	13.4231	14.5808	21.9031	24.0097	35.6291	37.3949	51.7601	44.5066
430	1.19906	1.0723	2.34306	2.0953	3.95306	4.05502	7.77306	7.92516	13.3231	14.5192	21.8031	23.8741	35.4291	37.247	51.5601	44.3217
431	1.29906	1.05997	2.24306	2.08297	3.75306	4.00572	7.57306	7.85121	13.2231	14.4576	21.7031	23.7631	35.3291	37.1361	51.3601	44.1122
432	1.29906	1.05997	2.24306	2.07065	3.95306	4.00572	7.77306	7.8019	13.2231	14.3836	21.8031	23.6029	35.1291	36.9759	51.1601	43.9766
433	1.29906	1.05997	2.24306	2.05832	3.85306	4.00572	7.67306	7.77725	13.2231	14.3466	21.6031	23.492	35.0291	36.8033	51.0601	43.7917
434	1.29906	1.04765	2.24306	2.02135	3.75306	3.99339	7.67306	7.76493	13.1231	14.2973	21.5031	23.3934	34.9291	36.5938	50.9601	43.6069
435	1.39906	1.04765	2.34306	2.02135	3.85306	3.99339	7.57306	7.74028	13.1231	14.285	21.4031	23.2578	34.8291	36.3966	50.7601	43.422
436	1.29906	1.03532	2.14306	2.00902	3.75306	3.98107	7.57306	7.72795	13.0231	14.2357	21.4031	23.2578	34.8291	36.3226	50.6601	43.2371
437	1.29906	1.03532	2.14306	2.00902	3.75306	3.95642	7.57306	7.69098	12.9231	14.1864	21.4031	23.1839	34.7291	36.2487	50.5601	43.0892
438	1.19906	1.023	2.14306	1.9967	3.65306	3.94409	7.47306	7.67865	12.8231	14.1125	21.3031	23.1222	34.6291	36.1131	50.3601	42.9413
439	1.19906	1.023	2.14306	1.9967	3.75306	3.93177	7.57306	7.64168	12.7231	14.0385	21.3031	23.0483	34.4291	35.9652	50.2601	42.8304
440	1.29906	1.023	2.14306	1.98437	3.65306	3.89479	7.37306	7.59238	12.7231	13.9522	21.2031	22.9743	34.2291	35.805	50.0601	42.6825
441	1.29906	1.023	2.14306	1.97205	3.75306	3.85781	7.37306	7.56772	12.7231	13.8906	21.1031	22.9004	34.0291	35.6324	49.9601	42.4236
442	1.39906	1.023	2.04306	1.94739	3.75306	3.82084	7.37306	7.5554	12.7231	13.8166	21.0031	22.8388	34.0291	35.4598	49.9601	42.2634
443	1.39906	1.01067	2.14306	1.92274	3.75306	3.79619	7.27306	7.53075	12.7231	13.7673	20.9031	22.7278	34.0291	35.3366	49.9601	42.1525
444	1.39906	1.01067	2.14306	1.91042	3.65306	3.77154	7.27306	7.49377	12.6231	13.7673	20.8031	22.5922	33.9291	35.201	49.7601	41.9553
445	1.29906	1.01067	2.14306	1.91042	3.65306	3.74689	7.27306	7.46912	12.5231	13.6687	20.8031	22.5306	33.8291	35.0408	49.6601	41.795
446	1.19906	1.01067	1.94306	1.91042	3.65306	3.73456	7.27306	7.43215	12.3231	13.6318	20.7031	22.3827	33.7291	34.8929	49.5601	41.6841
447	1.19906	1.01067	2.04306	1.91042	3.75306	3.72224	7.37306	7.38285	12.4231	13.6194	20.7031	22.2964	33.6291	34.782	49.4601	41.5855
448	1.09906	1.01067	1.94306	1.89809	3.65306	3.70991	7.37306	7.35819	12.3231	13.5455	20.7031	22.2225	33.6291	34.671	49.3601	41.4869
449	0.999063	1.01067	1.84306	1.86112	3.85306	3.70991	7.47306	7.33354	12.3231	13.5208	20.5031	22.1609	33.5291	34.5354	49.3601	41.4006
450	1.09906	1.01067	1.94306	1.86112	3.65306	3.69759	7.27306	7.30889	12.2231	13.4715	20.4031	22.0746	33.4291	34.3999	49.2601	41.2034
451	0.999063	1.01067	2.04306	1.84879	3.65306	3.66061	7.17306	7.28424	12.1231	13.4346	20.3031	21.9883	33.4291	34.2766	49.0601	40.9692
452	0.999063	1.01067	2.04306	1.83647	3.65306	3.66061	7.27306	7.22262	12.1231	13.3976	20.3031	21.9267	33.3291	34.1903	48.9601	40.8706
453	0.999063	1.01067	1.94306	1.82414	3.55306	3.63596	7.17306	7.17332	12.2231	13.336	20.3031	21.8527	33.1291	34.0794	48.7601	40.7227
454	0.999063	1.01067	1.94306	1.82414	3.55306	3.63596	7.17306	7.12401	12.2231	13.2497	20.2031	21.8034	33.0291	33.9931	48.6601	40.5748
455	0.999063	1.01067	1.84306	1.82414	3.45306	3.63596	6.97306	7.11169	12.1231	13.2497	20.1031	21.7541	32.9291	33.8452	48.5601	40.4639
456	1.09906	1.01067	1.84306	1.81182	3.45306	3.62363	7.07306	7.08704	12.1231	13.225	20.2031	21.7048	32.8291	33.685	48.4601	40.2914
457	1.09906	1.01067	1.84306	1.81182	3.45306	3.61131	7.07306	7.06239	12.0231	13.2004	20.1031	21.6185	32.7291	33.5617	48.3601	40.1311
458	0.999063	1.01067	1.84306	1.81182	3.45306	3.59898	7.07306	7.05006	11.9231	13.1634	20.1031	21.5199	32.7291	33.3769	48.2601	39.9586
459	1.09906	1.01067	1.84306	1.78717	3.45306	3.58666	6.97306	7.03774	12.0231	13.1264	20.0031	21.3967	32.7291	33.2659	48.2601	39.786
460	0.999063	1.01067	1.74306	1.77484	3.45306	3.57433	6.87306	7.01309	11.9231	13.0525	19.9031	21.3227	32.5291	33.118	48.0601	39.6381
461	0.999063	0.998348	1.64306	1.77484	3.35306	3.57433	6.77306	6.98844	12.0231	12.9908	19.8031	21.2858	32.4291	32.9578	48.0601	39.4656
462	1.09906	0.998348	1.74306	1.77484	3.45306	3.56201	6.77306	6.95146	11.9231	12.9292	19.7031	21.2365	32.4291	32.7483	47.9601	39.33
463	1.09906	0.998348	1.74306	1.77484	3.35306	3.54968	6.67306	6.87751	11.9231	12.8306	19.7031	21.1379	32.3291	32.6867	47.8601	39.0712
464	1.19906	0.986023	1.84306	1.77484	3.35306	3.54968	6.77306	6.87751	11.9231	12.769	19.6031	21.0516	32.2291	32.6127	47.6601	38.9725
465	1.19906	0.986023	1.74306	1.77484	3.35306	3.53736	6.77306	6.80356	11.9231	12.7567	19.6031	21.0146	32.2291	32.4155	47.6601	38.7507
466	1.09906	0.986023	1.64306	1.77484	3.25306	3.51271	6.77306	6.77891	11.9231	12.7197	19.5031	20.916	32.2291	32.3046	47.5601	38.5781
467	1.09906	0.973697	1.64306	1.77484	3.35306	3.48806	6.67306	6.77891	11.8231	12.695	19.5031	20.879	32.1291	32.1813	47.4601	38.4179
468	1.19906	0.961372	1.84306	1.75019	3.35306	3.4634	6.67306	6.75426	11.7231	12.6211	19.3031	20.7804	32.1291	32.0457	47.2601	38.2454
469	0.999063	0.961372	1.74306	1.71321	3.25306	3.42643	6.67306	6.72961	11.6231	12.5841	19.3031	20.6818	31.8291	31.9102	47.1601	38.0235
470	0.999063	0.961372	1.74306	1.71321	3.25306	3.4141	6.57306	6.69263	11.6231	12.5225	19.2031	20.5955	31.7291	31.7623	47.0601	37.9002
471	0.999063	0.936722	1.84306	1.70089	3.25306	3.4141	6.57306	6.6803	11.5231	12.4978	19.0031	20.4723	31.7291	31.6513	46.9601	37.6784
472	1.09906	0.936722	1.84306	1.68856	3.35306	3.40178	6.67306	6.60635	11.4231	12.4362	18.9031	20.423	31.6291	31.4911	46.8601	37.4565
473	1.09906	0.924396	1.84306	1.67624	3.35306	3.3648	6.57306	6.56938	11.4231	12.4239	18.9031	20.3367	31.5291	31.2939	46.7601	37.2717
474	0.999063	0.924396	1.74306	1.66391	3.35306	3.3648	6.57306	6.49542	11.3231	12.3623	18.8031	20.2381	31.5291	31.1953	46.7601	37.0375
475	0.999063	0.924396	1.74306	1.66391	3.35306	3.35248	6.57306	6.47077	11.3231	12.276	18.9031	20.1518	31.5291	31.109	46.7601	36.9142
476	0.999063	0.899746	1.74306	1.63926	3.25306	3.32783	6.47306	6.44612	11.2231	12.2513	18.8031	20.1025	31.3291	30.9611	46.5601	36.68
477	0.999063	0.875095	1.74306	1.62694	3.25306	3.30318	6.37306	6.4338	11.1231	12.1651	18.7031	19.9793	31.2291	30.8872	46.4601	36.5198
478	0.999063	0.86277	1.64306	1.61461	3.35306	3.29085	6.47306	6.42147	11.1231	12.1281	18.5031	19.9177	31.2291	30.7762	46.4601	36.4089
479	1.09906	0.850445	1.74306	1.60229	3.45306	3.25388	6.47306	6.37217	11.0231	12.0541	18.6031	19.7944	31.0291	30.6407	46.1601	36.298
480	1.19906	0.838119	1.74306	1.58996	3.35306	3.25388	6.57306	6.32287	11.1231	12.0418	18.6031	19.7451	31.1291	30.5544	46.1601	36.224
481	1.19906	0.825794	1.74306	1.58996	3.15306	3.22922	6.27306	6.27357	11.1231	12.0172	18.6031	19.7081	31.0291	30.4188	46.0601	36.0761
482	0.999063	0.825794	1.74306	1.58996	3.05306	3.22922	6.17306	6.26124	10.9231	11.9555	18.5031	19.6342	30.7291	30.3202	45.8601	35.9775
483	1.09906	0.825794	1.74306	1.58996	3.25306	3.2169	6.37306	6.23659	11.0231	11.9185	18.5031	19.5479	30.7291	30.1969	45.9601	35.8789
484	1.09906	0.825794	1.84306	1.58996	3.25306	3.2169	6.37306	6.19962	10.9231	11.8939	18.4031	19.4616	30.7291	30.049	45.8601	35.7433
485	1.09906	0.825794	1.74306	1.57764	3.25306	3.20457	6.37306	6.19962	11.0231	11.8199	18.5031	19.4123	30.8291	29.9258	45.9601	35.657
486	1.19906	0.825794	1.74306	1.54066	3.25306	3.20457	6.37306	6.16264	10.9231	11.7583	18.4031	19.3384	30.6291	29.8272	45.7601	35.4968
487	0.999063	0.825794	1.64306	1.50368	3.15306	3.20457	6.17306	6.12567	10.8231	11.746	18.2031	19.2521	30.5291	29.7163	45.5601	35.4105
488	0.999063	0.825794	1.54306	1.50368	3.35306	3.17992	6.27306	6.03939	10.7231	11.709	18.1031	19.1781	30.5291	29.5807	45.5601	35.238
489	0.899063	0.825794	1.54306	1.49136	3.15306	3.1676	6.17306	6.03939	10.8231	11.672	18.1031	19.0672	30.5291	29.5191	45.5601	35.0778
490	0.999063	0.825794	1.54306	1.49136	3.15306	3.1676	6.27306	6.02706	10.8231	11.6104	18.1031	19.0056	30.4291	29.3958	45.4601	35.0038
491	0.999063	0.825794	1.54306	1.47903	3.05306	3.15527	6.27306	5.95311	10.8231	11.5611	18.0031	18.9316	30.4291	29.2972	45.3601	34.8682
492	1.09906	0.825794	1.64306	1.47903	3.15306	3.14295	6.37306	5.92846	10.7231	11.5488	17.9031	18.7961	30.3291	29.1739	45.2601	34.745
493	1.09906	0.825794	1.64306	1.46671	3.15306	3.14295	6.37306	5.90381	10.7231	11.4872	18.0031	18.6975	30.2291	29.0137	45.1601	34.6217
494	0.899063	0.825794	1.54306	1.46671	3.05306	3.14295	6.17306	5.87916	10.7231	11.3516	17.9031	18.6358	30.1291	28.8905	45.0601	34.4861
495	0.899063	0.813469	1.64306	1.46671	3.05306	3.13062	6.17306	5.86684	10.5231	11.3269	17.7031	18.6112	30.1291	28.8165	45.0601	34.3999
496	0.999063	0.801143	1.54306	1.44206	3.05306	3.1183	6.17306	5.79288	10.5231	11.29	17.7031	18.5496	30.1291	28.7056	44.9601	34.3136
497	0.899063	0.801143	1.44306	1.44206	2.95306	3.09365	6.07306	5.79288	10.4231	11.2776	17.7031	18.451	30.0291	28.6563	44.8601	34.1903
498	0.899063	0.801143	1.44306	1.44206	2.95306	3.08132	6.07306	5.79288	10.3231	11.2407	17.6031	18.4016	29.9291	28.4468	44.7601	34.0301
499	0.999063	0.801143	1.54306	1.44206	3.05306	3.05667	6.07306	5.78056	10.3231	11.1667	17.6031	18.3647	29.7291	28.2865	44.6601	33.9315
500	0.999063	0.801143	1.54306	1.42973	3.05306	3.04435	5.97306	5.76823	10.2231	11.1421	17.6031	18.2784	29.6291	28.1879	44.5601	33.6604
501	1.09906	0.801143	1.54306	1.42973	2.95306	3.03202	5.97306	5.74358	10.2231	11.1297	17.5031	18.2044	29.6291	28.0523	44.4601	33.5001
502	1.09906	0.788818	1.54306	1.42973	2.95306	3.03202	5.97306	5.70661	10.2231	11.0558	17.4031	18.1182	29.5291	27.9907	44.4601	33.4015
503	1.09906	0.776493	1.64306	1.42973	2.95306	3.03202	5.97306	5.70661	10.3231	11.0188	17.5031	18.0319	29.4291	27.8921	44.3601	33.3029
504	0.999063	0.776493	1.54306	1.42973	2.95306	3.03202	5.97306	5.69428	10.2231	11.0065	17.5031	18.0196	29.3291	27.8182	44.2601	33.229
505	0.999063	0.764168	1.54306	1.41741	2.95306	3.03202	5.97306	5.68196	10.3231	10.9818	17.4031	17.9333	29.1291	27.7196	43.9601	33.0687
506	1.09906	0.764168	1.54306	1.40508	2.95306	3.00737	5.97306	5.63265	10.4231	10.9202	17.5031	17.8963	29.2291	27.6456	43.9601	32.9455
507	0.999063	0.764168	1.54306	1.40508	3.05306	3.00737	5.97306	5.58335	10.4231	10.8956	17.4031	17.847	29.1291	27.4854	43.8601	32.7483
508	0.899063	0.764168	1.44306	1.39276	2.95306	3.00737	5.87306	5.57103	10.2231	10.8586	17.4031	17.7731	29.0291	27.3868	43.8601	32.625
509	0.899063	0.764168	1.44306	1.39276	3.05306	2.97039	5.97306	5.54638	10.3231	10.8339	17.4031	17.6868	29.1291	27.2142	43.7601	32.5388
510	0.899063	0.751842	1.44306	1.38043	2.95306	2.94574	5.87306	5.52173	10.2231	10.7969	17.3031	17.6128	29.0291	27.017	43.6601	32.4032
511	0.899063	0.751842	1.44306	1.38043	2.85306	2.93342	5.77306	5.5094	10.1231	10.7107	17.2031	17.5635	29.0291	26.9061	43.7601	32.3046
512	0.899063	0.751842	1.44306	1.38043	2.85306	2.90877	5.77306	5.47243	10.0231	10.6367	17.2031	17.4649	28.9291	26.8321	43.7601	32.169
513	0.899063	0.751842	1.44306	1.38043	2.85306	2.90877	5.77306	5.4601	10.0231	10.5628	17.1031	17.4156	29.0291	26.7089	43.6601	31.9964
514	0.899063	0.751842	1.54306	1.38043	2.85306	2.89644	5.67306	5.42313	9.92306	10.5011	17.0031	17.2924	28.9291	26.561	43.5601	31.8609
515	0.899063	0.751842	1.54306	1.36811	2.75306	2.88412	5.67306	5.39847	9.92306	10.4518	17.0031	17.2184	28.8291	26.4501	43.4601	31.7006
516	0.899063	0.751842	1.54306	1.36811	2.85306	2.88412	5.67306	5.39847	9.82306	10.4149	16.9031	17.1938	28.6291	26.4131	43.3601	31.5897
517	0.899063	0.751842	1.54306	1.35578	2.85306	2.88412	5.67306	5.37382	10.0231	10.4025	17.0031	17.1198	28.5291	26.2898	43.2601	31.4911
518	0.899063	0.751842	1.54306	1.35578	2.75306	2.88412	5.57306	5.34917	10.0231	10.3656	17.0031	17.0459	28.5291	26.1789	43.1601	31.3185
519	0.799063	0.751842	1.44306	1.34346	2.65306	2.85947	5.47306	5.33685	9.82306	10.3409	16.8031	16.9842	28.3291	26.1173	43.0601	31.1583
520	0.799063	0.751842	1.34306	1.33113	2.65306	2.85947	5.47306	5.32452	9.72306	10.2916	16.8031	16.9226	28.3291	26.031	43.0601	30.9858
521	0.799063	0.751842	1.34306	1.31881	2.65306	2.83482	5.47306	5.28755	9.82306	10.23	16.7031	16.824	28.3291	25.9817	42.9601	30.8255
522	0.799063	0.751842	1.34306	1.30648	2.55306	2.81016	5.37306	5.28755	9.82306	10.2177	16.7031	16.7254	28.3291	25.9077	42.9601	30.6407
523	0.799063	0.751842	1.44306	1.29415	2.55306	2.79784	5.37306	5.28755	9.72306	10.1807	16.6031	16.7131	28.2291	25.7968	42.7601	30.579
524	0.699063	0.751842	1.44306	1.28183	2.55306	2.79784	5.37306	5.28755	9.72306	10.1314	16.6031	16.6761	28.1291	25.6612	42.6601	30.5051
525	0.799063	0.751842	1.54306	1.2695	2.55306	2.78551	5.47306	5.28755	9.72306	10.0944	16.5031	16.6022	28.1291	25.575	42.6601	30.3942
526	0.799063	0.751842	1.54306	1.25718	2.55306	2.78551	5.47306	5.2629	9.72306	10.0451	16.4031	16.5282	28.1291	25.4764	42.6601	30.2955
527	0.699063	0.751842	1.44306	1.25718	2.65306	2.78551	5.47306	5.2629	9.72306	9.99581	16.3031	16.4789	28.1291	25.3161	42.5601	30.1846
528	0.899063	0.751842	1.54306	1.25718	2.55306	2.78551	5.27306	5.22592	9.72306	9.98348	16.3031	16.4173	27.9291	25.2422	42.3601	30.0244
529	0.999063	0.751842	1.44306	1.24485	2.65306	2.78551	5.37306	5.20127	9.62306	9.92185	16.2031	16.405	27.9291	25.1806	42.2601	29.8888
530	0.999063	0.727192	1.44306	1.23253	2.65306	2.77319	5.37306	5.16429	9.52306	9.90953	16.2031	16.3803	27.8291	25.1066	42.2601	29.8149
531	0.999063	0.727192	1.54306	1.23253	2.55306	2.77319	5.37306	5.15197	9.62306	9.90953	16.2031	16.3433	27.8291	25.0327	42.2601	29.667
532	0.999063	0.727192	1.54306	1.23253	2.55306	2.76086	5.37306	5.13964	9.62306	9.87255	16.1031	16.294	27.7291	24.9834	42.1601	29.4944
533	0.799063	0.727192	1.44306	1.2202	2.55306	2.74854	5.37306	5.11499	9.52306	9.8479	16.2031	16.2324	27.7291	24.8231	42.1601	29.3465
534	0.999063	0.727192	1.54306	1.2202	2.55306	2.74854	5.37306	5.09034	9.42306	9.81093	16.1031	16.1461	27.6291	24.7492	42.0601	29.2602
535	0.999063	0.727192	1.54306	1.2202	2.45306	2.72389	5.37306	5.09034	9.42306	9.77395	16.2031	16.0968	27.5291	24.6259	42.0601	29.1
536	0.899063	0.702541	1.44306	1.2202	2.65306	2.68691	5.37306	5.07802	9.42306	9.71232	16.2031	16.0105	27.5291	24.4903	42.0601	29.026
537	0.799063	0.702541	1.44306	1.2202	2.65306	2.68691	5.37306	5.06569	9.32306	9.68767	16.1031	15.9489	27.6291	24.3301	41.9601	28.9151
538	0.799063	0.690216	1.54306	1.20788	2.65306	2.68691	5.37306	5.04104	9.32306	9.6507	16.0031	15.875	27.6291	24.1945	42.1601	28.7672
539	0.799063	0.690216	1.44306	1.20788	2.65306	2.67459	5.47306	5.01639	9.32306	9.58907	16.0031	15.8626	27.5291	24.1206	41.9601	28.6686
540	0.799063	0.690216	1.44306	1.19555	2.55306	2.67459	5.37306	5.01639	9.22306	9.51512	16.0031	15.838	27.4291	24.0343	41.9601	28.5577
541	0.799063	0.690216	1.44306	1.19555	2.45306	2.67459	5.27306	4.99174	9.22306	9.42884	16.0031	15.801	27.3291	23.9604	41.8601	28.4837
542	0.799063	0.690216	1.34306	1.19555	2.55306	2.66226	5.27306	4.96709	9.22306	9.36722	15.9031	15.801	27.2291	23.8618	41.8601	28.3975
543	0.799063	0.690216	1.34306	1.19555	2.55306	2.63761	5.17306	4.96709	9.12306	9.35489	15.8031	15.7147	27.3291	23.7508	41.7601	28.2865
544	0.799063	0.690216	1.24306	1.19555	2.55306	2.62529	5.17306	4.95476	9.12306	9.33024	15.8031	15.6531	27.1291	23.6892	41.6601	28.1879
545	0.799063	0.690216	1.24306	1.19555	2.55306	2.62529	5.17306	4.95476	9.12306	9.30559	15.8031	15.6038	27.0291	23.6276	41.5601	28.04
546	0.899063	0.690216	1.34306	1.18323	2.45306	2.62529	5.17306	4.90546	9.12306	9.25629	15.7031	15.5668	26.9291	23.5166	41.4601	27.8428
547	0.799063	0.677891	1.44306	1.18323	2.35306	2.62529	5.17306	4.89314	9.12306	9.19466	15.8031	15.4929	26.9291	23.418	41.5601	27.7319
548	0.899063	0.677891	1.34306	1.1709	2.35306	2.62529	5.17306	4.89314	9.12306	9.15769	15.8031	15.4066	26.9291	23.3318	41.4601	27.6086
549	0.899063	0.677891	1.34306	1.1709	2.35306	2.60063	5.07306	4.88081	9.12306	9.10839	15.8031	15.308	26.8291	23.2085	41.3601	27.4854
550	0.899063	0.677891	1.44306	1.15858	2.25306	2.60063	5.07306	4.85616	9.02306	9.04676	15.7031	15.2464	26.8291	23.1469	41.3601	27.3498
551	0.799063	0.677891	1.44306	1.15858	2.25306	2.60063	5.07306	4.85616	9.02306	9.00978	15.6031	15.2341	26.7291	23.0606	41.2601	27.2019
552	0.899063	0.677891	1.34306	1.15858	2.35306	2.60063	5.07306	4.83151	8.92306	8.96048	15.6031	15.1478	26.7291	22.9497	41.2601	27.091
553	0.899063	0.677891	1.34306	1.15858	2.25306	2.58831	4.97306	4.83151	8.92306	8.92351	15.5031	15.0738	26.6291	22.8634	41.1601	26.98
554	0.799063	0.677891	1.24306	1.14625	2.35306	2.58831	4.97306	4.79454	8.92306	8.89886	15.5031	15.0368	26.6291	22.6908	41.1601	26.8691
555	0.699063	0.677891	1.24306	1.1216	2.35306	2.58831	4.97306	4.76988	8.92306	8.8742	15.5031	14.9506	26.6291	22.6046	41.1601	26.7335
556	0.599063	0.665565	1.14306	1.1216	2.35306	2.56366	4.97306	4.76988	8.82306	8.84955	15.4031	14.8027	26.4291	22.5553	40.9601	26.6473
557	0.599063	0.665565	1.14306	1.10928	2.35306	2.55133	4.87306	4.75756	8.82306	8.8249	15.4031	14.7657	26.4291	22.4443	40.8601	26.524
558	0.599063	0.65324	1.14306	1.10928	2.25306	2.53901	4.77306	4.74523	8.92306	8.76328	15.3031	14.7041	26.3291	22.3334	40.7601	26.4254
559	0.599063	0.65324	1.14306	1.10928	2.25306	2.53901	4.77306	4.73291	8.92306	8.75095	15.3031	14.6671	26.3291	22.2718	40.8601	26.3145
560	0.599063	0.65324	1.14306	1.10928	2.15306	2.53901	4.87306	4.68361	8.82306	8.70165	15.2031	14.6424	26.3291	22.1855	40.7601	26.1789
561	0.599063	0.65324	1.14306	1.10928	2.25306	2.52668	4.97306	4.67128	8.82306	8.65235	15.2031	14.5562	26.2291	22.1239	40.7601	26.0433
562	0.599063	0.65324	1.14306	1.09695	2.25306	2.52668	4.97306	4.65896	8.82306	8.61537	15.2031	14.5069	26.4291	21.9883	40.8601	25.9817
563	0.599063	0.65324	1.14306	1.09695	2.25306	2.50203	4.97306	4.62198	8.72306	8.61537	15.1031	14.4699	26.2291	21.9267	40.6601	25.8954
564	0.699063	0.65324	1.14306	1.09695	2.25306	2.47738	5.07306	4.58501	8.62306	8.60305	15.1031	14.4206	26.2291	21.8281	40.7601	25.8584
565	0.899063	0.65324	1.24306	1.09695	2.35306	2.47738	5.07306	4.58501	8.72306	8.5784	15.1031	14.3343	26.1291	21.7295	40.6601	25.7845
566	0.799063	0.65324	1.14306	1.0723	2.35306	2.47738	4.97306	4.56036	8.72306	8.55375	15.0031	14.2727	26.0291	21.6678	40.6601	25.6982
567	0.899063	0.65324	1.24306	1.05997	2.35306	2.47738	4.87306	4.5357	8.62306	8.54142	15.0031	14.2111	26.0291	21.6185	40.5601	25.5873
568	0.799063	0.628589	1.14306	1.05997	2.35306	2.45273	4.87306	4.49873	8.62306	8.51677	15.0031	14.1371	25.9291	21.5569	40.4601	25.4887
569	0.799063	0.628589	1.14306	1.05997	2.35306	2.45273	4.87306	4.4864	8.62306	8.4798	14.9031	14.1001	25.9291	21.483	40.3601	25.3778
570	0.799063	0.628589	1.24306	1.04765	2.35306	2.45273	4.87306	4.46175	8.72306	8.45514	14.9031	14.0262	25.8291	21.372	40.3601	25.2299
571	0.699063	0.628589	1.24306	1.04765	2.35306	2.45273	4.87306	4.46175	8.72306	8.40584	14.9031	13.9399	25.8291	21.2858	40.2601	25.1682
572	0.699063	0.628589	1.24306	1.04765	2.15306	2.42808	4.77306	4.46175	8.72306	8.40584	14.9031	13.8783	25.8291	21.1748	40.1601	25.0203
573	0.599063	0.628589	1.14306	1.04765	2.15306	2.41576	4.77306	4.4371	8.52306	8.34422	14.8031	13.792	25.7291	21.1009	40.1601	24.9464
574	0.599063	0.616264	1.14306	1.03532	2.15306	2.40343	4.77306	4.41245	8.42306	8.30724	14.7031	13.755	25.7291	21.0393	40.1601	24.8971
575	0.599063	0.616264	1.14306	1.03532	2.05306	2.40343	4.77306	4.40013	8.52306	8.28259	14.6031	13.755	25.7291	20.9283	40.0601	24.7985
576	0.599063	0.603939	1.14306	1.023	2.05306	2.40343	4.67306	4.37548	8.42306	8.28259	14.6031	13.6811	25.7291	20.8297	40.0601	24.6752
577	0.699063	0.603939	1.14306	1.023	2.15306	2.37878	4.67306	4.35083	8.42306	8.23329	14.6031	13.5825	25.6291	20.6818	39.9601	24.5273
578	0.699063	0.603939	1.14306	1.023	2.25306	2.36645	4.77306	4.32617	8.42306	8.23329	14.6031	13.5332	25.6291	20.5709	39.9601	24.4287
579	0.699063	0.603939	1.14306	1.01067	2.25306	2.35413	4.77306	4.32617	8.32306	8.22096	14.5031	13.5208	25.5291	20.4476	39.8601	24.3178
580	0.799063	0.603939	1.34306	0.998348	2.25306	2.3418	4.77306	4.32617	8.42306	8.15934	14.5031	13.4839	25.7291	20.3737	39.9601	24.2192
581	0.899063	0.603939	1.34306	0.998348	2.25306	2.32948	4.77306	4.31385	8.42306	8.13469	14.6031	13.4222	25.6291	20.3121	39.8601	24.1576
582	0.899063	0.603939	1.34306	0.998348	2.15306	2.32948	4.77306	4.31385	8.32306	8.11004	14.6031	13.3483	25.5291	20.2258	39.8601	24.059
583	0.899063	0.603939	1.34306	0.998348	2.15306	2.30483	4.77306	4.27687	8.42306	8.04841	14.6031	13.3236	25.5291	20.1642	39.7601	23.9973
584	0.899063	0.603939	1.34306	0.998348	2.25306	2.2925	4.87306	4.25222	8.42306	8.03609	14.5031	13.3113	25.5291	20.0286	39.6601	23.8864
585	0.899063	0.591614	1.24306	0.986023	2.15306	2.2925	4.67306	4.2399	8.42306	8.01143	14.4031	13.299	25.3291	19.9423	39.5601	23.7015
586	0.999063	0.566963	1.24306	0.986023	2.15306	2.2925	4.67306	4.22757	8.32306	7.98678	14.4031	13.2743	25.3291	19.93	39.4601	23.5659
587	0.899063	0.566963	1.14306	0.973697	2.15306	2.28018	4.77306	4.21525	8.32306	7.93748	14.4031	13.2004	25.2291	19.856	39.3601	23.5043
588	0.899063	0.566963	1.14306	0.973697	2.15306	2.26785	4.77306	4.21525	8.22306	7.93748	14.3031	13.2004	25.2291	19.8314	39.3601	23.4057
589	0.799063	0.554638	1.14306	0.961372	2.25306	2.26785	4.77306	4.21525	8.42306	7.87586	14.4031	13.1018	25.1291	19.6958	39.3601	23.2701
590	0.699063	0.554638	1.04306	0.961372	2.25306	2.26785	4.77306	4.21525	8.22306	7.86353	14.3031	13.0278	25.0291	19.6095	39.1601	23.1222
591	0.699063	0.554638	1.14306	0.961372	2.25306	2.2432	4.77306	4.16595	8.22306	7.82656	14.2031	12.9785	25.0291	19.4986	39.2601	23.0606
592	0.599063	0.554638	1.04306	0.961372	2.15306	2.23088	4.67306	4.16595	8.12306	7.78958	14.2031	12.9415	25.0291	19.437	39.2601	22.999
593	0.699063	0.554638	1.14306	0.949047	2.05306	2.18158	4.67306	4.11664	8.12306	7.76493	14.2031	12.8922	25.0291	19.363	39.2601	22.9374
594	0.699063	0.554638	1.14306	0.924396	2.05306	2.16925	4.67306	4.07967	7.92306	7.76493	14.1031	12.8429	24.9291	19.3507	39.1601	22.8141
595	0.699063	0.554638	1.14306	0.924396	2.05306	2.16925	4.67306	4.06734	8.12306	7.72795	14.2031	12.806	24.9291	19.2644	39.1601	22.7155
596	0.599063	0.554638	1.04306	0.924396	2.05306	2.15692	4.57306	4.06734	8.12306	7.72795	14.1031	12.7443	24.9291	19.1905	39.1601	22.5799
597	0.699063	0.542312	1.04306	0.924396	2.05306	2.15692	4.47306	4.05502	8.12306	7.69098	14.1031	12.7197	24.8291	19.1165	39.0601	22.4443
598	0.599063	0.542312	1.14306	0.924396	2.15306	2.15692	4.67306	4.03037	8.02306	7.64168	14.0031	12.6704	24.9291	19.0795	39.1601	22.2964
599	0.599063	0.542312	1.04306	0.924396	2.15306	2.15692	4.67306	4.03037	8.02306	7.62935	14.0031	12.6088	24.8291	18.9809	39.0601	22.1732

## Sheet: 2.a PEG28
times	Experimental Data 0.2 nM	Bivalent Fit 0.2 nM	Experimental Data 0.39 nM	Bivalent Fit 0.39 nM	Experimental Data 0.78 nM	Bivalent Fit 0.78 nM	Experimental Data 1.56 nM	Bivalent Fit 1.56 nM	Experimental Data 3.125 nM	Bivalent Fit 3.125 nM	Experimental Data 6.25 nM	Bivalent Fit 6.25 nM	Experimental Data 12.5 nM	Bivalent Fit 12.5 nM	Experimental Data 25.0 nM	Bivalent Fit 25.0 nM
10	1.30988	1.74168	2.93988	3.30784	6.40088	6.8317	12.2399	13.6904	23.9439	28.2314	47.4599	57.3539	94.4399	111.197	181.15	203.331
11	1.60988	1.8902	3.53988	3.72638	7.00088	7.46627	13.5399	15.0271	26.3439	31.1072	52.0599	62.0659	103.44	121.243	197.95	220.464
12	1.80988	2.10622	3.73988	4.11792	7.40088	8.04683	14.5399	16.2692	28.7439	33.6725	56.4599	66.7644	112.24	131.072	214.25	237.233
13	1.90988	2.26823	4.03988	4.44196	8.30088	8.80291	15.9399	17.5383	30.9439	36.5078	60.8599	71.4899	120.94	140.185	230.35	253.961
14	2.20988	2.47075	4.33988	4.847	8.90088	9.54548	17.0399	18.8884	33.1439	38.911	65.2599	76.2289	129.64	149.339	246.35	269.528
15	2.20988	2.60577	4.63988	5.11703	9.30088	10.2746	18.1399	20.0901	35.3439	41.5843	69.6599	81.2784	138.14	158.574	261.75	285.838
16	2.40988	2.68678	5.03988	5.40056	9.80088	10.9091	19.1399	21.3052	37.5439	44.2306	74.0599	86.3009	146.74	167.404	277.05	300.892
17	2.50988	2.8758	5.23988	5.61658	10.4009	11.4492	20.4399	22.5068	39.8439	46.7958	78.3599	90.9049	155.24	176.072	291.95	315.447
18	2.60988	2.95681	5.53988	5.8191	10.9009	12.0297	21.4399	23.803	42.0439	49.1046	82.6599	95.1713	163.64	184.659	306.55	328.327
19	2.80988	3.24033	5.83988	6.08913	11.5009	12.6103	22.5399	25.2881	44.3439	51.7373	86.9599	99.6133	171.94	192.813	320.95	341.828
20	2.80988	3.40235	6.13988	6.29165	12.1009	13.3799	23.7399	26.5167	46.3439	54.4916	91.1599	104.204	180.04	200.266	334.95	353.291
21	2.90988	3.56437	6.33988	6.62918	12.7009	14.163	24.8399	27.7589	48.5439	57.0164	95.3599	107.971	188.24	208.232	348.65	365.415
22	3.10988	3.78039	6.63988	6.92621	13.2009	14.8515	26.0399	29.109	50.7439	59.5951	99.5599	112.089	196.24	215.671	361.95	377.62
23	3.30988	3.9019	6.93988	7.34476	13.7009	15.5401	26.9399	30.5807	53.0439	62.0389	103.86	116.625	204.14	222.354	374.85	389.326
24	3.30988	4.03692	7.13988	7.64179	14.4009	16.1882	28.2399	32.0523	55.1439	64.3881	107.86	121.067	211.94	229.902	387.55	400.114
25	3.50988	4.15843	7.43988	7.99282	14.8009	16.7417	29.2399	33.1999	57.2439	66.7239	112.26	125.752	219.74	237.165	399.65	411.117
26	3.60988	4.33395	7.73988	8.39787	15.5009	17.3088	30.3399	34.4691	59.5439	69.2756	116.26	129.883	227.64	244.186	411.75	421.824
27	3.80988	4.52297	8.03988	8.81641	16.0009	17.8488	31.4399	35.6572	61.6439	71.1253	120.36	134.082	235.24	251.099	423.75	431.397
28	4.00988	4.79299	8.23988	9.03243	16.4009	18.4834	32.4399	37.1018	63.7439	73.5016	124.56	138.632	242.54	257.62	435.05	440.969
29	4.30988	4.96851	8.73988	9.38347	17.3009	19.172	33.8399	38.452	65.7439	75.8373	128.46	143.209	249.84	264.384	446.15	449.61
30	4.30988	5.07652	8.93988	9.6535	17.7009	19.8335	34.8399	39.7211	68.0439	78.2946	132.66	147.233	257.14	272.067	456.85	459.088
31	4.20988	5.13053	9.13988	9.92352	18.2009	20.4006	35.9399	41.2063	70.0439	80.8193	136.46	151.162	264.54	278.925	467.55	467.175
32	4.40988	5.26554	9.53988	10.2206	18.8009	21.1567	36.9399	42.1513	72.0439	83.2631	140.36	155.28	271.54	285.325	477.75	475.411
33	4.70988	5.42756	9.83988	10.6391	19.3009	21.6967	37.9399	43.407	74.4439	85.4233	144.46	159.181	278.64	291.36	487.85	483.512
34	4.80988	5.65708	10.0399	10.9496	19.7009	22.2233	39.0399	44.5951	76.1439	87.8536	148.36	163.218	285.64	297.503	497.65	491.073
35	4.80988	5.8056	10.2399	11.1657	20.4009	22.7633	40.1399	45.7967	78.2439	90.2163	152.26	166.634	292.44	303.201	507.25	498.782
36	5.10988	5.88661	10.5399	11.4222	20.9009	23.5194	41.1399	46.8633	80.2439	92.228	155.96	170.212	299.14	308.831	516.65	505.735
37	5.10988	6.02162	10.8399	11.8542	21.3009	24.073	42.2399	47.9975	82.4439	94.1452	159.86	174.1	306.04	314.758	525.85	513.877
38	5.20988	6.14313	10.9399	12.1918	22.1009	24.5455	43.3399	48.848	84.3439	96.0759	163.66	177.638	312.54	320.739	534.65	521.167
39	5.30988	6.42666	11.1399	12.4213	22.6009	25.2071	44.4399	49.8201	86.4439	98.2496	167.36	181.108	319.14	326.909	543.35	527.648
40	5.50988	6.56168	11.4399	12.8128	23.1009	25.8687	45.4399	51.1298	88.5439	100.585	171.26	184.956	325.44	332.512	551.65	533.764
41	5.70988	6.69669	11.9399	13.0423	23.6009	26.4897	46.5399	52.1964	90.3439	103.016	174.86	188.668	331.84	337.319	560.15	540.272
42	5.80988	6.87221	12.0399	13.4339	24.1009	27.2053	47.5399	53.29	92.3439	104.96	178.46	192.206	337.94	342.301	567.95	545.875
43	6.00988	7.07473	12.3399	13.7039	24.6009	27.7859	48.6399	54.4106	94.2439	107.12	182.26	195.919	343.94	346.932	575.65	551.356
44	6.10988	7.27725	12.6399	14.082	25.1009	28.2179	49.5399	55.4232	96.4439	108.781	185.96	199.807	350.04	352.089	583.25	556.892
45	6.30988	7.42577	12.9399	14.433	25.7009	28.6635	50.5399	56.6518	98.2439	110.644	189.46	203.29	355.94	356.639	590.55	562.536
46	6.40988	7.66879	13.0399	14.7705	26.1009	29.1765	51.5399	57.4889	100.044	112.872	192.96	206.868	361.74	361.54	597.85	567.761
47	6.60988	7.85781	13.3399	14.9865	26.7009	29.7031	52.5399	58.7176	102.044	114.937	196.66	209.933	367.54	365.928	604.95	573.026
48	6.60988	7.95232	13.5399	15.2161	27.2009	30.4321	53.5399	59.9057	104.044	116.733	200.16	212.998	373.14	370.924	611.65	578.413
49	6.90988	8.15484	13.8399	15.6076	27.7009	31.0262	54.3399	61.0128	105.944	118.947	203.66	216.427	378.84	375.609	618.25	583.679
50	7.00988	8.26285	14.1399	15.7561	28.3009	31.5663	55.6399	62.0524	107.844	120.702	207.06	219.317	384.34	379.497	624.65	588.62
51	7.20988	8.47887	14.4399	16.0667	28.8009	32.2953	56.6399	63.389	109.744	122.471	210.56	222.368	389.74	383.872	630.85	592.914
52	7.30988	8.55988	14.6399	16.3907	29.3009	32.9029	57.4399	64.2396	111.644	124.199	213.96	225.608	395.14	388.071	636.85	596.775
53	7.30988	8.66789	14.8399	16.7282	29.8009	33.497	58.5399	65.2117	113.344	126.103	217.16	228.903	400.34	391.999	642.75	600.65
54	7.50988	8.77591	15.2399	17.0118	30.2009	33.8075	59.3399	65.9948	115.344	127.885	220.46	231.859	405.54	396.023	648.55	605.497
55	7.60988	8.91092	15.5399	17.3223	30.6009	34.226	60.3399	66.9804	117.144	129.802	223.86	235.424	410.74	399.439	654.05	609.291
56	7.70988	9.00543	15.7399	17.6868	31.1009	34.7121	61.4399	67.9525	119.044	131.706	227.16	238.165	415.64	403.3	659.35	613.355
65	7.80988	9.32946	16.0399	18.5374	32.0009	36.0622	63.3399	70.1532	122.644	135.392	231.86	243.43	414.74	405.231	634.15	603.796
66	7.90988	9.31596	16.1399	18.4564	31.9009	35.9002	63.2399	69.8697	121.944	134.892	230.46	242.391	411.34	403.017	626.85	599.691
67	7.80988	9.30246	16.0399	18.3619	31.7009	35.7517	62.9399	69.4647	121.544	134.271	229.16	240.824	408.04	400.573	620.05	595.546
68	7.80988	9.24845	16.0399	18.2674	31.7009	35.5492	62.5399	69.1946	121.144	133.664	227.96	239.609	405.04	398.183	613.55	591.672
69	7.70988	9.22145	15.8399	18.2134	31.5009	35.4412	62.3399	68.9381	120.544	132.962	226.66	238.354	402.14	395.726	607.25	587.284
70	7.60988	9.18095	15.8399	18.1864	31.5009	35.2791	62.2399	68.6006	120.144	132.341	225.56	237.017	399.44	393.417	601.35	583.247
71	7.60988	9.16745	15.8399	18.0649	31.4009	35.1846	61.9399	68.3441	119.644	131.814	224.46	235.707	396.44	391.081	595.55	579.007
72	7.60988	9.12694	15.7399	17.9704	31.2009	35.0361	61.6399	68.0335	119.144	131.261	223.26	234.506	393.94	388.948	590.05	575.24
73	7.60988	9.12694	15.6399	17.8218	31.0009	34.9011	61.4399	67.6825	118.644	130.747	222.06	233.372	391.14	386.936	584.55	571.325
74	7.50988	9.08644	15.6399	17.7273	31.0009	34.8066	61.2399	67.453	118.144	130.194	221.16	232.399	388.74	384.682	579.55	567.504
75	7.40988	9.05943	15.6399	17.6868	30.9009	34.6581	61.0399	67.2234	117.844	129.667	220.16	231.198	386.44	382.616	574.65	563.737
76	7.60988	9.00543	15.6399	17.5923	30.9009	34.5366	60.8399	66.9669	117.344	129.235	219.06	230.037	384.04	380.267	569.75	560.011
77	7.50988	8.97843	15.4399	17.5383	30.9009	34.388	60.6399	66.6969	116.944	128.722	218.16	229.065	381.74	378.512	565.05	556.352
78	7.40988	8.93792	15.4399	17.4708	30.7009	34.2935	60.3399	66.4674	116.344	128.182	217.06	227.782	379.64	376.54	560.55	552.193
79	7.40988	8.93792	15.3399	17.4573	30.5009	34.1585	60.1399	66.1298	116.044	127.669	216.16	226.661	377.44	374.38	556.15	548.251
80	7.40988	8.88392	15.4399	17.4303	30.6009	34.0235	59.9399	65.7923	115.644	127.075	215.26	225.595	375.34	372.557	551.75	544.646
81	7.40988	8.85691	15.3399	17.3763	30.3009	33.9155	59.7399	65.3737	115.144	126.549	214.36	224.515	373.14	370.667	547.55	540.974
82	7.50988	8.84341	15.3399	17.2683	30.2009	33.7535	59.6399	65.1037	114.844	126.103	213.46	223.543	371.14	368.548	543.35	537.477
83	7.40988	8.82991	15.2399	17.2413	30.2009	33.6995	59.4399	64.7257	114.444	125.684	212.56	222.719	369.14	366.617	539.25	534.277
84	7.30988	8.80291	15.1399	17.1198	30.1009	33.605	59.3399	64.4286	114.144	125.158	211.76	221.598	367.34	364.754	535.25	531.131
85	7.40988	8.80291	15.1399	16.9848	30.1009	33.5105	59.3399	64.1991	113.744	124.726	211.06	220.667	365.44	363.066	531.25	528.08
86	7.30988	8.7624	15.0399	16.9577	30.0009	33.3619	59.1399	63.9561	113.544	124.172	210.26	219.681	363.54	361.176	527.45	525.002
87	7.40988	8.7624	15.1399	16.9037	29.9009	33.2539	58.8399	63.7806	112.944	123.443	209.36	218.804	361.84	359.353	523.95	521.815
88	7.30988	8.7084	14.9399	16.8767	29.7009	33.1594	58.5399	63.5106	112.644	122.944	208.36	217.858	359.94	357.814	520.35	518.629
89	7.30988	8.6814	15.0399	16.8632	29.7009	33.0784	58.5399	63.2	112.244	122.485	207.76	216.954	358.14	356.207	516.65	515.618
90	7.30988	8.6814	15.0399	16.8227	29.6009	32.9704	58.3399	62.849	111.844	121.891	206.96	216.171	356.44	354.371	513.15	512.634
91	7.20988	8.60039	14.9399	16.7417	29.5009	32.8759	58.1399	62.6465	111.644	121.513	206.26	215.307	354.74	352.562	509.75	509.691
92	7.20988	8.54638	14.8399	16.6877	29.5009	32.8219	58.1399	62.4169	111.344	121.08	205.46	214.308	353.04	350.82	506.35	506.613
93	7.30988	8.53288	14.9399	16.6607	29.5009	32.7274	58.0399	62.3494	111.044	120.527	204.76	213.268	351.24	349.119	502.95	503.521
94	7.40988	8.50588	14.9399	16.5257	29.4009	32.5924	57.9399	62.1604	110.544	120.162	203.96	212.485	349.54	347.323	499.65	500.416
95	7.30988	8.43837	14.9399	16.4582	29.3009	32.4844	57.7399	61.9309	110.344	119.798	203.36	211.634	348.04	345.514	496.35	497.81
96	7.30988	8.43837	14.9399	16.4312	29.2009	32.3493	57.4399	61.6204	109.844	119.514	202.66	210.662	346.54	344.015	493.25	494.57
97	7.30988	8.39787	14.8399	16.4042	29.1009	32.2008	57.2399	61.4178	109.644	119.028	201.96	209.893	345.04	342.395	490.25	491.788
98	7.30988	8.38437	14.8399	16.3637	29.1009	32.1063	57.1399	61.2288	109.244	118.637	201.26	208.975	343.34	340.748	487.05	488.953
99	7.20988	8.35736	14.7399	16.3232	29.0009	31.9848	56.9399	60.9588	109.044	118.191	200.56	208.178	341.94	339.02	484.05	486.32
100	7.20988	8.31686	14.7399	16.2827	29.0009	31.8903	56.8399	60.8103	108.744	117.57	200.06	207.314	340.44	337.17	481.25	483.714
101	7.20988	8.22235	14.7399	16.2692	28.9009	31.7958	56.7399	60.5943	108.444	117.084	199.26	206.396	338.74	335.591	478.15	481.203
102	7.20988	8.18184	14.6399	16.2287	28.8009	31.6338	56.6399	60.3647	108.144	116.76	198.56	205.572	337.34	333.673	475.45	478.503
103	7.10988	8.12784	14.5399	16.1612	28.8009	31.5663	56.4399	60.1622	107.844	116.233	197.96	204.951	335.94	332.161	472.35	476.032
104	7.00988	8.11434	14.4399	16.1207	28.7009	31.4717	56.3399	59.9327	107.644	115.855	197.36	204.02	334.44	330.649	469.75	473.102
105	7.00988	8.10084	14.5399	16.0262	28.5009	31.3772	56.1399	59.7572	107.244	115.383	196.76	203.074	333.04	329.083	467.05	470.429
106	7.00988	8.10084	14.3399	15.9856	28.5009	31.2962	55.9399	59.5411	106.944	114.951	196.06	202.372	331.64	327.611	464.25	467.756
107	7.00988	8.07383	14.4399	15.9451	28.4009	31.2557	55.8399	59.2846	106.744	114.546	195.56	201.724	330.24	325.978	461.65	464.731
108	7.00988	8.07383	14.3399	15.9316	28.4009	31.1612	55.7399	59.0551	106.544	114.249	194.96	201.063	328.84	324.641	458.95	462.031
109	6.90988	8.04683	14.3399	15.8911	28.3009	31.0802	55.5399	58.8796	106.044	113.641	194.26	200.388	327.44	323.088	456.35	459.331
110	7.00988	8.01983	14.3399	15.8371	28.2009	31.0397	55.4399	58.7041	106.044	113.209	193.86	199.618	326.04	321.9	453.65	457.076
111	6.90988	7.96582	14.2399	15.7426	28.3009	30.9857	55.4399	58.5015	105.644	112.818	193.26	198.862	324.64	320.496	451.25	454.821
112	6.90988	7.95232	14.3399	15.6886	28.1009	30.7967	55.2399	58.353	105.444	112.318	192.56	198.079	323.34	319.254	448.75	452.337
113	6.90988	7.93882	14.3399	15.6751	28.1009	30.7427	55.0399	58.083	105.044	111.94	191.86	197.39	322.04	317.539	446.25	449.934
114	6.90988	7.92532	14.4399	15.6481	28.1009	30.6347	54.9399	57.7995	104.744	111.657	191.46	196.513	320.74	316.365	443.85	447.72
115	6.90988	7.89831	14.2399	15.5806	28.0009	30.5672	54.7399	57.5834	104.544	111.305	190.76	195.676	319.54	315.204	441.35	445.546
116	6.90988	7.89831	14.3399	15.5266	27.9009	30.4861	54.6399	57.4349	104.244	110.981	190.26	194.906	318.24	314.015	438.85	443.332
117	6.90988	7.84431	14.1399	15.4591	27.7009	30.4456	54.4399	57.2054	104.144	110.711	189.76	194.312	316.94	312.611	436.65	440.861
118	6.80988	7.81731	14.0399	15.4051	27.7009	30.3646	54.3399	57.0299	103.744	110.171	189.06	193.448	315.44	311.315	434.15	438.39
119	6.80988	7.7903	14.1399	15.4051	27.7009	30.1756	54.2399	56.9219	103.644	109.888	188.56	192.678	314.34	309.87	431.75	436.311
120	6.80988	7.7768	14.1399	15.3781	27.7009	30.0406	54.2399	56.7194	103.444	109.496	188.16	192.152	313.14	308.345	429.65	434.097
121	6.70988	7.7633	14.0399	15.3376	27.7009	30.0271	54.0399	56.6383	103.144	109.037	187.56	191.544	311.64	307.116	427.25	431.545
122	6.70988	7.7633	13.9399	15.2971	27.5009	29.9461	53.8399	56.4628	102.744	108.767	186.76	190.923	310.44	305.645	425.05	429.331
123	6.80988	7.7633	13.9399	15.2431	27.5009	29.8651	53.8399	56.3278	102.544	108.457	186.36	190.208	309.44	304.348	422.75	427.265
124	6.80988	7.7633	13.9399	15.2161	27.4009	29.7301	53.6399	56.1658	102.244	108.106	185.76	189.452	308.24	302.755	420.75	425.01
125	6.80988	7.7363	14.0399	15.1621	27.3009	29.6356	53.6399	55.9093	102.044	107.66	185.26	188.83	307.04	301.729	418.65	423.08
126	6.80988	7.7093	14.1399	15.1216	27.3009	29.5275	53.4399	55.7608	101.744	107.296	184.76	188.223	305.84	300.825	416.55	420.636
127	6.70988	7.7093	13.9399	15.0541	27.1009	29.487	53.3399	55.5177	101.544	107.039	184.26	187.332	304.74	299.839	414.45	418.395
128	6.80988	7.65529	13.9399	15	27.2009	29.4195	53.2399	55.3557	101.444	106.593	183.86	186.603	303.54	298.718	412.35	416.572
129	6.70988	7.64179	13.8399	14.973	27.1009	29.3115	53.1399	55.2477	101.344	106.094	183.36	186.036	302.44	297.692	410.35	414.358
130	6.70988	7.60128	13.8399	14.9325	27.0009	29.19	53.0399	55.0182	100.944	105.824	182.66	185.347	301.34	296.41	408.35	412.535
131	6.70988	7.54728	13.7399	14.865	26.8009	29.0955	52.9399	54.8562	100.644	105.459	182.16	184.618	300.04	295.194	406.25	410.456
132	6.70988	7.52028	13.8399	14.811	26.8009	29.0145	52.8399	54.6671	100.444	105.041	181.76	184.01	299.04	293.831	404.25	408.404
133	6.60988	7.47977	13.7399	14.757	26.9009	28.9875	52.7399	54.5456	100.144	104.744	181.26	183.281	297.74	292.494	402.25	406.486
134	6.60988	7.45277	13.7399	14.73	26.9009	28.9335	52.5399	54.4241	100.044	104.514	180.76	182.66	296.74	291.387	400.35	404.529
135	6.60988	7.45277	13.7399	14.6895	26.8009	28.839	52.5399	54.3431	99.8439	104.015	180.36	182.026	295.64	290.266	398.45	402.301
136	6.70988	7.45277	13.7399	14.649	26.9009	28.7985	52.5399	54.1676	99.5439	103.677	179.66	181.364	294.54	289.105	396.45	400.235
137	6.70988	7.45277	13.7399	14.622	26.7009	28.704	52.3399	54.0056	99.4439	103.272	179.26	180.838	293.44	288.093	394.55	398.318
138	6.60988	7.45277	13.6399	14.595	26.7009	28.65	52.2399	53.9111	99.1439	103.07	178.76	180.392	292.34	287.094	392.75	396.347
139	6.70988	7.43927	13.7399	14.568	26.6009	28.5284	52.1399	53.722	98.9439	102.8	178.36	179.663	291.14	285.797	390.85	394.43
140	6.60988	7.38526	13.6399	14.487	26.6009	28.4879	52.0399	53.587	98.7439	102.435	177.76	179.015	290.14	284.677	389.05	392.715
141	6.70988	7.37176	13.6399	14.46	26.5009	28.4339	51.9399	53.425	98.5439	102.206	177.36	178.407	289.24	283.516	387.25	390.73
142	6.70988	7.35826	13.6399	14.4465	26.4009	28.3259	51.8399	53.209	98.2439	101.774	176.76	177.867	288.04	282.409	385.25	388.786
143	6.60988	7.35826	13.6399	14.433	26.3009	28.2584	51.6399	53.02	98.0439	101.503	176.36	177.314	287.14	281.396	383.55	387.044
144	6.50988	7.34476	13.5399	14.4195	26.3009	28.2044	51.5399	52.885	97.7439	101.058	175.86	176.733	286.04	280.37	381.85	385.195
145	6.60988	7.34476	13.5399	14.3925	26.2009	28.1099	51.3399	52.7634	97.5439	100.734	175.36	176.22	285.04	279.33	380.25	383.683
146	6.60988	7.33126	13.6399	14.3655	26.2009	28.0694	51.2399	52.5744	97.3439	100.545	174.96	175.667	283.84	278.304	378.45	381.954
147	6.60988	7.31776	13.6399	14.325	26.1009	27.9749	51.1399	52.3584	97.1439	100.194	174.36	175.221	282.64	277.184	376.65	380.375
148	6.50988	7.27725	13.5399	14.2845	26.1009	27.8939	51.1399	52.1559	96.8439	99.9778	173.86	174.479	281.84	276.252	374.95	378.741
149	6.50988	7.25025	13.4399	14.2845	26.2009	27.8264	51.0399	52.0749	96.7439	99.6538	173.56	173.911	280.74	275.388	373.15	377.202
150	6.40988	7.18274	13.3399	14.2305	26.1009	27.7724	51.0399	51.9129	96.5439	99.3433	172.96	173.425	279.64	274.497	371.45	375.555
151	6.40988	7.15574	13.3399	14.1765	26.0009	27.6914	50.7399	51.7238	96.3439	99.0597	172.56	172.912	278.74	273.498	369.95	373.935
152	6.50988	7.15574	13.3399	14.1225	25.9009	27.5563	50.7399	51.5483	96.1439	98.7897	172.16	172.345	277.74	272.607	368.35	372.382
153	6.50988	7.12874	13.3399	14.0414	25.9009	27.5158	50.7399	51.3863	95.8439	98.5062	171.56	171.819	276.74	271.594	366.75	370.856
154	6.50988	7.10173	13.3399	14.0144	25.8009	27.4753	50.4399	51.3053	95.8439	98.0876	171.26	171.198	275.84	270.635	365.05	369.371
155	6.30988	7.03423	13.2399	13.9469	25.9009	27.3403	50.4399	51.1163	95.5439	97.7906	170.76	170.482	274.84	269.488	363.45	368.129
156	6.40988	7.00722	13.2399	13.9334	25.8009	27.2863	50.2399	51.0083	95.3439	97.5611	170.36	169.983	273.84	268.556	361.85	366.482
157	6.30988	7.00722	13.2399	13.9199	25.7009	27.2188	50.2399	50.8597	95.1439	97.318	169.86	169.388	272.84	267.814	360.35	365.091
158	6.30988	6.98022	13.2399	13.8659	25.8009	27.1783	50.1399	50.6977	94.9439	97.1425	169.36	168.808	271.94	266.68	358.75	363.647
159	6.40988	6.95322	13.1399	13.8119	25.6009	27.0973	49.9399	50.5222	94.6439	96.7645	168.86	168.227	271.04	265.599	357.25	362.323
160	6.30988	6.92621	13.0399	13.7849	25.8009	27.0028	50.0399	50.4007	94.5439	96.4134	168.56	167.714	270.04	264.56	355.75	361.095
161	6.30988	6.92621	13.1399	13.7309	25.7009	26.9218	49.8399	50.3467	94.3439	96.1704	168.16	167.053	269.04	263.804	354.15	359.839
162	6.40988	6.91271	13.1399	13.6769	25.6009	26.8273	49.8399	50.2117	94.2439	95.8734	167.76	166.607	268.14	263.034	352.75	358.34
163	6.20988	6.91271	13.0399	13.6499	25.6009	26.7328	49.7399	50.0497	93.9439	95.6844	167.26	166.135	267.04	261.981	351.15	356.788
164	6.20988	6.91271	13.0399	13.6364	25.4009	26.6382	49.6399	49.8876	93.8439	95.3468	166.86	165.541	266.24	261.049	349.75	355.492
165	6.20988	6.88571	13.0399	13.5959	25.4009	26.5707	49.5399	49.6581	93.4439	95.0363	166.36	165.122	265.44	260.28	348.35	353.966
166	6.30988	6.88571	13.0399	13.5824	25.3009	26.4897	49.4399	49.4556	93.3439	94.7933	165.86	164.622	264.54	259.159	346.75	352.292
167	6.30988	6.87221	12.9399	13.5419	25.3009	26.3952	49.3399	49.4151	93.0439	94.5233	165.46	164.069	263.44	258.282	345.25	350.955
168	6.30988	6.87221	12.9399	13.4879	25.2009	26.3007	49.1399	49.2666	92.8439	94.2262	165.06	163.475	262.64	257.323	343.85	349.497
169	6.20988	6.8182	13.0399	13.4204	25.2009	26.2872	49.1399	49.1181	92.6439	94.0237	164.46	162.935	261.84	256.499	342.55	348.187
170	6.30988	6.7642	13.0399	13.3529	25.2009	26.2332	48.9399	49.0236	92.5439	93.6727	164.16	162.3	260.94	255.824	340.95	346.567
171	6.20988	6.7507	12.9399	13.3124	25.1009	26.0847	48.9399	48.8615	92.2439	93.4161	163.76	161.828	259.94	254.852	339.65	345.204
172	6.40988	6.7507	12.9399	13.2854	25.1009	25.9902	48.9399	48.686	91.9439	93.1056	163.16	161.382	259.14	253.975	338.35	343.948
173	6.40988	6.71019	13.0399	13.2314	25.0009	25.9632	48.7399	48.497	91.7439	92.7816	162.76	160.977	258.24	253.043	336.85	342.746
174	6.40988	6.68319	12.9399	13.1909	25.0009	25.9092	48.7399	48.3755	91.6439	92.552	162.36	160.491	257.54	252.193	335.65	341.545
175	6.30988	6.68319	12.9399	13.1504	24.9009	25.8687	48.4399	48.2675	91.5439	92.2955	162.06	160.019	256.64	251.22	334.35	340.262
176	6.20988	6.66969	12.8399	13.0964	24.8009	25.7877	48.4399	48.1595	91.4439	92.0795	161.66	159.694	255.94	250.221	333.05	338.993
177	6.20988	6.66969	12.8399	13.0693	24.8009	25.7337	48.2399	48.011	91.0439	91.877	161.16	159.168	254.84	249.411	331.55	337.67
178	6.40988	6.65619	12.9399	13.0558	24.7009	25.6526	48.1399	47.8489	90.9439	91.607	160.76	158.776	254.14	248.655	330.25	336.428
179	6.20988	6.62918	12.8399	12.9613	24.7009	25.6121	48.1399	47.7814	90.6439	91.3099	160.36	158.155	253.14	247.764	329.05	335.159
180	6.20988	6.62918	12.6399	12.9478	24.7009	25.5581	47.9399	47.6734	90.5439	90.9994	159.96	157.777	252.44	246.886	327.75	333.876
181	6.20988	6.58868	12.6399	12.8938	24.7009	25.5041	47.9399	47.6464	90.3439	90.6619	159.56	157.386	251.54	246.103	326.35	332.634
182	6.20988	6.57518	12.6399	12.8668	24.6009	25.4231	47.9399	47.4844	90.2439	90.4458	159.16	156.873	250.74	245.32	325.15	331.581
183	6.10988	6.53467	12.5399	12.7858	24.5009	25.3556	47.6399	47.4034	89.9439	90.0678	158.76	156.414	249.94	244.699	323.75	330.339
184	6.10988	6.49417	12.5399	12.7048	24.5009	25.3151	47.6399	47.3224	89.9439	89.8383	158.46	155.86	248.94	243.835	322.45	329.029
185	6.00988	6.48067	12.4399	12.6778	24.6009	25.2341	47.6399	47.2279	89.6439	89.6493	157.96	155.28	248.04	243.174	321.35	327.733
186	6.20988	6.46717	12.5399	12.6238	24.4009	25.1261	47.4399	47.0659	89.5439	89.2982	157.76	154.82	247.34	242.472	320.15	326.653
187	6.10988	6.45367	12.6399	12.6238	24.4009	25.0991	47.4399	46.8768	89.2439	89.0552	157.16	154.321	246.44	241.783	318.85	325.127
188	6.00988	6.45367	12.4399	12.5833	24.4009	25.0316	47.2399	46.7283	88.9439	88.8392	156.86	153.848	245.64	241	317.55	323.75
189	6.20988	6.44016	12.5399	12.5563	24.2009	24.9776	47.1399	46.6203	88.7439	88.5961	156.36	153.443	245.04	240.284	316.55	322.521
190	6.00988	6.44016	12.5399	12.5293	24.2009	24.8966	47.1399	46.4718	88.7439	88.2721	155.96	153.065	244.04	239.353	315.15	321.36
191	5.90988	6.42666	12.4399	12.5158	24.2009	24.7886	47.0399	46.3638	88.5439	88.0966	155.66	152.62	243.34	238.651	314.05	320.334
192	6.10988	6.42666	12.5399	12.4753	24.2009	24.7211	47.0399	46.2153	88.3439	87.8266	155.26	152.188	242.54	238.097	312.85	319.038
193	6.00988	6.41316	12.5399	12.4753	24.1009	24.667	46.8399	46.0668	88.2439	87.6645	154.86	151.675	241.74	237.422	311.55	317.782
194	6.10988	6.39966	12.4399	12.4753	24.2009	24.6265	46.9399	46.0127	88.0439	87.4215	154.56	151.108	241.04	236.544	310.45	316.567
195	6.10988	6.37266	12.4399	12.4348	24.1009	24.532	46.7399	45.8507	87.9439	87.192	154.16	150.716	240.24	236.004	309.15	315.271
196	5.90988	6.35916	12.4399	12.4213	24.0009	24.4375	46.7399	45.7427	87.6439	87.0435	153.66	150.365	239.54	235.262	308.05	314.204
197	6.10988	6.33215	12.5399	12.3943	24.0009	24.4105	46.4399	45.6617	87.4439	86.868	153.36	149.838	238.64	234.627	306.85	313.313
198	6.00988	6.30515	12.3399	12.3808	24.0009	24.343	46.5399	45.5942	87.2439	86.6654	152.86	149.447	238.04	234.02	305.75	312.287
199	6.10988	6.27815	12.2399	12.3673	23.9009	24.2755	46.4399	45.4457	87.0439	86.4089	152.46	149.055	237.34	233.291	304.75	311.194
200	6.00988	6.26465	12.3399	12.3673	23.8009	24.181	46.2399	45.3647	86.9439	86.1929	152.26	148.515	236.44	232.643	303.55	310.316
201	5.90988	6.25115	12.2399	12.3538	23.9009	24.127	46.2399	45.2567	86.7439	85.9364	151.76	148.097	235.64	231.643	302.45	309.06
202	6.00988	6.25115	12.1399	12.3403	23.8009	24.0595	46.0399	45.0947	86.6439	85.7338	151.46	147.624	234.84	231.009	301.25	308.075
203	6.10988	6.25115	12.3399	12.3268	23.9009	24.0325	46.1399	44.9866	86.3439	85.4098	150.96	147.26	234.24	230.266	300.35	307.157
204	5.90988	6.22414	12.2399	12.2863	23.8009	23.938	45.9399	44.8516	86.2439	85.2073	150.76	146.909	233.44	229.51	299.05	305.928
205	5.90988	6.22414	12.1399	12.2728	23.8009	23.8975	45.9399	44.7166	86.0439	84.9373	150.26	146.544	232.84	228.727	298.05	304.807
206	5.90988	6.21064	12.1399	12.2728	23.6009	23.857	45.7399	44.5411	85.9439	84.6807	149.96	146.085	232.04	227.971	296.95	303.673
207	5.80988	6.19714	12.1399	12.2053	23.6009	23.8165	45.7399	44.4466	85.7439	84.4917	149.36	145.572	231.44	227.215	295.95	302.647
208	5.90988	6.18364	12.1399	12.1648	23.6009	23.7354	45.6399	44.3521	85.6439	84.3027	149.26	145.14	230.54	226.54	294.85	301.783
209	5.80988	6.15664	12.0399	12.1378	23.5009	23.6814	45.5399	44.2711	85.3439	84.0597	148.86	144.829	230.04	225.959	293.95	300.73
210	5.70988	6.14313	12.0399	12.1243	23.5009	23.6544	45.4399	44.1631	85.2439	83.7896	148.46	144.397	229.24	225.244	292.85	299.69
211	5.80988	6.12963	12.0399	12.1243	23.4009	23.5599	45.3399	43.9875	84.9439	83.3846	147.96	144.046	228.54	224.42	291.95	298.57
212	5.70988	6.11613	11.9399	12.0837	23.4009	23.4789	45.3399	43.9065	84.7439	83.1956	147.66	143.682	227.84	223.732	290.85	297.476
213	5.80988	6.10263	12.1399	12.0567	23.3009	23.4654	45.1399	43.731	84.5439	83.0336	147.26	143.209	227.14	223.178	289.75	296.572
214	5.80988	6.08913	12.0399	11.9892	23.4009	23.4249	45.2399	43.596	84.4439	82.7905	146.96	142.845	226.34	222.584	288.75	295.572
215	5.70988	6.04862	12.0399	11.9757	23.2009	23.3439	45.0399	43.488	84.2439	82.6015	146.56	142.386	225.74	221.774	287.85	294.479
216	5.80988	6.03512	12.0399	11.9487	23.2009	23.3034	44.9399	43.3665	84.0439	82.453	146.16	141.954	224.94	221.18	286.65	293.547
217	5.70988	6.00812	11.9399	11.9082	23.2009	23.2764	44.9399	43.2585	83.9439	82.1155	145.86	141.522	224.34	220.572	285.75	292.656
218	5.70988	6.00812	11.9399	11.8812	23.2009	23.2494	44.8399	43.2315	83.7439	81.8724	145.46	141.198	223.54	219.749	284.65	291.455
219	5.70988	6.00812	11.9399	11.8812	23.1009	23.1684	44.7399	43.0694	83.6439	81.5214	145.16	140.806	222.94	219.222	283.65	290.469
220	5.70988	5.98112	11.8399	11.8812	23.0009	23.1414	44.5399	42.9884	83.3439	81.2919	144.76	140.387	222.24	218.777	282.75	289.564
221	5.70988	5.96762	11.9399	11.8407	23.0009	23.0739	44.5399	42.8399	83.2439	81.0624	144.46	140.009	221.54	218.047	281.75	288.565
222	5.60988	5.95411	11.8399	11.8407	22.9009	22.9929	44.4399	42.7589	83.0439	80.8463	144.06	139.658	220.84	217.224	280.75	287.674
223	5.60988	5.95411	11.8399	11.8272	23.0009	22.8984	44.2399	42.6374	82.9439	80.6303	143.66	139.267	220.24	216.454	279.95	286.662
224	5.50988	5.95411	11.7399	11.7732	22.8009	22.8444	44.1399	42.5564	82.8439	80.4278	143.36	138.929	219.54	215.82	278.85	286.027
225	5.70988	5.94061	11.9399	11.7732	23.0009	22.7228	44.1399	42.4484	82.6439	80.3063	143.16	138.511	218.84	215.064	277.85	284.933
226	5.70988	5.91361	11.9399	11.7597	22.8009	22.6958	44.0399	42.3269	82.4439	80.0768	142.66	138.146	218.24	214.51	276.85	283.961
227	5.70988	5.87311	11.9399	11.7327	22.8009	22.6688	44.0399	42.1784	82.3439	79.8877	142.36	137.768	217.54	213.835	275.85	283.003
228	5.60988	5.8326	11.7399	11.7057	22.7009	22.6283	43.9399	42.0703	82.1439	79.6582	141.96	137.39	216.84	213.268	274.95	282.287
229	5.70988	5.8056	11.8399	11.7057	22.7009	22.5878	43.8399	42.0163	82.0439	79.4287	141.56	137.026	216.24	212.512	274.15	281.072
230	5.70988	5.76509	11.7399	11.6922	22.6009	22.5203	43.7399	41.9083	81.8439	79.1722	141.16	136.688	215.54	211.972	273.05	280.235
231	5.60988	5.75159	11.6399	11.6922	22.6009	22.4258	43.7399	41.8003	81.6439	79.0102	140.96	136.27	214.84	211.121	272.15	279.411
232	5.60988	5.73809	11.7399	11.6652	22.5009	22.3718	43.6399	41.6653	81.4439	78.8346	140.56	135.811	214.34	210.541	271.35	278.507
233	5.60988	5.73809	11.6399	11.6382	22.6009	22.2908	43.6399	41.5843	81.4439	78.5781	140.26	135.351	213.64	210.028	270.35	277.886
234	5.60988	5.71109	11.5399	11.6382	22.6009	22.1693	43.5399	41.4898	81.0439	78.4431	139.86	134.946	213.04	209.38	269.55	277.035
235	5.60988	5.69759	11.6399	11.5977	22.5009	22.1558	43.4399	41.3683	80.9439	78.2946	139.56	134.501	212.44	208.705	268.65	276.144
236	5.50988	5.68409	11.5399	11.5437	22.4009	22.0613	43.3399	41.2873	80.7439	78.1056	139.26	134.177	211.74	207.935	267.75	275.509
237	5.70988	5.67059	11.6399	11.5302	22.4009	22.0073	43.2399	41.2198	80.5439	77.876	138.96	133.866	211.24	207.084	266.85	274.699
238	5.70988	5.65708	11.6399	11.5302	22.3009	21.9668	43.2399	41.1657	80.4439	77.7005	138.56	133.502	210.44	206.504	265.95	273.673
239	5.50988	5.65708	11.5399	11.4897	22.3009	21.9533	43.2399	41.0577	80.2439	77.417	138.26	133.326	209.84	206.004	265.05	272.85
240	5.60988	5.64358	11.5399	11.4627	22.3009	21.8858	43.1399	40.9902	80.0439	77.174	137.86	132.921	209.24	205.518	264.15	272.134
241	5.60988	5.61658	11.4399	11.4087	22.2009	21.8183	43.0399	40.8417	79.9439	76.9579	137.56	132.597	208.74	204.911	263.45	271.162
242	5.40988	5.60308	11.4399	11.3682	22.2009	21.7642	42.9399	40.6797	79.8439	76.7959	137.16	132.26	208.04	204.438	262.35	270.379
243	5.60988	5.57608	11.5399	11.3412	22.2009	21.6832	42.8399	40.6122	79.6439	76.6339	136.96	131.909	207.44	203.925	261.55	269.555
244	5.50988	5.54907	11.5399	11.3142	22.1009	21.6022	42.6399	40.5447	79.5439	76.2964	136.56	131.585	206.84	203.236	260.75	268.826
245	5.60988	5.52207	11.5399	11.2872	22.2009	21.5887	42.7399	40.4502	79.3439	76.1074	136.16	131.153	206.24	202.804	259.85	268.043
246	5.60988	5.49507	11.4399	11.2737	22.1009	21.5212	42.5399	40.4097	79.3439	75.9318	135.96	130.734	205.54	202.129	259.15	267.098
247	5.70988	5.49507	11.5399	11.2467	22.1009	21.4672	42.5399	40.2747	79.0439	75.7698	135.56	130.45	205.04	201.387	258.25	266.193
248	5.50988	5.49507	11.4399	11.2062	22.1009	21.3997	42.4399	40.2071	78.9439	75.5808	135.16	130.221	204.54	200.712	257.35	265.451
249	5.50988	5.48157	11.2399	11.1792	22.2009	21.3457	42.3399	40.0991	78.7439	75.4998	134.96	129.883	203.84	200.32	256.65	264.56
250	5.60988	5.46806	11.4399	11.1657	21.9009	21.2647	42.2399	39.9236	78.4439	75.3783	134.56	129.627	203.24	199.794	255.85	263.817
251	5.50988	5.44106	11.3399	11.1657	22.1009	21.2107	42.3399	39.8426	78.3439	75.1893	134.16	129.37	202.74	199.308	255.05	263.142
252	5.50988	5.40056	11.3399	11.1386	21.8009	21.1567	42.1399	39.6941	78.1439	75.0137	133.96	129.046	202.04	198.741	254.25	262.278
253	5.50988	5.40056	11.4399	11.1116	21.8009	21.1432	42.0399	39.6671	77.8439	74.8247	133.46	128.736	201.44	198.322	253.35	261.468
254	5.50988	5.40056	11.3399	11.0846	21.8009	21.1027	42.0399	39.5456	77.8439	74.6222	133.36	128.385	200.84	197.809	252.55	260.806
255	5.50988	5.38706	11.3399	11.0441	21.7009	21.0622	41.8399	39.4376	77.7439	74.5007	132.96	128.088	200.34	197.188	251.65	259.902
256	5.60988	5.38706	11.3399	11.0036	21.6009	21.0217	41.7399	39.3161	77.6439	74.3117	132.56	127.764	199.84	196.688	250.85	259.267
257	5.40988	5.37355	11.3399	10.9631	21.7009	20.9272	41.6399	39.208	77.5439	74.1361	132.26	127.548	199.24	196	250.15	258.565
258	5.40988	5.36005	11.2399	10.9226	21.6009	20.8867	41.5399	39.1675	77.3439	74.0416	131.96	127.183	198.64	195.487	249.35	257.823
259	5.40988	5.36005	11.2399	10.9091	21.6009	20.8326	41.5399	39.0595	77.2439	73.9066	131.76	126.9	198.04	194.933	248.45	256.959
260	5.40988	5.36005	11.2399	10.9091	21.5009	20.7921	41.4399	39.019	77.0439	73.6906	131.36	126.549	197.54	194.488	247.95	256.202
261	5.30988	5.36005	11.1399	10.8686	21.6009	20.7516	41.4399	38.9245	76.6439	73.5421	130.86	126.252	196.94	193.907	247.05	255.514
262	5.30988	5.36005	11.2399	10.8146	21.5009	20.7111	41.3399	38.857	76.6439	73.2991	130.76	126.09	196.44	193.353	246.35	254.731
263	5.20988	5.36005	11.0399	10.8011	21.5009	20.6436	41.3399	38.7355	76.4439	73.1235	130.36	125.833	195.94	192.773	245.45	253.894
264	5.30988	5.36005	11.1399	10.7741	21.5009	20.5761	41.2399	38.6005	76.2439	72.9615	130.06	125.495	195.24	192.233	244.75	253.016
265	5.30988	5.34655	11.0399	10.7471	21.3009	20.5626	41.0399	38.56	76.1439	72.7725	129.86	125.306	194.64	191.585	243.95	252.355
266	5.20988	5.31955	11.1399	10.7336	21.4009	20.4951	41.1399	38.4925	75.9439	72.6105	129.36	124.874	194.24	191.099	243.35	251.612
267	5.30988	5.30605	11.0399	10.7336	21.3009	20.4546	40.9399	38.4385	75.7439	72.408	129.16	124.645	193.74	190.653	242.45	250.883
268	5.30988	5.30605	11.1399	10.6931	21.4009	20.4006	40.9399	38.3305	75.6439	72.219	128.86	124.321	193.04	190.167	241.95	250.086
269	5.20988	5.27904	10.9399	10.6661	21.2009	20.3196	40.8399	38.29	75.5439	72.0029	128.66	123.956	192.54	189.587	241.15	249.384
270	5.30988	5.26554	11.0399	10.6661	21.2009	20.2521	40.7399	38.2359	75.3439	71.8409	128.26	123.659	191.94	189.074	240.25	248.669
271	5.20988	5.23854	10.9399	10.6256	21.0009	20.1711	40.6399	38.1954	75.2439	71.6519	127.86	123.349	191.54	188.574	239.55	247.994
272	5.20988	5.22504	10.9399	10.5851	21.1009	20.1441	40.5399	38.1549	75.2439	71.4764	127.76	122.944	190.94	187.953	238.75	247.413
273	5.20988	5.21154	10.9399	10.5581	21.0009	20.0766	40.5399	38.0739	74.8439	71.3414	127.36	122.647	190.34	187.48	237.95	246.576
274	5.10988	5.17103	10.8399	10.5446	21.0009	20.0361	40.4399	37.9524	74.8439	71.1658	127.16	122.471	189.74	186.967	237.25	245.739
275	5.20988	5.15753	10.9399	10.5311	20.9009	19.9821	40.3399	37.8984	74.7439	71.0713	126.86	122.201	189.34	186.495	236.65	244.767
276	5.20988	5.14403	11.0399	10.5041	20.9009	19.9011	40.2399	37.8039	74.5439	70.8823	126.56	121.931	188.74	186.063	235.95	243.957
277	5.10988	5.14403	10.9399	10.4906	20.8009	19.8876	40.2399	37.7229	74.4439	70.7068	126.06	121.702	188.14	185.685	235.15	243.241
278	5.20988	5.13053	10.9399	10.4501	20.8009	19.8335	40.2399	37.6554	74.4439	70.5178	125.96	121.351	187.54	184.969	234.55	242.499
279	5.20988	5.11703	10.9399	10.4366	20.9009	19.8335	40.1399	37.6149	74.1439	70.4233	125.66	121.013	187.14	184.497	233.75	241.756
280	5.10988	5.10353	10.8399	10.3826	20.8009	19.766	40.0399	37.4934	73.9439	70.2612	125.46	120.716	186.64	184.145	233.15	241.108
281	5.10988	5.10353	10.6399	10.3691	20.8009	19.7255	40.0399	37.3719	73.9439	70.0587	125.06	120.473	186.24	183.727	232.55	240.473
282	5.20988	5.06302	10.8399	10.3286	20.7009	19.6985	39.8399	37.2503	73.6439	69.9507	124.76	120.108	185.64	183.349	231.75	239.771
283	5.10988	5.03602	10.7399	10.2881	20.7009	19.6175	39.9399	37.0613	73.5439	69.7482	124.56	119.919	185.24	182.741	231.05	238.894
284	5.20988	4.99552	10.8399	10.2611	20.8009	19.577	39.8399	36.9938	73.3439	69.5187	124.26	119.474	184.84	182.215	230.55	238.192
285	5.00988	4.99552	10.7399	10.2476	20.6009	19.5365	39.7399	36.9128	73.0439	69.4107	123.96	119.19	184.24	181.769	229.75	237.408
286	5.10988	4.98201	10.7399	10.2206	20.6009	19.442	39.7399	36.8318	73.0439	69.2756	123.56	118.92	183.64	181.31	229.05	236.693
287	5.10988	4.95501	10.7399	10.1936	20.6009	19.388	39.5399	36.7643	72.8439	69.1676	123.26	118.596	183.24	180.716	228.45	236.045
288	5.00988	4.95501	10.6399	10.1801	20.4009	19.3205	39.4399	36.6698	72.7439	68.9651	123.06	118.34	182.84	180.244	227.75	235.37
289	5.00988	4.91451	10.6399	10.1395	20.6009	19.28	39.4399	36.6158	72.5439	68.7356	122.76	118.056	182.14	179.758	226.95	234.749
290	5.10988	4.91451	10.7399	10.0855	20.4009	19.2665	39.3399	36.5753	72.4439	68.5466	122.46	117.881	181.54	179.326	226.25	234.155
291	5.10988	4.90101	10.7399	10.072	20.4009	19.2395	39.2399	36.4538	72.4439	68.3981	122.16	117.611	181.14	178.947	225.65	233.426
292	5.20988	4.8875	10.6399	10.0585	20.3009	19.172	39.0399	36.3322	72.1439	68.236	121.96	117.3	180.54	178.448	224.95	232.872
293	5.10988	4.8875	10.7399	10.0315	20.4009	19.1045	39.0399	36.2782	72.0439	68.074	121.66	117.003	180.14	178.083	224.45	232.116
294	5.10988	4.874	10.5399	9.99103	20.3009	19.037	39.0399	36.1972	71.8439	67.966	121.46	116.801	179.64	177.732	223.95	231.549
295	5.00988	4.8605	10.5399	9.96403	20.4009	19.01	38.9399	36.1432	71.7439	67.8445	121.16	116.477	179.14	177.206	223.25	230.874
296	5.00988	4.8335	10.5399	9.92352	20.2009	18.9695	38.7399	36.0622	71.6439	67.7635	120.76	116.206	178.64	176.787	222.45	230.172
297	5.00988	4.8335	10.6399	9.92352	20.2009	18.929	38.8399	35.9812	71.4439	67.5475	120.46	116.004	178.34	176.396	222.05	229.537
298	5.10988	4.8335	10.6399	9.89652	20.2009	18.9155	38.7399	35.9272	71.3439	67.4665	120.16	115.68	177.74	175.937	221.25	228.984
299	4.90988	4.79299	10.5399	9.86952	20.1009	18.9155	38.6399	35.8867	71.2439	67.3314	120.06	115.356	177.24	175.545	220.55	228.39
300	5.00988	4.77949	10.6399	9.82901	20.0009	18.8749	38.5399	35.7922	71.1439	67.1424	119.76	115.005	176.74	175.167	219.85	227.769
301	5.00988	4.73899	10.5399	9.81551	20.0009	18.8614	38.5399	35.7382	70.8439	66.9939	119.36	114.762	176.14	174.749	219.25	227.107
302	5.00988	4.69848	10.6399	9.80201	20.1009	18.8074	38.4399	35.6977	70.7439	66.8454	119.16	114.478	175.74	174.249	218.65	226.364
303	5.00988	4.68498	10.6399	9.77501	20.0009	18.7399	38.4399	35.6572	70.6439	66.6294	118.76	114.181	175.24	173.83	217.95	225.892
304	4.90988	4.65798	10.4399	9.76151	20.0009	18.6994	38.3399	35.5357	70.4439	66.5484	118.56	113.749	174.84	173.385	217.35	225.311
305	4.90988	4.65798	10.5399	9.7345	20.0009	18.6859	38.3399	35.4817	70.4439	66.4269	118.36	113.385	174.44	172.953	216.75	224.785
306	5.00988	4.63098	10.5399	9.7075	19.8009	18.6724	38.0399	35.4277	70.2439	66.2243	118.06	113.007	174.04	172.48	216.35	224.353
307	5.00988	4.63098	10.4399	9.7075	20.0009	18.6589	38.1399	35.3872	70.0439	66.1433	117.66	112.723	173.44	172.048	215.65	223.705
308	5.00988	4.61748	10.5399	9.7075	19.8009	18.5914	38.0399	35.2926	70.0439	66.0083	117.56	112.372	172.94	171.724	215.05	223.07
309	4.90988	4.61748	10.4399	9.6805	19.9009	18.5644	37.9399	35.2656	69.9439	65.9138	117.36	112.089	172.54	171.279	214.45	222.395
310	4.90988	4.61748	10.4399	9.667	19.7009	18.5239	37.7399	35.1981	69.7439	65.7788	116.96	111.792	172.04	170.82	213.75	221.747
311	5.00988	4.61748	10.4399	9.63999	19.8009	18.4699	37.8399	35.1171	69.6439	65.6033	116.76	111.63	171.64	170.388	213.05	221.166
312	5.00988	4.61748	10.5399	9.61299	19.8009	18.3889	37.7399	35.0361	69.5439	65.4278	116.46	111.427	171.14	169.821	212.65	220.343
313	4.90988	4.61748	10.3399	9.59949	19.6009	18.3754	37.6399	35.0091	69.3439	65.2792	116.16	111.211	170.74	169.307	211.95	219.803
314	5.00988	4.60398	10.5399	9.59949	19.7009	18.3484	37.5399	34.9551	69.0439	65.1712	115.86	110.968	170.34	168.902	211.45	219.209
315	5.00988	4.59047	10.3399	9.58599	19.6009	18.2809	37.5399	34.8471	69.0439	65.0092	115.66	110.765	169.74	168.484	210.65	218.709
316	4.90988	4.56347	10.4399	9.57249	19.6009	18.2134	37.4399	34.8066	68.8439	64.9012	115.36	110.522	169.44	168.065	210.05	218.183
317	4.90988	4.54997	10.2399	9.55899	19.6009	18.1999	37.3399	34.7121	68.7439	64.7797	115.06	110.32	169.04	167.701	209.75	217.696
318	5.00988	4.54997	10.3399	9.55899	19.5009	18.1729	37.2399	34.6041	68.6439	64.6447	114.96	110.063	168.44	167.336	208.95	217.183
319	4.80988	4.50947	10.1399	9.49148	19.6009	18.1324	37.2399	34.5501	68.4439	64.4962	114.56	109.766	168.04	166.945	208.35	216.616
320	4.90988	4.50947	10.2399	9.47798	19.4009	18.1189	37.1399	34.4961	68.3439	64.4016	114.36	109.429	167.64	166.594	207.85	216.049
321	4.80988	4.48246	10.2399	9.43747	19.4009	18.1054	37.1399	34.361	68.0439	64.2801	113.96	109.172	167.34	166.054	207.35	215.523
322	4.80988	4.48246	10.0399	9.41047	19.3009	18.0919	36.9399	34.3475	68.0439	64.1721	113.76	108.929	166.74	165.662	206.75	214.875
323	4.90988	4.48246	10.1399	9.39697	19.2009	18.0649	36.9399	34.2665	67.8439	64.0776	113.46	108.713	166.24	165.23	206.05	214.267
324	4.80988	4.48246	10.1399	9.39697	19.2009	18.0109	36.9399	34.118	67.6439	63.9021	113.36	108.497	165.94	164.785	205.55	213.714
325	4.70988	4.48246	10.0399	9.36997	19.1009	17.9569	36.8399	34.01	67.4439	63.7671	113.06	108.254	165.54	164.244	205.15	213.228
326	4.70988	4.48246	10.1399	9.34296	19.0009	17.9298	36.7399	33.875	67.4439	63.6186	112.76	108.092	165.04	163.853	204.35	212.633
327	4.90988	4.41496	10.1399	9.31596	19.1009	17.8623	36.7399	33.7805	67.3439	63.3215	112.56	107.714	164.64	163.529	203.95	212.012
328	4.80988	4.38795	10.0399	9.31596	18.9009	17.8353	36.5399	33.713	67.1439	63.1595	112.26	107.336	164.24	163.056	203.45	211.364
329	4.70988	4.37445	10.1399	9.28896	18.9009	17.8083	36.4399	33.5915	67.1439	63.0515	112.06	107.039	163.84	162.678	202.85	210.946
330	4.80988	4.37445	10.0399	9.28896	18.9009	17.7273	36.3399	33.5375	66.9439	62.9435	111.86	106.877	163.34	162.233	202.35	210.419
331	4.80988	4.36095	10.0399	9.28896	19.0009	17.7003	36.5399	33.47	66.9439	62.741	111.56	106.634	163.04	161.706	201.85	209.893
332	4.80988	4.33395	10.0399	9.27546	19.0009	17.6463	36.4399	33.4294	66.7439	62.6465	111.26	106.391	162.64	161.193	201.25	209.407
333	4.80988	4.33395	10.0399	9.26196	18.9009	17.6328	36.2399	33.2944	66.6439	62.4574	111.16	106.148	162.04	160.802	200.65	208.786
334	4.80988	4.33395	10.0399	9.19445	18.9009	17.6328	36.3399	33.2404	66.5439	62.3359	110.86	105.878	161.74	160.518	200.15	208.232
335	4.90988	4.33395	10.0399	9.16745	18.9009	17.6058	36.1399	33.1594	66.5439	62.1874	110.66	105.662	161.34	160.127	199.65	207.746
336	4.70988	4.33395	9.93988	9.16745	18.9009	17.5113	36.1399	33.1324	66.3439	62.0659	110.26	105.324	160.94	159.789	199.05	207.273
337	4.80988	4.33395	10.0399	9.15394	18.9009	17.4168	36.0399	33.0784	66.2439	61.9444	110.16	105.095	160.54	159.438	198.45	206.747
338	4.70988	4.30694	9.93988	9.12694	18.8009	17.3628	35.9399	33.0244	66.1439	61.7824	110.06	104.865	159.94	158.925	197.95	206.058
339	4.70988	4.29344	9.93988	9.09994	18.7009	17.3358	35.7399	32.9569	65.9439	61.6474	109.66	104.649	159.64	158.533	197.65	205.437
340	4.70988	4.29344	9.93988	9.08644	18.8009	17.2818	35.7399	32.8894	65.8439	61.5799	109.46	104.501	159.34	158.196	197.05	204.803
341	4.70988	4.29344	9.93988	9.07294	18.7009	17.2413	35.7399	32.8354	65.6439	61.4718	109.16	104.285	158.94	157.993	196.45	204.303
342	4.70988	4.27994	9.83988	9.05943	18.7009	17.1873	35.6399	32.7139	65.6439	61.3098	108.96	104.055	158.54	157.683	195.95	203.655
343	4.70988	4.27994	9.83988	9.04593	18.6009	17.1468	35.6399	32.6194	65.4439	61.1883	108.76	103.839	158.14	157.332	195.35	203.223
344	4.60988	4.26644	9.83988	9.03243	18.7009	17.0253	35.5399	32.5249	65.2439	61.0803	108.46	103.704	157.64	156.967	195.05	202.696
345	4.70988	4.26644	9.83988	9.03243	18.5009	16.9848	35.4399	32.4573	65.2439	60.9453	108.26	103.394	157.24	156.468	194.55	202.318
346	4.70988	4.23944	9.93988	9.00543	18.6009	16.9713	35.4399	32.4033	64.9439	60.8103	107.96	103.151	156.74	156.252	193.95	201.765
347	4.60988	4.23944	9.83988	8.97843	18.6009	16.9307	35.4399	32.3358	64.8439	60.5808	107.56	102.975	156.54	155.887	193.45	201.238
348	4.60988	4.23944	9.83988	8.93792	18.6009	16.8767	35.3399	32.2278	64.8439	60.4187	107.46	102.759	156.04	155.617	192.85	200.698
349	4.60988	4.23944	9.83988	8.91092	18.5009	16.8362	35.2399	32.2008	64.5439	60.2837	107.16	102.516	155.64	155.131	192.45	200.145
350	4.60988	4.22594	9.83988	8.85691	18.5009	16.8092	35.2399	32.1603	64.5439	60.1487	106.86	102.287	155.34	154.739	191.95	199.618
351	4.60988	4.22594	9.73988	8.84341	18.5009	16.7822	35.2399	32.1198	64.4439	60.0677	106.66	102.017	154.84	154.402	191.55	199.213
352	4.60988	4.21243	9.73988	8.82991	18.4009	16.7417	35.0399	32.0118	64.1439	59.9192	106.36	101.76	154.44	154.01	190.95	198.808
353	4.50988	4.19893	9.73988	8.81641	18.4009	16.7012	35.1399	31.9713	64.0439	59.7572	106.16	101.557	154.14	153.7	190.55	198.16
354	4.50988	4.19893	9.63988	8.78941	18.5009	16.6742	35.0399	31.9308	63.8439	59.5411	105.86	101.328	153.64	153.322	189.85	197.633
355	4.70988	4.19893	9.73988	8.7624	18.4009	16.5932	34.9399	31.8363	63.8439	59.4331	105.76	101.044	153.24	152.984	189.35	197.039
356	4.60988	4.18543	9.73988	8.7624	18.5009	16.5527	35.0399	31.7418	63.8439	59.2846	105.56	100.828	152.94	152.498	188.85	196.553
357	4.50988	4.18543	9.53988	8.7489	18.3009	16.5257	34.8399	31.6878	63.6439	59.1901	105.26	100.639	152.54	152.242	188.45	196.202
358	4.60988	4.17193	9.73988	8.7219	18.4009	16.5122	34.7399	31.5798	63.3439	59.0281	104.96	100.396	152.14	151.918	187.95	195.824
359	4.50988	4.17193	9.63988	8.6814	18.2009	16.4717	34.6399	31.4988	63.3439	58.8391	104.86	100.14	151.64	151.58	187.45	195.325
360	4.60988	4.17193	9.63988	8.65439	18.2009	16.4447	34.5399	31.4312	63.1439	58.6501	104.56	99.8293	151.34	151.135	187.05	194.785
361	4.50988	4.14493	9.63988	8.65439	18.3009	16.4042	34.6399	31.3367	63.0439	58.5285	104.16	99.5863	150.94	150.757	186.45	194.204
362	4.50988	4.13143	9.53988	8.61389	18.1009	16.3637	34.4399	31.3097	62.8439	58.4475	103.96	99.3973	150.64	150.338	186.05	193.704
363	4.40988	4.11792	9.33988	8.58689	18.2009	16.3367	34.4399	31.2827	62.7439	58.299	103.76	99.1812	150.24	150.054	185.55	193.232
364	4.40988	4.11792	9.43988	8.57338	18.1009	16.3097	34.4399	31.2422	62.7439	58.2045	103.56	98.9787	150.04	149.757	185.25	192.719
365	4.50988	4.10442	9.43988	8.55988	18.1009	16.2962	34.3399	31.1477	62.4439	58.0695	103.26	98.7627	149.54	149.42	184.65	192.287
366	4.50988	4.10442	9.53988	8.54638	18.1009	16.2422	34.2399	31.0937	62.5439	57.921	103.16	98.6277	149.14	149.055	184.15	191.787
367	4.50988	4.10442	9.43988	8.53288	17.9009	16.2287	34.1399	31.0262	62.3439	57.786	103.06	98.3576	148.74	148.704	183.65	191.477
368	4.50988	4.10442	9.43988	8.49238	18.0009	16.2017	34.0399	30.9992	62.2439	57.705	102.76	98.1956	148.44	148.367	183.15	191.004
369	4.50988	4.10442	9.43988	8.46537	17.9009	16.1612	34.0399	30.9047	62.1439	57.6644	102.56	97.8986	148.04	148.137	182.75	190.545
370	4.40988	4.10442	9.33988	8.46537	17.9009	16.1207	33.9399	30.8642	61.9439	57.4484	102.16	97.6286	147.64	147.84	182.15	190.248
371	4.50988	4.10442	9.43988	8.46537	17.9009	16.0802	33.8399	30.7427	61.8439	57.3539	102.06	97.4126	147.34	147.476	181.75	189.6
372	4.40988	4.10442	9.33988	8.46537	17.8009	16.0667	33.7399	30.7022	61.7439	57.2189	101.86	97.2775	146.94	147.111	181.35	189.06
373	4.50988	4.10442	9.43988	8.45187	17.7009	16.0532	33.7399	30.6077	61.5439	57.1109	101.56	97.1965	146.74	146.895	180.95	188.614
374	4.50988	4.09092	9.43988	8.43837	17.7009	16.0532	33.6399	30.5672	61.5439	57.0029	101.36	96.9535	146.34	146.463	180.45	188.142
375	4.40988	4.09092	9.33988	8.42487	17.7009	15.9992	33.5399	30.5402	61.3439	56.8814	101.16	96.7105	145.94	146.072	180.05	187.71
376	4.40988	4.07742	9.23988	8.42487	17.7009	15.9586	33.5399	30.4591	61.2439	56.8139	100.96	96.5485	145.64	145.707	179.55	187.224
377	4.60988	4.07742	9.43988	8.39787	17.8009	15.9586	33.5399	30.3781	61.1439	56.6788	100.66	96.3459	145.24	145.383	179.15	186.562
378	4.40988	4.05042	9.33988	8.39787	17.6009	15.9181	33.3399	30.3241	61.1439	56.5168	100.56	96.1569	144.74	145.126	178.55	186.171
379	4.40988	4.03692	9.23988	8.38437	17.6009	15.9181	33.2399	30.2836	61.0439	56.3953	100.36	95.8869	144.54	144.775	178.05	185.766
380	4.50988	4.03692	9.43988	8.38437	17.7009	15.8911	33.3399	30.2296	60.8439	56.2603	100.06	95.6844	144.14	144.411	177.75	185.185
381	4.30988	4.03692	9.23988	8.35736	17.6009	15.8776	33.2399	30.1621	60.7439	56.1253	99.8599	95.4548	143.84	144.1	177.35	184.645
382	4.30988	4.03692	9.23988	8.34386	17.6009	15.8641	33.1399	30.0676	60.5439	55.9903	99.5599	95.3198	143.54	143.736	176.95	184.213
383	4.40988	4.03692	9.23988	8.33036	17.4009	15.8506	33.0399	29.9866	60.5439	55.9498	99.4599	95.1173	143.24	143.331	176.55	183.74
384	4.40988	4.03692	9.23988	8.33036	17.5009	15.8101	33.1399	29.9596	60.3439	55.8418	99.2599	94.8878	142.74	142.98	176.05	183.079
385	4.40988	4.03692	9.23988	8.30336	17.5009	15.7696	33.0399	29.8921	60.1439	55.7338	98.8599	94.6988	142.54	142.642	175.85	182.755
386	4.30988	4.03692	9.23988	8.28986	17.4009	15.7426	33.0399	29.8246	60.0439	55.6122	98.6599	94.4557	142.24	142.305	175.35	182.363
387	4.30988	4.03692	9.23988	8.26285	17.4009	15.7291	32.9399	29.7976	59.9439	55.4637	98.4599	94.1722	141.74	141.981	174.75	181.891
388	4.40988	4.03692	9.23988	8.26285	17.4009	15.6751	32.8399	29.7301	59.8439	55.3422	98.2599	93.9967	141.44	141.724	174.35	181.378
389	4.40988	4.02342	9.23988	8.23585	17.4009	15.6076	32.7399	29.6896	59.7439	55.2207	98.0599	93.7267	141.04	141.333	173.95	180.932
390	4.40988	4.02342	9.13988	8.19535	17.2009	15.5401	32.6399	29.6491	59.5439	55.1397	97.8599	93.5241	140.84	141.09	173.55	180.527
391	4.40988	4.00991	9.13988	8.16834	17.2009	15.5131	32.6399	29.5951	59.4439	55.0452	97.5599	93.2676	140.44	140.658	173.05	180.055
392	4.40988	4.00991	9.23988	8.14134	17.1009	15.4591	32.4399	29.5545	59.4439	54.9102	97.4599	93.1056	140.04	140.333	172.75	179.515
393	4.50988	3.99641	9.13988	8.10084	17.2009	15.4051	32.5399	29.514	59.2439	54.8157	97.2599	92.9706	139.74	139.942	172.35	179.069
394	4.40988	3.96941	9.03988	8.10084	17.1009	15.3511	32.4399	29.487	59.1439	54.6536	96.8599	92.7546	139.54	139.712	171.85	178.677
395	4.40988	3.96941	9.13988	8.10084	17.2009	15.3376	32.3399	29.4195	58.9439	54.5321	96.7599	92.4845	139.14	139.388	171.45	178.272
396	4.40988	3.96941	9.13988	8.06033	17.1009	15.2701	32.2399	29.3385	58.9439	54.4376	96.5599	92.282	138.74	139.024	170.95	177.908
397	4.40988	3.95591	9.13988	8.04683	17.1009	15.2296	32.3399	29.325	58.8439	54.3701	96.3599	92.039	138.54	138.565	170.75	177.381
398	4.40988	3.95591	8.93988	8.00633	17.2009	15.2161	32.3399	29.298	58.7439	54.3026	96.0599	91.9175	138.14	138.241	170.15	176.949
399	4.40988	3.94241	9.03988	7.96582	17.0009	15.1756	32.1399	29.244	58.5439	54.1946	95.9599	91.769	137.84	137.971	169.75	176.612
400	4.30988	3.92891	9.03988	7.92532	17.0009	15.1621	32.0399	29.2035	58.6439	54.0596	95.8599	91.607	137.44	137.687	169.35	176.058
401	4.20988	3.92891	8.83988	7.89831	17.1009	15.1486	32.2399	29.136	58.4439	53.9921	95.5599	91.4044	137.14	137.39	169.05	175.559
402	4.30988	3.9019	8.83988	7.87131	17.1009	15.1216	32.0399	29.028	58.3439	53.9111	95.4599	91.1479	136.84	136.945	168.45	175.032
403	4.30988	3.9019	9.03988	7.87131	17.0009	15.0541	32.0399	29.001	58.0439	53.8301	95.1599	90.9049	136.44	136.621	168.05	174.573
404	4.30988	3.8749	8.83988	7.85781	17.0009	15.0271	31.9399	28.947	58.0439	53.722	95.1599	90.6484	136.04	136.337	167.65	174.127
405	4.30988	3.8614	8.93988	7.83081	17.0009	15.0271	31.9399	28.893	57.9439	53.6005	94.8599	90.4188	135.84	136	167.35	173.749
406	4.30988	3.8614	8.93988	7.81731	16.9009	15.0135	31.8399	28.812	57.7439	53.479	94.5599	90.2838	135.44	135.703	166.95	173.236
407	4.30988	3.8479	9.03988	7.80381	16.8009	14.9865	31.7399	28.7715	57.6439	53.3845	94.3599	90.0408	135.24	135.338	166.55	172.791
408	4.40988	3.8479	8.93988	7.7768	16.6009	14.9865	31.6399	28.6365	57.4439	53.236	94.0599	89.7573	134.94	134.96	166.25	172.386
409	4.30988	3.80739	8.83988	7.7633	16.7009	14.946	31.5399	28.5554	57.4439	53.1145	93.7599	89.5682	134.64	134.69	165.85	171.994
410	4.30988	3.80739	8.93988	7.7363	16.6009	14.946	31.5399	28.4474	57.4439	52.9795	93.6599	89.4062	134.34	134.366	165.35	171.657
411	4.30988	3.78039	8.93988	7.69579	16.6009	14.9055	31.4399	28.3799	57.1439	52.8445	93.4599	89.2307	133.94	134.136	164.95	171.252
412	4.20988	3.75339	8.83988	7.68229	16.5009	14.8785	31.4399	28.3259	57.0439	52.7634	93.2599	89.1227	133.64	133.988	164.55	170.806
413	4.20988	3.75339	8.83988	7.66879	16.6009	14.7975	31.3399	28.2584	57.0439	52.6689	93.0599	88.9337	133.44	133.677	164.25	170.509
414	4.30988	3.72638	8.93988	7.66879	16.5009	14.7705	31.2399	28.1909	56.8439	52.5339	92.8599	88.8257	133.14	133.313	163.85	170.104
415	4.30988	3.71288	8.93988	7.65529	16.6009	14.703	31.3399	28.1639	56.7439	52.4259	92.6599	88.5961	132.74	133.002	163.45	169.726
416	4.20988	3.68588	8.83988	7.64179	16.5009	14.6355	31.2399	28.1369	56.7439	52.2774	92.6599	88.4206	132.44	132.732	163.05	169.388
417	4.20988	3.68588	8.83988	7.64179	16.5009	14.6085	31.1399	28.0559	56.7439	52.1964	92.3599	88.3126	132.04	132.503	162.65	168.997
418	4.30988	3.68588	8.73988	7.61479	16.4009	14.5545	31.1399	28.0019	56.4439	52.0749	92.1599	88.1641	131.64	132.179	162.25	168.524
419	4.30988	3.68588	8.93988	7.60128	16.3009	14.5545	31.0399	27.9344	56.3439	51.9939	91.9599	88.0426	131.44	131.895	161.85	168.119
420	4.20988	3.67238	8.83988	7.56078	16.3009	14.514	31.0399	27.8669	56.2439	51.8994	91.7599	87.7861	131.24	131.706	161.55	167.917
421	4.20988	3.67238	8.83988	7.56078	16.2009	14.46	30.8399	27.8129	55.9439	51.8048	91.4599	87.6105	130.84	131.423	161.15	167.525
422	4.10988	3.67238	8.83988	7.54728	16.4009	14.4465	30.9399	27.7724	55.9439	51.6563	91.2599	87.4755	130.54	131.153	160.85	167.242
423	4.20988	3.65888	8.83988	7.53378	16.2009	14.433	30.7399	27.6779	55.8439	51.5348	91.0599	87.246	130.14	130.734	160.25	166.931
424	4.10988	3.65888	8.83988	7.52028	16.3009	14.433	30.6399	27.6779	55.7439	51.4673	90.8599	86.922	129.84	130.315	159.95	166.607
425	4.10988	3.61837	8.73988	7.52028	16.3009	14.3925	30.7399	27.6239	55.5439	51.3863	90.5599	86.7465	129.74	130.045	159.65	166.27
426	4.20988	3.61837	8.83988	7.50677	16.2009	14.379	30.6399	27.5428	55.6439	51.2918	90.5599	86.5844	129.44	129.654	159.25	165.838
427	4.30988	3.61837	8.83988	7.50677	16.3009	14.352	30.6399	27.4753	55.4439	51.2108	90.3599	86.3549	129.14	129.384	158.85	165.46
428	4.20988	3.60487	8.63988	7.46627	16.2009	14.352	30.6399	27.4348	55.4439	51.1163	90.1599	85.9904	128.84	129.073	158.45	165.014
429	4.10988	3.59137	8.73988	7.46627	16.1009	14.325	30.5399	27.3943	55.3439	51.0083	89.9599	85.8284	128.54	128.695	158.15	164.595
430	4.10988	3.59137	8.73988	7.46627	16.2009	14.2845	30.4399	27.3403	55.2439	50.9003	89.8599	85.6798	128.24	128.466	157.75	164.258
431	4.10988	3.56437	8.63988	7.46627	16.1009	14.2845	30.3399	27.2323	55.0439	50.7922	89.5599	85.5988	127.94	128.182	157.45	163.88
432	4.10988	3.55087	8.63988	7.43927	16.1009	14.2845	30.3399	27.1513	55.0439	50.6032	89.2599	85.4503	127.54	127.912	157.05	163.569
433	4.10988	3.55087	8.63988	7.42577	16.1009	14.271	30.2399	27.0973	55.0439	50.4682	89.1599	85.3018	127.24	127.71	156.65	163.205
434	3.90988	3.55087	8.53988	7.39876	15.9009	14.244	30.0399	27.0433	54.8439	50.3737	88.9599	85.1668	126.94	127.467	156.35	162.867
435	4.00988	3.53736	8.43988	7.39876	15.9009	14.217	30.1399	26.9488	54.7439	50.2792	88.8599	84.9238	126.74	127.17	156.05	162.53
436	4.00988	3.51036	8.43988	7.37176	16.0009	14.2035	30.1399	26.8813	54.7439	50.1847	88.6599	84.7752	126.34	126.9	155.75	162.125
437	4.00988	3.48336	8.43988	7.37176	15.9009	14.19	30.0399	26.8003	54.5439	50.0767	88.4599	84.5727	126.04	126.63	155.35	161.801
438	4.10988	3.46986	8.43988	7.37176	15.9009	14.1765	30.0399	26.7058	54.3439	49.9957	88.1599	84.3297	125.74	126.414	154.95	161.369
439	4.10988	3.45636	8.53988	7.35826	15.8009	14.1225	29.9399	26.6247	54.1439	49.8741	88.1599	84.1407	125.64	126.049	154.65	160.95
440	4.00988	3.44286	8.43988	7.33126	15.9009	14.109	29.9399	26.5437	54.1439	49.7526	87.9599	83.9652	125.34	125.765	154.25	160.734
441	4.00988	3.44286	8.33988	7.33126	15.7009	14.082	29.8399	26.5167	54.1439	49.6446	87.8599	83.7761	125.04	125.536	153.95	160.37
442	4.00988	3.44286	8.43988	7.33126	15.7009	14.055	29.7399	26.4222	54.0439	49.5906	87.5599	83.6006	124.84	125.185	153.65	159.911
443	4.00988	3.44286	8.43988	7.31776	15.7009	14.0279	29.6399	26.4087	53.7439	49.4961	87.2599	83.4116	124.34	124.861	153.25	159.532
444	4.10988	3.41585	8.43988	7.29075	15.7009	14.0144	29.6399	26.3952	53.6439	49.4016	87.1599	83.2361	124.14	124.645	152.85	159.087
445	4.00988	3.41585	8.33988	7.26375	15.7009	13.9739	29.6399	26.3952	53.5439	49.2261	86.9599	83.1551	123.84	124.348	152.45	158.722
446	4.00988	3.41585	8.43988	7.26375	15.6009	13.9604	29.5399	26.3817	53.6439	49.1316	86.8599	82.8986	123.64	124.132	152.05	158.398
447	4.00988	3.41585	8.43988	7.26375	15.7009	13.9199	29.4399	26.3412	53.5439	49.0506	86.6599	82.669	123.34	123.875	151.75	158.074
448	3.90988	3.40235	8.23988	7.26375	15.7009	13.8659	29.5399	26.3007	53.3439	48.875	86.4599	82.534	123.04	123.659	151.45	157.656
449	3.90988	3.40235	8.33988	7.26375	15.5009	13.8389	29.3399	26.2737	53.4439	48.7805	86.3599	82.4125	122.84	123.389	151.25	157.278
450	4.00988	3.40235	8.33988	7.25025	15.7009	13.7984	29.3399	26.2332	53.3439	48.686	86.1599	82.183	122.54	123.146	150.85	156.927
451	4.00988	3.40235	8.33988	7.23675	15.6009	13.7714	29.2399	26.1927	53.1439	48.632	85.8599	81.967	122.24	122.822	150.55	156.616
452	4.00988	3.40235	8.33988	7.22325	15.6009	13.7309	29.3399	26.1927	53.0439	48.5105	85.6599	81.8859	121.94	122.66	150.25	156.387
453	4.00988	3.40235	8.33988	7.20974	15.6009	13.6904	29.2399	26.1252	52.9439	48.362	85.6599	81.7509	121.74	122.404	149.85	155.955
454	3.90988	3.40235	8.23988	7.20974	15.4009	13.6769	29.0399	26.0712	52.7439	48.2	85.4599	81.6564	121.44	122.12	149.55	155.577
455	3.90988	3.40235	8.13988	7.19624	15.5009	13.6364	29.0399	26.0442	52.6439	48.1055	85.2599	81.5619	121.14	121.823	149.25	155.185
456	4.00988	3.40235	8.33988	7.18274	15.4009	13.6094	29.0399	25.9632	52.5439	48.0515	84.9599	81.3729	120.74	121.54	148.75	154.861
457	4.00988	3.40235	8.33988	7.18274	15.4009	13.5824	28.9399	25.9092	52.4439	47.9299	84.9599	81.1569	120.54	121.378	148.45	154.361
458	3.90988	3.40235	8.33988	7.16924	15.5009	13.5689	28.9399	25.8687	52.3439	47.8219	84.7599	80.9949	120.24	121.04	148.15	153.943
459	4.00988	3.40235	8.33988	7.14224	15.4009	13.5689	28.9399	25.8552	52.3439	47.7814	84.5599	80.9003	119.94	120.81	147.85	153.673
460	3.90988	3.40235	8.23988	7.14224	15.4009	13.5014	28.8399	25.8147	52.0439	47.7139	84.2599	80.7383	119.74	120.5	147.55	153.349
461	3.90988	3.38885	8.23988	7.10173	15.3009	13.4609	28.8399	25.8012	51.9439	47.6599	84.0599	80.5493	119.54	120.216	147.25	152.93
462	3.90988	3.38885	8.13988	7.07473	15.3009	13.4474	28.7399	25.7337	51.8439	47.5924	83.8599	80.4953	119.34	120.014	146.95	152.579
463	3.90988	3.38885	8.13988	7.04773	15.2009	13.4069	28.5399	25.7067	51.8439	47.4574	83.6599	80.3198	119.04	119.73	146.65	152.336
464	3.90988	3.38885	8.13988	7.03423	15.3009	13.3664	28.6399	25.6526	51.7439	47.3089	83.6599	80.1713	118.74	119.406	146.35	151.945
465	3.90988	3.38885	8.03988	7.02072	15.2009	13.3394	28.5399	25.5851	51.6439	47.1874	83.4599	80.0228	118.34	119.028	145.85	151.526
466	3.80988	3.38885	8.13988	7.00722	15.1009	13.3124	28.4399	25.5581	51.6439	47.0524	83.3599	79.7662	118.24	118.758	145.55	151.162
467	3.90988	3.36185	8.13988	6.99372	15.1009	13.2854	28.3399	25.5041	51.4439	46.9173	83.0599	79.5637	117.94	118.461	145.25	150.743
468	3.80988	3.34835	8.03988	6.98022	15.2009	13.2719	28.3399	25.4366	51.3439	46.8633	82.8599	79.4422	117.64	118.205	144.95	150.487
469	3.80988	3.30784	8.03988	6.96672	15.0009	13.2314	28.1399	25.3826	51.3439	46.7553	82.7599	79.2262	117.44	117.854	144.65	149.96
470	3.90988	3.29434	8.13988	6.95322	15.0009	13.2044	28.0399	25.2341	51.2439	46.6608	82.6599	79.0372	117.14	117.611	144.35	149.568
471	3.80988	3.29434	8.23988	6.95322	15.0009	13.2044	28.2399	25.2206	51.2439	46.6338	82.4599	78.8616	116.84	117.435	144.05	149.15
472	3.80988	3.28084	8.13988	6.93972	15.0009	13.1369	28.1399	25.1396	50.9439	46.5663	82.1599	78.7806	116.54	117.179	143.75	148.853
473	3.70988	3.28084	8.03988	6.93972	15.0009	13.1369	28.0399	25.0991	50.9439	46.5123	82.0599	78.6591	116.34	116.868	143.45	148.488
474	3.80988	3.28084	8.03988	6.93972	14.9009	13.1234	28.0399	25.0586	50.7439	46.4313	81.8599	78.5376	116.14	116.693	143.05	148.191
475	3.70988	3.28084	8.03988	6.91271	14.9009	13.0828	28.0399	25.0046	50.7439	46.3503	81.5599	78.4026	115.74	116.423	142.55	147.759
476	3.70988	3.26734	8.03988	6.91271	14.9009	13.0423	27.9399	24.8696	50.6439	46.2018	81.5599	78.2406	115.54	116.274	142.45	147.435
477	3.90988	3.25384	8.13988	6.88571	14.9009	13.0153	27.8399	24.8156	50.5439	46.1208	81.3599	78.1191	115.44	116.058	142.15	147.192
478	3.80988	3.24033	7.93988	6.85871	14.8009	12.9613	27.7399	24.8021	50.3439	46.0533	81.0599	77.9975	115.14	115.869	141.85	146.774
479	3.70988	3.24033	8.03988	6.8317	14.8009	12.9343	27.8399	24.7616	50.2439	45.9857	80.9599	77.849	114.94	115.464	141.65	146.517
480	3.70988	3.22683	7.93988	6.8317	14.6009	12.8938	27.6399	24.7346	50.1439	45.8642	80.8599	77.633	114.64	115.113	141.15	146.193
481	3.70988	3.21333	7.93988	6.8317	14.6009	12.8668	27.5399	24.694	49.9439	45.8102	80.5599	77.363	114.34	114.856	140.85	145.761
482	3.70988	3.21333	7.93988	6.8317	14.8009	12.8263	27.6399	24.6805	50.1439	45.7022	80.4599	77.1065	114.04	114.573	140.55	145.383
483	3.60988	3.21333	7.93988	6.8182	14.7009	12.7858	27.6399	24.5995	50.0439	45.6212	80.3599	76.9444	113.84	114.37	140.35	145.086
484	3.60988	3.18633	7.83988	6.8047	14.7009	12.7453	27.5399	24.559	49.8439	45.5672	80.1599	76.8229	113.64	114.195	139.95	144.829
485	3.60988	3.18633	7.83988	6.7507	14.6009	12.7318	27.4399	24.4645	49.7439	45.5402	79.9599	76.6474	113.34	113.925	139.65	144.492
486	3.60988	3.18633	7.83988	6.7372	14.6009	12.6913	27.4399	24.4105	49.6439	45.4862	79.7599	76.5259	113.04	113.682	139.45	144.181
487	3.70988	3.18633	7.93988	6.72369	14.6009	12.6643	27.4399	24.316	49.6439	45.3377	79.5599	76.4179	112.84	113.479	139.15	143.763
488	3.80988	3.18633	7.93988	6.69669	14.6009	12.6508	27.4399	24.262	49.4439	45.2702	79.4599	76.2694	112.64	113.277	138.85	143.452
489	3.80988	3.15933	7.93988	6.65619	14.5009	12.6373	27.3399	24.1945	49.3439	45.1892	79.2599	76.0533	112.44	113.115	138.55	143.088
490	3.80988	3.14582	7.93988	6.62918	14.5009	12.6373	27.2399	24.1405	49.2439	45.0812	79.1599	75.9048	112.14	112.818	138.15	142.818
491	3.70988	3.14582	7.93988	6.62918	14.5009	12.6373	27.2399	24.1135	49.1439	45.0136	78.9599	75.8238	111.84	112.548	137.95	142.507
492	3.70988	3.14582	7.83988	6.56168	14.4009	12.6238	27.0399	24.046	49.1439	44.9461	78.9599	75.6483	111.74	112.305	137.75	142.102
493	3.60988	3.13232	7.73988	6.54818	14.4009	12.6103	27.0399	23.992	49.0439	44.9326	78.8599	75.4998	111.44	112.021	137.45	141.67
494	3.70988	3.13232	7.83988	6.54818	14.4009	12.5833	27.0399	23.884	49.0439	44.8381	78.6599	75.3918	111.24	111.684	137.15	141.265
495	3.60988	3.13232	7.73988	6.54818	14.4009	12.5698	27.0399	23.8165	48.7439	44.6356	78.3599	75.2433	110.84	111.44	136.75	140.982
496	3.60988	3.10532	7.73988	6.52117	14.5009	12.5563	27.0399	23.776	48.6439	44.5546	78.1599	75.1218	110.64	111.224	136.55	140.658
497	3.60988	3.10532	7.73988	6.52117	14.3009	12.5428	26.9399	23.7354	48.5439	44.3926	78.0599	75.0002	110.44	110.914	136.25	140.198
498	3.60988	3.10532	7.83988	6.52117	14.3009	12.5023	26.9399	23.6814	48.4439	44.2576	77.8599	74.8652	110.34	110.617	135.95	139.847
499	3.60988	3.09182	7.73988	6.50767	14.2009	12.4618	26.8399	23.6409	48.3439	44.1361	77.6599	74.6762	110.04	110.266	135.65	139.577
500	3.50988	3.09182	7.63988	6.49417	14.2009	12.4348	26.7399	23.6274	48.3439	44.0415	77.4599	74.4332	109.84	110.104	135.45	139.199
501	3.60988	3.09182	7.63988	6.49417	14.2009	12.3943	26.7399	23.5734	48.2439	43.92	77.2599	74.3117	109.64	109.942	135.15	138.875
502	3.50988	3.09182	7.63988	6.46717	14.2009	12.3943	26.7399	23.5599	48.0439	43.8795	77.0599	74.1497	109.24	109.658	134.75	138.605
503	3.50988	3.09182	7.53988	6.45367	14.1009	12.3673	26.6399	23.5599	47.9439	43.7985	76.9599	73.9606	109.04	109.415	134.45	138.2
504	3.50988	3.09182	7.63988	6.44016	14.1009	12.3403	26.5399	23.5059	47.9439	43.704	76.8599	73.7446	108.84	109.226	134.25	137.809
505	3.60988	3.09182	7.53988	6.42666	14.2009	12.2863	26.6399	23.4519	47.8439	43.6365	76.7599	73.5421	108.54	108.983	133.95	137.431
506	3.60988	3.09182	7.63988	6.38616	14.1009	12.2593	26.5399	23.3979	47.6439	43.515	76.4599	73.3126	108.34	108.74	133.75	137.093
507	3.50988	3.07832	7.53988	6.38616	14.1009	12.2188	26.4399	23.3439	47.5439	43.434	76.3599	73.2046	108.04	108.497	133.35	136.823
508	3.70988	3.07832	7.53988	6.35916	14.1009	12.1918	26.4399	23.3034	47.6439	43.3665	76.3599	73.1235	107.94	108.281	133.05	136.472
509	3.60988	3.07832	7.53988	6.33215	14.0009	12.1918	26.3399	23.2224	47.4439	43.2855	76.0599	72.9885	107.64	108.079	132.75	136.216
510	3.60988	3.06482	7.63988	6.33215	14.0009	12.1918	26.3399	23.1954	47.3439	43.164	75.9599	72.813	107.44	107.768	132.65	136
511	3.60988	3.06482	7.63988	6.33215	14.0009	12.0972	26.3399	23.1549	47.2439	43.0154	75.8599	72.6645	107.24	107.579	132.35	135.689
512	3.60988	3.06482	7.63988	6.29165	13.9009	12.0972	26.1399	23.1279	47.2439	42.9479	75.8599	72.543	106.94	107.404	132.05	135.446
513	3.60988	3.02431	7.63988	6.27815	14.0009	12.0837	26.2399	23.1009	47.0439	42.8534	75.5599	72.435	106.84	107.174	131.75	135.122
514	3.50988	3.02431	7.63988	6.26465	14.0009	12.0567	26.1399	23.0469	47.0439	42.7589	75.4599	72.381	106.54	106.931	131.45	134.757
515	3.60988	3.01081	7.63988	6.26465	13.9009	12.0027	26.0399	22.8984	46.9439	42.6374	75.2599	72.1919	106.44	106.702	131.15	134.366
516	3.60988	3.01081	7.63988	6.26465	13.9009	11.9892	26.0399	22.8579	46.8439	42.5429	75.1599	71.9759	106.24	106.512	131.05	133.92
517	3.60988	2.99731	7.53988	6.25115	13.8009	11.9352	25.8399	22.7904	46.7439	42.3809	74.9599	71.8679	105.94	106.256	130.65	133.677
518	3.60988	2.99731	7.53988	6.25115	13.8009	11.9082	25.9399	22.7633	46.6439	42.2594	74.7599	71.7194	105.74	106.026	130.45	133.326
519	3.40988	2.99731	7.43988	6.25115	13.8009	11.8542	25.8399	22.7363	46.6439	42.2054	74.7599	71.5574	105.44	105.756	130.15	133.043
520	3.40988	2.99731	7.33988	6.25115	13.8009	11.8272	25.8399	22.6823	46.5439	42.1649	74.6599	71.3819	105.14	105.608	129.95	132.705
521	3.50988	2.98381	7.43988	6.23764	13.8009	11.8002	25.7399	22.6688	46.5439	42.1243	74.4599	71.2739	105.04	105.446	129.65	132.476
522	3.50988	2.98381	7.43988	6.22414	13.7009	11.7732	25.7399	22.6418	46.3439	41.9623	74.3599	71.1793	104.84	105.162	129.35	132.179
523	3.50988	2.98381	7.33988	6.21064	13.7009	11.7732	25.7399	22.6283	46.2439	41.8408	74.0599	71.0308	104.54	104.96	129.25	131.922
524	3.40988	2.98381	7.43988	6.19714	13.7009	11.7597	25.6399	22.5743	46.1439	41.7463	73.8599	70.8148	104.34	104.703	128.95	131.666
525	3.40988	2.97031	7.43988	6.14313	13.8009	11.7327	25.6399	22.5338	46.0439	41.6923	73.8599	70.7338	104.14	104.46	128.75	131.369
526	3.40988	2.97031	7.43988	6.11613	13.7009	11.7192	25.5399	22.4663	45.9439	41.6113	73.6599	70.6393	103.94	104.298	128.45	131.193
527	3.50988	2.95681	7.43988	6.07563	13.6009	11.6787	25.4399	22.4258	45.9439	41.5303	73.5599	70.5448	103.64	104.069	128.15	131.004
528	3.50988	2.95681	7.33988	6.06213	13.7009	11.6517	25.4399	22.3853	45.8439	41.5033	73.3599	70.3828	103.54	103.812	127.85	130.612
529	3.40988	2.9433	7.33988	6.06213	13.5009	11.6517	25.4399	22.3313	45.7439	41.4223	73.1599	70.1397	103.24	103.556	127.45	130.288
530	3.40988	2.9163	7.33988	6.06213	13.5009	11.6247	25.4399	22.2638	45.7439	41.3818	72.9599	70.0722	103.04	103.367	127.25	129.937
531	3.30988	2.9028	7.23988	6.06213	13.5009	11.6247	25.3399	22.2503	45.6439	41.2468	72.8599	69.9642	102.84	103.056	127.05	129.721
532	3.40988	2.9028	7.33988	6.04862	13.6009	11.6112	25.3399	22.1558	45.5439	41.1792	72.7599	69.8427	102.54	102.881	126.75	129.478
533	3.40988	2.9028	7.33988	6.04862	13.5009	11.6112	25.2399	22.0748	45.4439	41.0307	72.6599	69.6672	102.44	102.665	126.55	129.195
534	3.40988	2.9028	7.23988	6.03512	13.4009	11.6112	25.1399	22.0343	45.2439	40.9632	72.2599	69.5187	102.24	102.516	126.25	128.857
535	3.30988	2.9028	7.33988	6.02162	13.4009	11.5437	25.0399	21.9938	45.1439	40.8822	72.1599	69.4107	102.14	102.368	126.15	128.641
536	3.30988	2.8758	7.23988	6.00812	13.4009	11.5032	25.0399	21.9803	45.0439	40.8147	72.0599	69.2756	101.94	102.206	125.85	128.371
537	3.30988	2.8623	7.23988	6.00812	13.5009	11.4897	25.0399	21.9398	45.0439	40.7607	71.9599	69.1676	101.64	102.017	125.65	128.155
538	3.30988	2.8623	7.23988	5.99462	13.5009	11.4762	25.0399	21.9398	44.9439	40.7067	71.7599	69.0866	101.34	101.895	125.25	127.899
539	3.30988	2.8623	7.13988	5.96762	13.4009	11.4627	24.9399	21.9263	44.9439	40.6257	71.6599	68.9651	101.14	101.598	124.95	127.669
540	3.40988	2.84879	7.13988	5.95411	13.3009	11.4492	24.8399	21.8453	44.7439	40.5582	71.5599	68.8571	101.04	101.476	124.75	127.386
541	3.30988	2.84879	7.13988	5.92711	13.3009	11.4357	24.8399	21.8047	44.8439	40.4772	71.3599	68.7626	100.74	101.328	124.55	127.116
542	3.30988	2.83529	7.03988	5.91361	13.3009	11.4087	24.7399	21.7507	44.7439	40.4367	71.2599	68.6411	100.44	100.99	124.25	126.778
543	3.40988	2.83529	7.23988	5.91361	13.2009	11.4087	24.8399	21.7237	44.7439	40.3422	71.1599	68.5061	100.24	100.774	123.95	126.495
544	3.40988	2.83529	7.23988	5.90011	13.2009	11.3817	24.7399	21.6832	44.5439	40.2342	71.0599	68.4521	100.04	100.572	123.75	126.225
545	3.30988	2.83529	7.13988	5.88661	13.2009	11.3682	24.6399	21.6157	44.5439	40.1396	70.9599	68.3711	99.8399	100.329	123.45	125.887
546	3.30988	2.82179	7.13988	5.8596	13.1009	11.3547	24.6399	21.5887	44.4439	40.0721	70.7599	68.155	99.6399	100.059	123.15	125.752
547	3.30988	2.82179	7.13988	5.8461	13.1009	11.3412	24.5399	21.5752	44.2439	40.0046	70.5599	68.074	99.4399	99.8293	122.85	125.522
548	3.20988	2.82179	7.13988	5.8326	13.2009	11.3412	24.5399	21.5482	44.1439	39.8966	70.3599	67.9525	99.1399	99.5728	122.65	125.306
549	3.30988	2.82179	7.23988	5.8326	13.1009	11.3007	24.4399	21.5347	44.1439	39.7616	70.3599	67.7905	98.9399	99.2622	122.55	124.942
550	3.30988	2.80829	7.13988	5.8326	13.0009	11.2332	24.3399	21.4672	44.0439	39.6941	70.1599	67.615	98.7399	99.0867	122.35	124.672
551	3.30988	2.80829	7.13988	5.8056	13.0009	11.1792	24.2399	21.4402	43.9439	39.5591	70.0599	67.453	98.5399	98.8707	122.05	124.334
552	3.40988	2.80829	7.13988	5.8056	13.0009	11.1792	24.3399	21.3457	43.9439	39.5051	69.8599	67.2639	98.3399	98.6682	121.75	124.051
553	3.20988	2.80829	7.03988	5.7921	13.0009	11.1386	24.2399	21.2782	43.7439	39.4376	69.6599	67.1019	98.2399	98.4792	121.55	123.686
554	3.20988	2.79479	7.03988	5.7786	13.0009	11.1251	24.2399	21.2377	43.6439	39.2756	69.4599	66.9804	97.9399	98.3036	121.15	123.43
555	3.20988	2.79479	7.03988	5.76509	13.0009	11.0711	24.2399	21.1972	43.5439	39.1675	69.3599	66.8994	97.7399	98.1416	120.95	123.254
556	3.20988	2.79479	6.93988	5.75159	12.9009	11.0711	24.1399	21.1837	43.5439	39.073	69.3599	66.7644	97.5399	97.9661	120.85	122.944
557	3.20988	2.79479	6.93988	5.72459	12.9009	11.0711	24.1399	21.1432	43.3439	39.0055	69.1599	66.6699	97.3399	97.6691	120.65	122.741
558	3.20988	2.79479	6.93988	5.71109	12.9009	11.0306	24.0399	21.1162	43.2439	38.9785	68.9599	66.6159	97.1399	97.4936	120.45	122.471
559	3.20988	2.79479	6.93988	5.67059	12.9009	11.0036	24.0399	21.0892	43.2439	38.911	68.8599	66.5484	96.9399	97.264	120.05	122.066
560	3.20988	2.79479	7.03988	5.67059	12.9009	10.9901	23.9399	21.0352	43.1439	38.8705	68.7599	66.3593	96.7399	97.0615	119.85	121.81
561	3.20988	2.78129	7.03988	5.65708	12.8009	10.9901	23.9399	21.0082	43.0439	38.749	68.6599	66.2513	96.5399	96.805	119.55	121.513
562	3.20988	2.76779	7.03988	5.64358	12.8009	10.9631	23.8399	20.9812	43.0439	38.641	68.5599	66.0893	96.3399	96.5485	119.35	121.134
563	3.10988	2.76779	6.93988	5.64358	12.7009	10.9631	23.8399	20.9542	42.9439	38.533	68.4599	65.9948	96.1399	96.3189	119.05	120.878
564	3.10988	2.76779	6.83988	5.61658	12.9009	10.9226	23.8399	20.9137	42.9439	38.506	68.2599	65.8463	96.0399	96.1299	118.95	120.608
565	3.10988	2.76779	6.83988	5.61658	12.9009	10.8956	23.8399	20.8732	42.8439	38.425	68.0599	65.7653	95.8399	95.8599	118.75	120.284
566	3.10988	2.76779	6.83988	5.61658	12.8009	10.8956	23.8399	20.8326	42.7439	38.317	68.0599	65.6303	95.6399	95.6304	118.45	120.108
567	3.30988	2.76779	7.03988	5.58958	12.8009	10.8821	23.7399	20.8056	42.6439	38.2359	67.8599	65.5493	95.4399	95.4278	118.25	119.784
568	3.20988	2.75428	6.93988	5.57608	12.8009	10.8821	23.7399	20.7651	42.5439	38.1144	67.6599	65.4142	95.2399	95.2523	118.05	119.636
569	3.20988	2.75428	6.93988	5.56257	12.6009	10.8686	23.5399	20.7246	42.4439	38.0064	67.5599	65.3602	95.0399	95.1038	117.75	119.366
570	3.20988	2.74078	6.93988	5.56257	12.6009	10.8686	23.5399	20.7111	42.4439	37.9119	67.3599	65.2387	94.9399	94.8743	117.65	119.136
571	3.20988	2.72728	6.93988	5.56257	12.7009	10.8146	23.4399	20.6436	42.3439	37.8444	67.3599	65.1442	94.6399	94.7393	117.35	118.88
572	3.20988	2.72728	6.83988	5.54907	12.6009	10.7876	23.4399	20.5896	42.3439	37.7634	67.2599	64.9282	94.4399	94.5503	117.25	118.664
573	3.10988	2.72728	6.73988	5.53557	12.6009	10.7876	23.4399	20.5761	42.2439	37.6284	67.0599	64.7392	94.2399	94.3747	116.95	118.542
574	3.10988	2.72728	6.83988	5.50857	12.6009	10.7471	23.4399	20.5356	42.1439	37.5474	66.9599	64.6042	94.0399	94.1857	116.75	118.191
575	3.20988	2.70028	6.93988	5.49507	12.6009	10.7336	23.4399	20.4681	42.0439	37.3989	66.7599	64.4421	93.8399	93.9967	116.45	117.935
576	3.30988	2.70028	6.83988	5.48157	12.5009	10.7066	23.3399	20.3601	42.0439	37.3179	66.6599	64.3746	93.7399	93.7807	116.35	117.692
577	3.30988	2.70028	6.83988	5.48157	12.5009	10.6931	23.2399	20.3331	41.9439	37.2773	66.5599	64.2936	93.5399	93.5647	116.15	117.435
578	3.20988	2.67328	6.73988	5.46806	12.5009	10.6391	23.3399	20.2791	41.8439	37.1963	66.3599	64.2126	93.3399	93.3891	115.95	117.152
579	3.10988	2.65977	6.73988	5.45456	12.5009	10.6256	23.3399	20.2521	41.7439	37.1153	66.2599	64.0506	93.1399	93.1866	115.65	116.895
580	3.10988	2.65977	6.63988	5.45456	12.4009	10.6121	23.1399	20.2116	41.6439	37.0748	66.2599	63.9156	92.9399	93.0246	115.45	116.706
581	3.10988	2.65977	6.63988	5.44106	12.5009	10.5851	23.1399	20.1711	41.6439	36.9668	66.0599	63.7806	92.8399	92.8761	115.25	116.423
582	3.10988	2.65977	6.63988	5.44106	12.4009	10.5851	23.0399	20.1441	41.5439	36.9398	65.9599	63.6591	92.6399	92.7006	115.05	116.125
583	3.00988	2.65977	6.63988	5.44106	12.4009	10.5851	23.0399	20.0901	41.4439	36.8723	65.8599	63.5241	92.5399	92.498	114.75	115.855
584	3.00988	2.64627	6.63988	5.42756	12.3009	10.5716	23.0399	20.0496	41.3439	36.7238	65.6599	63.416	92.2399	92.255	114.55	115.572
585	3.10988	2.64627	6.63988	5.41406	12.3009	10.5581	22.9399	19.9821	41.3439	36.6293	65.6599	63.2135	92.0399	92.1065	114.25	115.248
586	3.10988	2.64627	6.63988	5.40056	12.5009	10.5311	23.1399	19.9416	41.2439	36.5348	65.3599	63.038	91.8399	91.931	114.05	115.018
587	3.10988	2.63277	6.53988	5.38706	12.5009	10.5176	23.0399	19.8741	41.1439	36.4808	65.2599	62.903	91.6399	91.7825	113.75	114.721
588	3.10988	2.60577	6.63988	5.33305	12.3009	10.5041	22.8399	19.8741	41.0439	36.3863	65.1599	62.7005	91.5399	91.5664	113.55	114.573
589	3.00988	2.60577	6.63988	5.33305	12.3009	10.4906	22.8399	19.82	40.8439	36.3052	64.9599	62.4844	91.3399	91.3369	113.35	114.316
590	3.00988	2.60577	6.53988	5.30605	12.3009	10.4771	22.7399	19.793	40.8439	36.1972	64.7599	62.4034	91.1399	91.1074	113.15	114.046
591	3.00988	2.60577	6.63988	5.29255	12.2009	10.4636	22.6399	19.7255	40.8439	36.1432	64.8599	62.2279	91.0399	90.7834	113.05	113.898
592	3.00988	2.60577	6.63988	5.27904	12.3009	10.4096	22.6399	19.6715	40.8439	36.0217	64.6599	62.0659	90.8399	90.5943	112.85	113.641
593	3.00988	2.60577	6.63988	5.27904	12.3009	10.3961	22.5399	19.6175	40.7439	35.9812	64.5599	61.9309	90.6399	90.3513	112.55	113.452
594	3.00988	2.59227	6.63988	5.26554	12.2009	10.3961	22.6399	19.5635	40.5439	35.8732	64.3599	61.8094	90.4399	90.1488	112.35	113.277
595	3.00988	2.59227	6.63988	5.26554	12.1009	10.3691	22.5399	19.523	40.4439	35.7247	64.3599	61.6879	90.2399	90.0408	112.15	113.088
596	3.10988	2.59227	6.63988	5.26554	12.0009	10.3556	22.4399	19.5095	40.4439	35.6437	64.1599	61.5664	90.0399	89.7978	111.95	112.912
597	3.10988	2.57877	6.63988	5.22504	12.0009	10.3151	22.4399	19.469	40.3439	35.5897	64.0599	61.3773	90.0399	89.5952	111.75	112.75
598	3.10988	2.57877	6.53988	5.22504	11.9009	10.3151	22.4399	19.469	40.2439	35.4412	63.9599	61.2558	89.8399	89.4197	111.55	112.575
599	3.00988	2.57877	6.53988	5.22504	11.8009	10.2881	22.3399	19.442	40.3439	35.4007	63.8599	61.1208	89.6399	89.2307	111.35	112.359

## Sheet: 2.b
Reach (nm)
PEG3	PEG28
7.78	14.2
9.2	13.6
10.6	13.8
10.4	13
10.7	13.1
11.5
10.5
10.4
10.5
