# Supplementary material for: The molecular reach of antibodies crucially underpins their viral neutralisation capacity
Source: Nat Commun. 2025 Jan 2;16:338. doi: 10.1038/s41467-024-54916-5 (PMC11695720; doi:10.1038/s41467-024-54916-5)
Supplement: Supplementary file 4 — Source data [file 41467_2024_54916_MOESM4_ESM.zip › Source Data/Source data for each figure/Figure3.xlsx]

## Sheet: 3.b
Time (ns)	Fraction of native contacts Q
	1	2
0.00375	1	1
0.0075	0.972973	1
0.01125	1	0.972973
0.015	1	0.972973
0.01875	1	1
0.0225	1	0.972973
0.02625	0.972973	0.972973
0.03	0.891892	0.945946
0.03375	0.972973	0.972973
0.0375	0.918919	0.972973
0.04125	0.972973	1
0.045	1	1
0.04875	1	1
0.0525	0.972973	0.972973
0.05625	1	0.945946
0.06	1	1
0.06375	0.972973	0.945946
0.0675	0.972973	0.918919
0.07125	1	0.945946
0.075	0.918919	1
0.07875	0.972973	1
0.0825	1	0.918919
0.08625	0.945946	0.918919
0.09	0.891892	0.972973
0.09375	0.945946	0.945946
0.0975	0.972973	0.891892
0.10125	0.945946	0.918919
0.105	0.945946	0.972973
0.10875	0.837838	1
0.1125	0.972973	1
0.11625	0.945946	0.972973
0.12	0.945946	0.972973
0.12375	0.972973	1
0.1275	1	0.945946
0.13125	0.972973	0.972973
0.135	1	0.918919
0.13875	0.972973	0.918919
0.1425	0.972973	1
0.14625	0.945946	0.972973
0.15	0.972973	1
0.15375	1	1
0.1575	0.945946	0.972973
0.16125	0.972973	0.945946
0.165	1	1
0.16875	1	0.972973
0.1725	0.972973	0.945946
0.17625	0.945946	1
0.18	0.945946	0.864865
0.18375	0.972973	0.891892
0.1875	0.918919	0.972973
0.19125	0.918919	0.945946
0.195	1	0.918919
0.19875	0.945946	1
0.2025	0.972973	1
0.20625	1	1
0.21	0.972973	0.972973
0.21375	1	0.972973
0.2175	1	1
0.22125	1	0.945946
0.225	0.864865	0.972973
0.22875	0.945946	0.945946
0.2325	0.918919	0.918919
0.23625	0.891892	1
0.24	0.864865	0.972973
0.24375	0.918919	0.972973
0.2475	0.837838	1
0.25125	0.864865	1
0.255	0.864865	0.945946
0.25875	0.864865	0.945946
0.2625	0.837838	0.945946
0.26625	0.810811	0.972973
0.27	0.918919	0.945946
0.27375	0.945946	0.945946
0.2775	0.837838	1
0.28125	0.756757	0.972973
0.285	0.837838	1
0.28875	0.837838	0.918919
0.2925	0.810811	1
0.29625	0.864865	1
0.3	0.783784	1
0.30375	0.864865	0.972973
0.3075	0.891892	0.945946
0.31125	0.783784	1
0.315	0.837838	1
0.31875	0.972973	1
0.3225	0.918919	0.945946
0.32625	0.945946	0.945946
0.33	0.945946	0.945946
0.33375	1	0.945946
0.3375	1	0.972973
0.34125	0.972973	0.891892
0.345	0.972973	0.918919
0.34875	1	0.891892
0.3525	0.972973	0.945946
0.35625	0.891892	0.945946
0.36	1	0.891892
0.36375	1	0.891892
0.3675	0.918919	0.891892
0.37125	0.972973	0.891892
0.375	0.918919	0.810811
0.37875	0.837838	0.864865
0.3825	0.945946	0.72973
0.38625	0.891892	0.972973
0.39	0.945946	0.972973
0.39375	0.945946	0.837838
0.3975	0.918919	0.837838
0.40125	1	0.864865
0.405	1	0.945946
0.40875	0.972973	0.945946
0.4125	0.972973	0.945946
0.41625	0.972973	0.972973
0.42	1	0.945946
0.42375	0.945946	0.945946
0.4275	1	0.945946
0.43125	0.918919	1
0.435	0.945946	0.972973
0.43875	0.945946	0.972973
0.4425	0.918919	0.945946
0.44625	1	0.972973
0.45	0.945946	0.945946
0.45375	0.972973	1
0.4575	0.918919	1
0.46125	0.891892	1
0.465	1	0.918919
0.46875	0.918919	0.972973
0.4725	0.783784	0.945946
0.47625	0.918919	0.972973
0.48	0.945946	0.972973
0.48375	0.945946	0.945946
0.4875	0.972973	1
0.49125	0.972973	0.945946
0.495	1	1
0.49875	0.891892	1
0.5025	0.945946	0.891892
0.50625	0.945946	1
0.51	0.945946	1
0.51375	1	0.945946
0.5175	1	0.918919
0.52125	0.945946	0.945946
0.525	0.972973	0.972973
0.52875	0.945946	1
0.5325	1	1
0.53625	0.918919	0.945946
0.54	1	0.972973
0.54375	1	0.891892
0.5475	0.945946	0.945946
0.55125	1	1
0.555	1	0.972973
0.55875	0.972973	0.972973
0.5625	0.972973	1
0.56625	0.972973	0.972973
0.57	0.972973	0.945946
0.57375	0.945946	0.972973
0.5775	0.972973	0.972973
0.58125	0.972973	1
0.585	0.972973	1
0.58875	0.972973	1
0.5925	0.972973	0.918919
0.59625	0.972973	0.945946
0.6	0.945946	0.945946
0.60375	0.972973	0.972973
0.6075	0.945946	0.945946
0.61125	0.972973	0.891892
0.615	1	0.891892
0.61875	0.918919	0.972973
0.6225	1	0.945946
0.62625	0.918919	0.945946
0.63	0.891892	0.945946
0.63375	0.945946	0.891892
0.6375	0.891892	0.918919
0.64125	0.945946	0.864865
0.645	0.972973	0.891892
0.64875	0.972973	0.945946
0.6525	1	0.864865
0.65625	0.972973	0.837838
0.66	0.972973	0.972973
0.66375	0.945946	0.918919
0.6675	0.918919	0.972973
0.67125	0.972973	0.945946
0.675	0.945946	1
0.67875	0.972973	0.972973
0.6825	1	0.972973
0.68625	0.972973	0.945946
0.69	0.972973	0.972973
0.69375	1	1
0.6975	0.972973	0.918919
0.70125	1	0.945946
0.705	1	0.972973
0.70875	0.945946	0.945946
0.7125	0.972973	0.972973
0.71625	1	0.972973
0.72	0.918919	0.945946
0.72375	0.945946	0.918919
0.7275	0.918919	0.972973
0.73125	1	0.918919
0.735	0.945946	0.918919
0.73875	0.972973	0.972973
0.7425	0.972973	0.972973
0.74625	1	0.945946
0.75	0.945946	1
0.75375	0.918919	1
0.7575	0.972973	0.864865
0.76125	0.918919	0.945946
0.765	0.972973	0.972973
0.76875	0.972973	0.972973
0.7725	0.972973	1
0.77625	1	1
0.78	0.945946	0.972973
0.78375	0.945946	1
0.7875	0.972973	0.891892
0.79125	0.945946	1
0.795	1	0.891892
0.79875	0.891892	0.918919
0.8025	1	1
0.80625	1	0.972973
0.81	1	1
0.81375	0.918919	1
0.8175	1	0.918919
0.82125	0.972973	0.945946
0.825	0.945946	0.972973
0.82875	0.918919	0.972973
0.8325	0.918919	0.945946
0.83625	0.972973	0.891892
0.84	0.810811	0.972973
0.84375	0.972973	0.972973
0.8475	0.945946	0.972973
0.85125	0.837838	0.972973
0.855	0.891892	1
0.85875	0.891892	1
0.8625	0.945946	0.918919
0.86625	0.891892	1
0.87	0.945946	0.864865
0.87375	0.945946	1
0.8775	0.918919	1
0.88125	0.837838	1
0.885	0.918919	0.945946
0.88875	1	0.945946
0.8925	0.972973	1
0.89625	0.918919	0.945946
0.9	0.945946	0.945946
0.90375	1	1
0.9075	1	1
0.91125	0.945946	0.891892
0.915	0.972973	0.864865
0.91875	0.945946	0.972973
0.9225	0.837838	0.972973
0.92625	0.837838	0.945946
0.93	1	0.972973
0.93375	0.837838	0.918919
0.9375	0.864865	0.918919
0.94125	1	0.918919
0.945	1	0.945946
0.94875	0.972973	0.945946
0.9525	1	0.837838
0.95625	1	0.891892
0.96	0.891892	0.945946
0.96375	1	0.864865
0.9675	0.918919	0.918919
0.97125	0.972973	0.972973
0.975	0.972973	0.891892
0.97875	0.972973	0.891892
0.9825	0.945946	0.918919
0.98625	0.972973	0.891892
0.99	0.918919	0.945946
0.99375	0.918919	0.972973
0.9975	1	0.918919
1.00125	0.945946	0.945946
1.005	0.72973	1
1.00875	0.891892	0.945946
1.0125	0.837838	1
1.01625	0.972973	0.918919
1.02	0.945946	0.972973
1.02375	0.918919	1
1.0275	0.864865	0.945946
1.03125	0.918919	0.945946
1.035	0.891892	0.972973
1.03875	0.918919	0.945946
1.0425	0.810811	0.972973
1.04625	0.891892	1
1.05	0.918919	1
1.05375	0.891892	0.945946
1.0575	0.891892	0.945946
1.06125	0.945946	0.945946
1.065	0.891892	0.918919
1.06875	0.918919	0.918919
1.0725	0.891892	1
1.07625	0.918919	0.945946
1.08	0.891892	1
1.08375	0.837838	1
1.0875	0.837838	0.972973
1.09125	0.72973	0.945946
1.095	0.891892	1
1.09875	0.864865	1
1.1025	0.891892	0.972973
1.10625	0.891892	0.945946
1.11	0.918919	0.972973
1.11375	0.918919	1
1.1175	0.891892	0.972973
1.12125	0.891892	0.972973
1.125	0.702703	0.945946
1.12875	0.891892	0.945946
1.1325	0.891892	1
1.13625	0.864865	0.972973
1.14	0.918919	0.918919
1.14375	0.864865	1
1.1475	0.918919	0.972973
1.15125	0.783784	0.918919
1.155	0.837838	0.972973
1.15875	0.891892	0.918919
1.1625	0.891892	1
1.16625	0.864865	0.837838
1.17	0.864865	0.918919
1.17375	0.891892	0.972973
1.1775	0.864865	0.918919
1.18125	0.864865	0.972973
1.185	0.918919	0.864865
1.18875	0.864865	0.864865
1.1925	0.864865	0.864865
1.19625	0.837838	0.918919
1.2	0.945946	0.810811
1.20375	0.810811	0.837838
1.2075	0.837838	0.972973
1.21125	0.891892	0.918919
1.215	0.864865	0.972973
1.21875	0.810811	0.864865
1.2225	0.864865	0.945946
1.22625	0.891892	0.891892
1.23	0.810811	0.810811
1.23375	0.864865	0.945946
1.2375	0.837838	0.918919
1.24125	0.864865	0.891892
1.245	0.918919	0.891892
1.24875	0.891892	0.864865
1.2525	0.891892	0.891892
1.25625	0.891892	0.864865
1.26	0.891892	0.918919
1.26375	0.891892	0.864865
1.2675	0.891892	0.918919
1.27125	0.72973	0.918919
1.275	0.864865	0.864865
1.27875	0.891892	0.891892
1.2825	0.891892	0.918919
1.28625	0.837838	0.891892
1.29	0.864865	0.891892
1.29375	0.810811	0.810811
1.2975	0.891892	0.945946
1.30125	0.837838	0.918919
1.305	0.891892	0.918919
1.30875	0.810811	0.837838
1.3125	0.864865	0.783784
1.31625	0.864865	0.891892
1.32	0.918919	0.864865
1.32375	0.918919	0.864865
1.3275	0.891892	0.810811
1.33125	0.864865	0.756757
1.335	0.891892	0.810811
1.33875	0.891892	0.72973
1.3425	0.918919	0.837838
1.34625	0.918919	0.864865
1.35	0.864865	0.891892
1.35375	0.837838	0.972973
1.3575	0.918919	1
1.36125	0.945946	1
1.365	0.864865	0.891892
1.36875	0.891892	1
1.3725	0.945946	0.972973
1.37625	0.972973	0.891892
1.38	0.837838	0.972973
1.38375	0.891892	0.972973
1.3875	0.945946	0.864865
1.39125	0.918919	0.972973
1.395	0.837838	1
1.39875	0.891892	0.972973
1.4025	0.891892	0.918919
1.40625	0.918919	1
1.41	0.918919	0.972973
1.41375	0.918919	0.945946
1.4175	0.837838	0.945946
1.42125	0.891892	0.972973
1.425	0.837838	0.945946
1.42875	0.918919	0.945946
1.4325	0.891892	0.972973
1.43625	0.918919	1
1.44	0.783784	0.972973
1.44375	0.891892	0.945946
1.4475	0.891892	0.972973
1.45125	0.810811	1
1.455	0.837838	0.945946
1.45875	0.837838	1
1.4625	0.918919	0.972973
1.46625	0.891892	1
1.47	0.918919	0.945946
1.47375	0.891892	0.918919
1.4775	0.918919	1
1.48125	0.837838	0.945946
1.485	0.864865	1
1.48875	0.837838	0.945946
1.4925	0.864865	1
1.49625	0.891892	1
1.5	0.864865	0.945946
1.50375	0.864865	0.918919
1.5075	0.918919	0.945946
1.51125	0.918919	0.972973
1.515	0.918919	0.891892
1.51875	0.891892	0.972973
1.5225	0.837838	0.864865
1.52625	0.891892	0.891892
1.53	0.864865	0.891892
1.53375	0.864865	0.945946
1.5375	0.864865	0.891892
1.54125	0.864865	0.918919
1.545	0.864865	1
1.54875	0.891892	0.972973
1.5525	0.864865	0.918919
1.55625	0.918919	1
1.56	0.810811	0.945946
1.56375	0.864865	1
1.5675	0.810811	0.891892
1.57125	0.864865	0.918919
1.575	0.918919	1
1.57875	0.810811	0.945946
1.5825	0.837838	1
1.58625	0.864865	0.918919
1.59	0.918919	0.891892
1.59375	0.891892	0.972973
1.5975	0.891892	0.945946
1.60125	0.891892	0.864865
1.605	0.918919	1
1.60875	0.918919	0.972973
1.6125	0.891892	0.918919
1.61625	0.891892	1
1.62	0.783784	1
1.62375	0.864865	0.972973
1.6275	0.891892	1
1.63125	0.945946	1
1.635	0.891892	0.945946
1.63875	0.918919	0.972973
1.6425	0.756757	0.918919
1.64625	0.891892	0.972973
1.65	0.891892	1
1.65375	0.972973	0.972973
1.6575	0.918919	0.972973
1.66125	0.918919	0.972973
1.665	0.918919	0.891892
1.66875	0.864865	1
1.6725	0.918919	0.972973
1.67625	0.837838	1
1.68	0.783784	0.945946
1.68375	0.837838	0.972973
1.6875	0.891892	1
1.69125	0.810811	0.945946
1.695	0.783784	1
1.69875	0.810811	0.918919
1.7025	0.945946	1
1.70625	0.864865	1
1.71	0.891892	0.972973
1.71375	0.864865	1
1.7175	0.864865	1
1.72125	0.891892	0.945946
1.725	0.891892	0.945946
1.72875	0.891892	1
1.7325	0.891892	0.972973
1.73625	0.864865	1
1.74	0.864865	0.945946
1.74375	0.783784	0.918919
1.7475	0.864865	0.945946
1.75125	0.837838	0.972973
1.755	0.891892	1
1.75875	0.837838	0.891892
1.7625	0.756757	0.972973
1.76625	0.810811	0.918919
1.77	0.891892	0.972973
1.77375	0.864865	0.972973
1.7775	0.864865	0.918919
1.78125	0.837838	1
1.785	0.837838	0.945946
1.78875	0.837838	0.918919
1.7925	0.891892	0.918919
1.79625	0.864865	0.945946
1.8	0.837838	0.891892
1.80375	0.918919	0.918919
1.8075	0.891892	0.945946
1.81125	0.891892	1
1.815	0.891892	0.972973
1.81875	0.918919	0.972973
1.8225	0.891892	0.945946
1.82625	0.891892	0.945946
1.83	0.864865	0.972973
1.83375	0.918919	0.945946
1.8375	0.918919	1
1.84125	0.891892	1
1.845	0.864865	0.945946
1.84875	0.918919	0.972973
1.8525	0.864865	0.972973
1.85625	0.918919	0.972973
1.86	0.918919	0.864865
1.86375	0.864865	1
1.8675	0.891892	0.972973
1.87125	0.918919	0.972973
1.875	0.891892	0.945946
1.87875	0.864865	0.945946
1.8825	0.891892	0.972973
1.88625	0.918919	0.945946
1.89	0.756757	0.918919
1.89375	0.891892	0.972973
1.8975	0.891892	0.918919
1.90125	0.918919	1
1.905	0.918919	0.972973
1.90875	0.918919	1
1.9125	0.864865	0.972973
1.91625	0.864865	0.918919
1.92	0.864865	0.945946
1.92375	0.864865	0.918919
1.9275	0.918919	0.918919
1.93125	0.918919	1
1.935	0.891892	1
1.93875	0.891892	0.945946
1.9425	0.891892	0.945946
1.94625	0.837838	1
1.95	0.891892	0.972973
1.95375	0.864865	1
1.9575	0.864865	0.945946
1.96125	0.945946	0.918919
1.965	0.918919	0.837838
1.96875	0.864865	0.810811
1.9725	0.891892	0.972973
1.97625	0.864865	0.972973
1.98	0.918919	0.972973
1.98375	0.891892	0.972973
1.9875	0.891892	0.972973
1.99125	0.945946	0.945946
1.995	0.864865	1
1.99875	0.837838	1
2.0025	0.72973	0.972973
2.00625	0.837838	0.972973
2.01	0.837838	1
2.01375	0.837838	0.945946
2.0175	0.810811	0.945946
2.02125	0.72973	0.945946
2.025	0.756757	0.918919
2.02875	0.810811	0.945946
2.0325	0.837838	0.918919
2.03625	0.810811	1
2.04	0.783784	0.972973
2.04375	0.837838	0.918919
2.0475	0.783784	1
2.05125	0.864865	0.972973
2.055	0.864865	0.918919
2.05875	0.864865	0.864865
2.0625	0.891892	0.945946
2.06625	0.810811	1
2.07	0.891892	1
2.07375	0.864865	0.972973
2.0775	0.972973	1
2.08125	0.891892	0.945946
2.085	0.918919	0.918919
2.08875	0.918919	0.918919
2.0925	0.891892	0.756757
2.09625	0.918919	1
2.1	0.837838	0.918919
2.10375	0.864865	1
2.1075	0.891892	1
2.11125	0.756757	1
2.115	0.837838	0.918919
2.11875	0.891892	0.891892
2.1225	0.837838	0.945946
2.12625	0.891892	1
2.13	0.918919	0.972973
2.13375	0.864865	0.918919
2.1375	0.972973	0.972973
2.14125	0.891892	0.972973
2.145	0.891892	0.891892
2.14875	0.891892	0.783784
2.1525	0.891892	0.864865
2.15625	0.864865	0.918919
2.16	0.891892	0.945946
2.16375	0.864865	0.945946
2.1675	0.810811	0.945946
2.17125	0.810811	0.918919
2.175	0.864865	0.972973
2.17875	0.864865	0.864865
2.1825	0.864865	0.918919
2.18625	0.864865	0.756757
2.19	0.864865	0.783784
2.19375	0.891892	0.891892
2.1975	0.864865	0.972973
2.20125	0.891892	0.918919
2.205	0.891892	1
2.20875	0.891892	1
2.2125	0.864865	0.972973
2.21625	0.837838	1
2.22	0.918919	0.837838
2.22375	0.891892	0.945946
2.2275	0.891892	0.945946
2.23125	0.864865	0.972973
2.235	0.891892	1
2.23875	0.864865	0.972973
2.2425	0.756757	0.972973
2.24625	0.891892	0.945946
2.25	0.837838	1
2.25375	0.837838	1
2.2575	0.972973	1
2.26125	0.864865	1
2.265	0.864865	1
2.26875	0.837838	0.918919
2.2725	0.837838	0.945946
2.27625	0.783784	1
2.28	0.891892	0.918919
2.28375	0.918919	1
2.2875	0.891892	0.945946
2.29125	0.837838	0.972973
2.295	0.783784	0.891892
2.29875	0.837838	0.972973
2.3025	0.837838	0.945946
2.30625	0.891892	0.972973
2.31	0.864865	1
2.31375	0.891892	0.972973
2.3175	0.864865	1
2.32125	0.891892	1
2.325	0.972973	0.972973
2.32875	0.837838	0.945946
2.3325	0.864865	0.945946
2.33625	0.810811	1
2.34	0.918919	1
2.34375	0.864865	1
2.3475	0.864865	1
2.35125	0.891892	0.945946
2.355	0.891892	0.864865
2.35875	0.810811	0.918919
2.3625	0.891892	0.864865
2.36625	0.837838	0.918919
2.37	0.891892	0.945946
2.37375	0.864865	0.918919
2.3775	0.891892	0.972973
2.38125	0.864865	1
2.385	0.891892	0.972973
2.38875	0.891892	0.918919
2.3925	0.864865	0.891892
2.39625	0.891892	1
2.4	0.864865	1
2.40375	0.891892	1
2.4075	0.864865	0.945946
2.41125	0.864865	0.918919
2.415	0.891892	0.972973
2.41875	0.891892	1
2.4225	0.891892	1
2.42625	0.891892	0.918919
2.43	0.891892	0.972973
2.43375	0.810811	1
2.4375	0.891892	0.918919
2.44125	0.810811	0.945946
2.445	0.891892	1
2.44875	0.891892	0.972973
2.4525	0.891892	0.945946
2.45625	0.810811	0.972973
2.46	0.891892	1
2.46375	0.864865	0.918919
2.4675	0.864865	0.972973
2.47125	0.783784	0.972973
2.475	0.864865	1
2.47875	0.783784	1
2.4825	0.864865	1
2.48625	0.837838	0.864865
2.49	0.810811	0.945946
2.49375	0.837838	0.972973
2.4975	0.864865	0.972973
2.50125	0.837838	1
2.505	0.864865	1
2.50875	0.837838	0.918919
2.5125	0.891892	1
2.51625	0.864865	0.837838
2.52	0.837838	1
2.52375	0.918919	0.891892
2.5275	0.864865	0.972973
2.53125	0.837838	0.945946
2.535	0.864865	1
2.53875	0.864865	1
2.5425	0.864865	1
2.54625	0.864865	0.972973
2.55	0.810811	0.972973
2.55375	0.756757	0.945946
2.5575	0.810811	0.972973
2.56125	0.864865	0.972973
2.565	0.783784	0.972973
2.56875	0.864865	0.945946
2.5725	0.837838	1
2.57625	0.72973	0.918919
2.58	0.864865	0.945946
2.58375	0.837838	0.918919
2.5875	0.864865	0.918919
2.59125	0.864865	1
2.595	0.864865	0.972973
2.59875	0.837838	0.918919
2.6025	0.837838	0.891892
2.60625	0.864865	0.864865
2.61	0.918919	0.918919
2.61375	0.891892	1
2.6175	0.864865	0.972973
2.62125	0.891892	1
2.625	0.918919	0.864865
2.62875	0.756757	0.864865
2.6325	0.810811	0.945946
2.63625	0.783784	0.945946
2.64	0.972973	0.918919
2.64375	0.891892	0.918919
2.6475	0.891892	0.972973
2.65125	0.864865	0.972973
2.655	0.864865	0.783784
2.65875	0.864865	0.918919
2.6625	0.810811	0.972973
2.66625	0.837838	0.918919
2.67	0.891892	0.918919
2.67375	0.918919	0.891892
2.6775	0.783784	0.945946
2.68125	0.891892	0.918919
2.685	0.891892	0.918919
2.68875	0.864865	0.837838
2.6925	0.891892	0.972973
2.69625	0.864865	0.972973
2.7	0.891892	0.918919
2.70375	0.864865	0.918919
2.7075	0.837838	1
2.71125	0.918919	1
2.715	0.891892	1
2.71875	0.864865	0.945946
2.7225	0.891892	0.972973
2.72625	0.891892	1
2.73	0.864865	0.945946
2.73375	0.918919	0.945946
2.7375	0.945946	0.918919
2.74125	0.972973	1
2.745	0.891892	0.972973
2.74875	0.945946	0.945946
2.7525	0.864865	0.918919
2.75625	0.891892	0.918919
2.76	0.918919	0.945946
2.76375	0.891892	0.945946
2.7675	0.891892	0.837838
2.77125	0.837838	0.972973
2.775	0.918919	0.891892
2.77875	0.864865	0.945946
2.7825	0.891892	0.945946
2.78625	0.864865	0.864865
2.79	0.864865	0.891892
2.79375	0.891892	0.810811
2.7975	0.918919	0.972973
2.80125	0.864865	0.972973
2.805	0.783784	0.972973
2.80875	0.864865	0.891892
2.8125	0.810811	1
2.81625	0.810811	1
2.82	0.891892	0.918919
2.82375	0.864865	0.945946
2.8275	0.945946	0.864865
2.83125	0.891892	0.972973
2.835	0.864865	0.972973
2.83875	0.891892	0.945946
2.8425	0.891892	0.972973
2.84625	0.891892	0.945946
2.85	0.864865	0.918919
2.85375	0.864865	0.945946
2.8575	0.864865	0.945946
2.86125	0.891892	0.945946
2.865	0.864865	0.918919
2.86875	0.891892	0.972973
2.8725	0.864865	0.972973
2.87625	0.891892	1
2.88	0.864865	0.891892
2.88375	0.891892	1
2.8875	0.891892	1
2.89125	0.918919	0.864865
2.895	0.891892	0.945946
2.89875	0.837838	0.891892
2.9025	0.891892	0.918919
2.90625	0.837838	0.864865
2.91	0.918919	0.810811
2.91375	0.891892	0.972973
2.9175	0.918919	0.891892
2.92125	0.864865	1
2.925	0.891892	1
2.92875	0.864865	0.918919
2.9325	0.837838	0.918919
2.93625	0.891892	0.918919
2.94	0.918919	1
2.94375	0.864865	0.972973
2.9475	0.864865	1
2.95125	0.891892	0.945946
2.955	0.864865	0.972973
2.95875	0.837838	0.972973
2.9625	0.864865	0.918919
2.96625	0.891892	0.918919
2.97	0.918919	1
2.97375	0.864865	0.972973
2.9775	0.837838	1
2.98125	0.891892	0.945946
2.985	0.837838	0.945946
2.98875	0.864865	0.945946
2.9925	0.864865	0.945946
2.99625	0.810811	0.945946
3	0.891892	0.972973
3.00375	0.864865	1
3.0075	0.837838	0.837838
3.01125	0.891892	0.972973
3.015	0.891892	1
3.01875	0.891892	0.972973
3.0225	0.864865	0.837838
3.02625	0.891892	0.945946
3.03	0.891892	0.891892
3.03375	0.864865	1
3.0375	0.891892	1
3.04125	0.837838	0.891892
3.045	0.864865	0.945946
3.04875	0.864865	0.864865
3.0525	0.837838	0.918919
3.05625	0.810811	0.972973
3.06	0.837838	0.891892
3.06375	0.864865	0.918919
3.0675	0.891892	0.945946
3.07125	0.864865	0.837838
3.075	0.891892	0.864865
3.07875	0.837838	0.891892
3.0825	0.891892	0.918919
3.08625	0.864865	0.756757
3.09	0.891892	0.810811
3.09375	0.864865	0.621622
3.0975	0.891892	0.594595
3.10125	0.891892	0.702703
3.105	0.891892	0.810811
3.10875	0.891892	0.837838
3.1125	0.810811	0.864865
3.11625	0.891892	0.864865
3.12	0.864865	0.864865
3.12375	0.891892	0.810811
3.1275	0.864865	0.810811
3.13125	0.864865	0.72973
3.135	0.864865	0.837838
3.13875	0.864865	0.810811
3.1425	0.918919	0.810811
3.14625	0.918919	0.864865
3.15	0.945946	0.864865
3.15375	0.864865	0.810811
3.1575	0.864865	0.756757
3.16125	0.891892	0.837838
3.165	0.783784	0.783784
3.16875	0.864865	0.810811
3.1725	0.864865	0.837838
3.17625	0.918919	0.810811
3.18	0.837838	0.864865
3.18375	0.918919	0.864865
3.1875	0.891892	0.837838
3.19125	0.891892	0.783784
3.195	0.891892	0.837838
3.19875	0.864865	0.783784
3.2025	0.810811	0.918919
3.20625	0.918919	0.837838
3.21	0.864865	0.837838
3.21375	0.837838	0.891892
3.2175	0.864865	0.837838
3.22125	0.864865	0.837838
3.225	0.864865	0.837838
3.22875	0.918919	0.810811
3.2325	0.891892	0.864865
3.23625	0.864865	0.837838
3.24	0.864865	0.837838
3.24375	0.891892	0.918919
3.2475	0.891892	0.810811
3.25125	0.891892	0.783784
3.255	0.783784	0.783784
3.25875	0.891892	0.810811
3.2625	0.891892	0.891892
3.26625	0.864865	0.810811
3.27	0.783784	0.837838
3.27375	0.864865	0.864865
3.2775	0.891892	0.864865
3.28125	0.783784	0.837838
3.285	0.891892	0.783784
3.28875	0.864865	0.783784
3.2925	0.864865	0.810811
3.29625	0.864865	0.783784
3.3	0.864865	0.783784
3.30375	0.864865	0.675676
3.3075	0.891892	0.837838
3.31125	0.891892	0.864865
3.315	0.837838	0.837838
3.31875	0.864865	0.837838
3.3225	0.891892	0.756757
3.32625	0.891892	0.72973
3.33	0.918919	0.72973
3.33375	0.891892	0.837838
3.3375	0.864865	0.810811
3.34125	0.864865	0.702703
3.345	0.918919	0.837838
3.34875	0.891892	0.918919
3.3525	0.891892	0.837838
3.35625	0.891892	0.837838
3.36	0.891892	0.891892
3.36375	0.810811	0.891892
3.3675	0.837838	0.864865
3.37125	0.891892	0.837838
3.375	0.918919	0.783784
3.37875	0.864865	0.837838
3.3825	0.864865	0.837838
3.38625	0.837838	0.72973
3.39	0.837838	0.891892
3.39375	0.810811	0.891892
3.3975	0.837838	0.810811
3.40125	0.891892	0.864865
3.405	0.837838	0.756757
3.40875	0.918919	0.756757
3.4125	0.837838	0.783784
3.41625	0.837838	0.837838
3.42	0.891892	0.756757
3.42375	0.810811	0.72973
3.4275	0.891892	0.837838
3.43125	0.837838	0.864865
3.435	0.891892	0.837838
3.43875	0.837838	0.756757
3.4425	0.864865	0.837838
3.44625	0.810811	0.72973
3.45	0.810811	0.702703
3.45375	0.972973	0.756757
3.4575	0.864865	0.702703
3.46125	0.945946	0.756757
3.465	0.891892	0.756757
3.46875	0.891892	0.783784
3.4725	0.891892	0.675676
3.47625	0.783784	0.756757
3.48	0.864865	0.72973
3.48375	0.864865	0.837838
3.4875	0.864865	0.783784
3.49125	0.891892	0.702703
3.495	0.864865	0.702703
3.49875	0.783784	0.72973
3.5025	0.810811	0.648649
3.50625	0.891892	0.810811
3.51	0.891892	0.810811
3.51375	0.891892	0.756757
3.5175	0.891892	0.702703
3.52125	0.891892	0.702703
3.525	0.891892	0.72973
3.52875	0.891892	0.702703
3.5325	0.864865	0.810811
3.53625	0.918919	0.567568
3.54	0.918919	0.567568
3.54375	0.837838	0.513514
3.5475	0.918919	0.675676
3.55125	0.864865	0.756757
3.555	0.837838	0.72973
3.55875	0.891892	0.837838
3.5625	0.891892	0.756757
3.56625	0.864865	0.756757
3.57	0.918919	0.702703
3.57375	0.864865	0.837838
3.5775	0.891892	0.756757
3.58125	0.918919	0.756757
3.585	0.837838	0.756757
3.58875	0.783784	0.756757
3.5925	0.864865	0.783784
3.59625	0.864865	0.810811
3.6	0.810811	0.756757
3.60375	0.891892	0.810811
3.6075	0.891892	0.810811
3.61125	0.864865	0.810811
3.615	0.891892	0.864865
3.61875	0.918919	0.756757
3.6225	0.864865	0.783784
3.62625	0.891892	0.72973
3.63	0.837838	0.702703
3.63375	0.891892	0.783784
3.6375	0.810811	0.756757
3.64125	0.864865	0.702703
3.645	0.891892	0.837838
3.64875	0.837838	0.864865
3.6525	0.864865	0.864865
3.65625	0.918919	0.891892
3.66	0.810811	0.837838
3.66375	0.891892	0.864865
3.6675	0.891892	0.864865
3.67125	0.864865	0.864865
3.675	0.918919	0.864865
3.67875	0.891892	0.864865
3.6825	0.756757	0.864865
3.68625	0.837838	0.837838
3.69	0.891892	0.864865
3.69375	0.918919	0.864865
3.6975	0.891892	0.810811
3.70125	0.891892	0.837838
3.705	0.891892	0.837838
3.70875	0.918919	0.918919
3.7125	0.891892	0.837838
3.71625	0.891892	0.810811
3.72	0.864865	0.918919
3.72375	0.891892	0.945946
3.7275	0.864865	0.891892
3.73125	0.864865	0.864865
3.735	0.891892	0.810811
3.73875	0.918919	0.810811
3.7425	0.864865	0.891892
3.74625	0.918919	0.783784
3.75	0.891892	0.864865
3.75375	0.864865	0.837838
3.7575	0.891892	0.864865
3.76125	0.864865	0.891892
3.765	0.891892	0.918919
3.76875	0.864865	0.864865
3.7725	0.891892	0.864865
3.77625	0.918919	0.864865
3.78	0.891892	0.864865
3.78375	0.864865	0.891892
3.7875	0.891892	0.918919
3.79125	0.918919	0.891892
3.795	0.891892	0.918919
3.79875	0.891892	0.864865
3.8025	0.864865	0.864865
3.80625	0.891892	0.891892
3.81	0.864865	0.918919
3.81375	0.837838	0.810811
3.8175	0.891892	0.891892
3.82125	0.837838	0.864865
3.825	0.891892	0.918919
3.82875	0.891892	0.864865
3.8325	0.891892	0.891892
3.83625	0.891892	0.864865
3.84	0.945946	0.891892
3.84375	0.891892	0.891892
3.8475	0.891892	0.837838
3.85125	0.891892	0.864865
3.855	0.864865	0.891892
3.85875	0.864865	0.918919
3.8625	0.864865	0.918919
3.86625	0.918919	0.864865
3.87	0.918919	0.918919
3.87375	0.891892	0.891892
3.8775	0.918919	0.891892
3.88125	0.891892	0.918919
3.885	0.945946	0.891892
3.88875	0.837838	0.918919
3.8925	0.864865	0.891892
3.89625	0.864865	0.891892
3.9	0.864865	0.918919
3.90375	0.864865	0.864865
3.9075	0.783784	0.783784
3.91125	0.864865	0.864865
3.915	0.918919	0.810811
3.91875	0.783784	0.810811
3.9225	0.891892	0.72973
3.92625	0.864865	0.891892
3.93	0.810811	0.891892
3.93375	0.864865	0.864865
3.9375	0.837838	0.837838
3.94125	0.891892	0.864865
3.945	0.864865	0.864865
3.94875	0.891892	0.891892
3.9525	0.891892	0.864865
3.95625	0.864865	0.810811
3.96	0.837838	0.810811
3.96375	0.864865	0.756757
3.9675	0.864865	0.918919
3.97125	0.864865	0.810811
3.975	0.837838	0.810811
3.97875	0.810811	0.864865
3.9825	0.837838	0.864865
3.98625	0.864865	0.864865
3.99	0.837838	0.891892
3.99375	0.864865	0.918919
3.9975	0.837838	0.891892
4.00125	0.864865	0.864865
4.005	0.864865	0.918919
4.00875	0.864865	0.918919
4.0125	0.837838	0.891892
4.01625	0.864865	0.837838
4.02	0.810811	0.837838
4.02375	0.837838	0.864865
4.0275	0.837838	0.837838
4.03125	0.891892	0.783784
4.035	0.810811	0.918919
4.03875	0.810811	0.891892
4.0425	0.918919	0.945946
4.04625	0.864865	0.864865
4.05	0.972973	0.864865
4.05375	0.864865	0.891892
4.0575	0.864865	0.783784
4.06125	0.810811	0.891892
4.065	0.864865	0.918919
4.06875	0.864865	0.891892
4.0725	0.810811	0.945946
4.07625	0.891892	0.891892
4.08	0.864865	0.810811
4.08375	0.864865	0.810811
4.0875	0.864865	0.891892
4.09125	0.864865	0.837838
4.095	0.891892	0.945946
4.09875	0.891892	0.864865
4.1025	0.945946	0.945946
4.10625	0.864865	0.891892
4.11	0.810811	0.864865
4.11375	0.891892	0.918919
4.1175	0.891892	0.891892
4.12125	0.945946	0.918919
4.125	0.864865	0.918919
4.12875	0.891892	0.918919
4.1325	0.891892	0.891892
4.13625	0.864865	0.891892
4.14	0.864865	0.864865
4.14375	0.891892	0.837838
4.1475	0.891892	0.891892
4.15125	0.837838	0.837838
4.155	0.864865	0.891892
4.15875	0.864865	0.837838
4.1625	0.891892	0.891892
4.16625	0.891892	0.864865
4.17	0.864865	0.864865
4.17375	0.918919	0.918919
4.1775	0.864865	0.837838
4.18125	0.945946	0.891892
4.185	0.891892	0.891892
4.18875	0.918919	0.918919
4.1925	0.810811	0.864865
4.19625	0.891892	0.675676
4.2	0.864865	0.864865
4.20375	0.891892	0.864865
4.2075	0.837838	0.891892
4.21125	0.864865	0.810811
4.215	0.864865	0.810811
4.21875	0.891892	0.891892
4.2225	0.837838	0.891892
4.22625	0.918919	0.864865
4.23	0.972973	0.837838
4.23375	0.918919	0.891892
4.2375	0.918919	0.810811
4.24125	0.837838	0.864865
4.245	0.864865	0.891892
4.24875	0.918919	0.891892
4.2525	0.918919	0.891892
4.25625	0.864865	0.891892
4.26	0.864865	0.918919
4.26375	0.918919	0.837838
4.2675	0.945946	0.864865
4.27125	0.891892	0.891892
4.275	0.864865	0.891892
4.27875	0.837838	0.891892
4.2825	0.891892	0.918919
4.28625	0.891892	0.864865
4.29	0.864865	0.891892
4.29375	0.864865	0.864865
4.2975	0.864865	0.891892
4.30125	0.837838	0.891892
4.305	0.891892	0.783784
4.30875	0.810811	0.837838
4.3125	0.891892	0.783784
4.31625	0.864865	0.864865
4.32	0.864865	0.918919
4.32375	0.891892	0.675676
4.3275	0.891892	0.891892
4.33125	0.891892	0.891892
4.335	0.864865	0.891892
4.33875	0.783784	0.891892
4.3425	0.864865	0.810811
4.34625	0.891892	0.837838
4.35	0.810811	0.891892
4.35375	0.864865	0.864865
4.3575	0.864865	0.864865
4.36125	0.864865	0.864865
4.365	0.864865	0.864865
4.36875	0.783784	0.864865
4.3725	0.783784	0.918919
4.37625	0.783784	0.864865
4.38	0.756757	0.891892
4.38375	0.891892	0.918919
4.3875	0.864865	0.891892
4.39125	0.810811	0.945946
4.395	0.891892	0.945946
4.39875	0.837838	0.864865
4.4025	0.864865	0.864865
4.40625	0.891892	0.891892
4.41	0.945946	0.945946
4.41375	0.918919	0.891892
4.4175	0.864865	0.810811
4.42125	0.837838	0.891892
4.425	0.891892	0.783784
4.42875	0.810811	0.918919
4.4325	0.891892	0.783784
4.43625	0.810811	0.864865
4.44	0.891892	0.891892
4.44375	0.864865	0.945946
4.4475	0.864865	0.756757
4.45125	0.864865	0.837838
4.455	0.891892	0.837838
4.45875	0.891892	0.918919
4.4625	0.891892	0.837838
4.46625	0.891892	0.918919
4.47	0.810811	0.837838
4.47375	0.891892	0.891892
4.4775	0.864865	0.945946
4.48125	0.837838	0.864865
4.485	0.918919	0.864865
4.48875	0.837838	0.864865
4.4925	0.891892	0.891892
4.49625	0.864865	0.891892
4.5	0.891892	0.837838
4.50375	0.891892	0.891892
4.5075	0.891892	0.837838
4.51125	0.891892	0.864865
4.515	0.864865	0.810811
4.51875	0.810811	0.891892
4.5225	0.918919	0.864865
4.52625	0.891892	0.864865
4.53	0.864865	0.810811
4.53375	0.864865	0.864865
4.5375	0.837838	0.756757
4.54125	0.864865	0.864865
4.545	0.864865	0.783784
4.54875	0.837838	0.837838
4.5525	0.945946	0.864865
4.55625	0.918919	0.837838
4.56	0.891892	0.837838
4.56375	0.891892	0.810811
4.5675	0.891892	0.864865
4.57125	0.864865	0.891892
4.575	0.783784	0.918919
4.57875	0.810811	0.864865
4.5825	0.864865	0.918919
4.58625	0.864865	0.837838
4.59	0.864865	0.837838
4.59375	0.864865	0.918919
4.5975	0.810811	0.918919
4.60125	0.810811	0.837838
4.605	0.891892	0.891892
4.60875	0.891892	0.837838
4.6125	0.810811	0.864865
4.61625	0.891892	0.918919
4.62	0.864865	0.864865
4.62375	0.891892	0.891892
4.6275	0.891892	0.810811
4.63125	0.864865	0.837838
4.635	0.918919	0.972973
4.63875	0.891892	0.756757
4.6425	0.891892	0.837838
4.64625	0.891892	0.783784
4.65	0.891892	0.810811
4.65375	0.891892	0.810811
4.6575	0.918919	0.783784
4.66125	0.837838	0.783784
4.665	0.864865	0.810811
4.66875	0.864865	0.810811
4.6725	0.945946	0.837838
4.67625	0.918919	0.864865
4.68	0.918919	0.783784
4.68375	0.837838	0.837838
4.6875	0.972973	0.783784
4.69125	0.891892	0.837838
4.695	0.918919	0.864865
4.69875	0.864865	0.837838
4.7025	0.864865	0.837838
4.70625	0.756757	0.864865
4.71	0.918919	0.918919
4.71375	0.837838	0.837838
4.7175	0.783784	0.864865
4.72125	0.837838	0.891892
4.725	0.891892	0.891892
4.72875	0.810811	0.918919
4.7325	0.864865	0.891892
4.73625	0.837838	0.918919
4.74	0.837838	0.918919
4.74375	0.864865	0.918919
4.7475	0.864865	0.864865
4.75125	0.837838	0.891892
4.755	0.891892	0.918919
4.75875	0.891892	0.810811
4.7625	0.891892	0.945946
4.76625	0.891892	0.837838
4.77	0.864865	0.918919
4.77375	0.891892	0.864865
4.7775	0.891892	0.864865
4.78125	0.918919	0.864865
4.785	0.918919	0.837838
4.78875	0.891892	0.837838
4.7925	0.864865	0.891892
4.79625	0.810811	0.756757
4.8	0.837838	0.864865
4.80375	0.864865	0.918919
4.8075	0.864865	0.918919
4.81125	0.837838	0.837838
4.815	0.891892	0.891892
4.81875	0.918919	0.918919
4.8225	0.864865	0.891892
4.82625	0.864865	0.783784
4.83	0.837838	0.837838
4.83375	0.864865	0.837838
4.8375	0.837838	0.891892
4.84125	0.837838	0.837838
4.845	0.864865	0.864865
4.84875	0.783784	0.864865
4.8525	0.783784	0.837838
4.85625	0.810811	0.810811
4.86	0.864865	0.891892
4.86375	0.864865	0.837838
4.8675	0.837838	0.864865
4.87125	0.891892	0.891892
4.875	0.891892	0.864865
4.87875	0.891892	0.891892
4.8825	1	0.891892
4.88625	0.972973	0.810811
4.89	0.972973	0.891892
4.89375	0.972973	0.864865
4.8975	1	0.891892
4.90125	0.972973	0.891892
4.905	0.945946	0.891892
4.90875	0.891892	0.864865
4.9125	0.972973	0.864865
4.91625	0.945946	0.810811
4.92	0.918919	0.837838
4.92375	0.837838	0.783784
4.9275	0.72973	0.810811
4.93125	0.945946	0.864865
4.935	0.72973	0.891892
4.93875	0.945946	0.810811
4.9425	0.918919	0.810811
4.94625	1	0.837838
4.95	0.972973	0.891892
4.95375	0.945946	0.864865
4.9575	1	0.864865
4.96125	0.972973	0.891892
4.965	1	0.837838
4.96875	0.972973	0.891892
4.9725	0.972973	0.891892
4.97625	1	0.837838
4.98	1	0.810811
4.98375	0.945946	0.783784
4.9875	0.945946	0.891892
4.99125	1	0.864865
4.995	0.918919	0.891892
4.99875	0.918919	0.891892
5.0025	1	0.864865
5.00625	0.918919	0.891892
5.01	1	0.891892
5.01375	1	0.945946
5.0175	0.972973	0.891892
5.02125	0.891892	0.918919
5.025	0.918919	0.891892
5.02875	0.891892	0.891892
5.0325	0.891892	0.891892
5.03625	0.918919	0.918919
5.04	0.837838	0.837838
5.04375	0.837838	0.783784
5.0475	0.864865	0.837838
5.05125	0.945946	0.864865
5.055	0.918919	0.864865
5.05875	0.945946	0.891892
5.0625	1	0.891892
5.06625	0.945946	0.891892
5.07	0.945946	0.810811
5.07375	0.972973	0.837838
5.0775	1	0.864865
5.08125	1	0.837838
5.085	1	0.891892
5.08875	1	0.864865
5.0925	1	0.864865
5.09625	0.945946	0.891892
5.1	1	0.837838
5.10375	0.972973	0.837838
5.1075	0.918919	0.837838
5.11125	1	0.918919
5.115	1	0.918919
5.11875	0.972973	0.891892
5.1225	1	0.891892
5.12625	0.945946	0.837838
5.13	1	0.864865
5.13375	1	0.864865
5.1375	1	0.864865
5.14125	0.972973	0.837838
5.145	1	0.783784
5.14875	1	0.864865
5.1525	1	0.837838
5.15625	0.945946	0.864865
5.16	1	0.891892
5.16375	0.972973	0.891892
5.1675	1	0.783784
5.17125	0.945946	0.810811
5.175	0.864865	0.891892
5.17875	0.864865	0.783784
5.1825	0.837838	0.864865
5.18625	0.945946	0.837838
5.19	0.864865	0.891892
5.19375	0.972973	0.837838
5.1975	0.945946	0.810811
5.20125	0.972973	0.864865
5.205	1	0.891892
5.20875	0.945946	0.864865
5.2125	1	0.864865
5.21625	0.945946	0.891892
5.22	1	0.918919
5.22375	1	0.864865
5.2275	0.864865	0.864865
5.23125	0.918919	0.864865
5.235	0.972973	0.891892
5.23875	0.972973	0.891892
5.2425	1	0.891892
5.24625	0.972973	0.837838
5.25	1	0.864865
5.25375	1	0.837838
5.2575	0.945946	0.864865
5.26125	0.972973	0.810811
5.265	0.945946	0.837838
5.26875	0.918919	0.945946
5.2725	1	0.810811
5.27625	0.891892	0.864865
5.28	0.972973	0.891892
5.28375	0.972973	0.864865
5.2875	0.972973	0.891892
5.29125	0.972973	0.864865
5.295	0.891892	0.918919
5.29875	1	0.864865
5.3025	1	0.891892
5.30625	1	0.918919
5.31	1	0.918919
5.31375	0.945946	0.783784
5.3175	1	0.864865
5.32125	0.972973	0.918919
5.325	0.891892	0.918919
5.32875	0.891892	0.918919
5.3325	0.945946	0.918919
5.33625	0.945946	0.918919
5.34	0.972973	0.891892
5.34375	1	0.918919
5.3475	0.972973	0.837838
5.35125	0.945946	0.864865
5.355	1	0.891892
5.35875	1	0.810811
5.3625	1	0.918919
5.36625	0.945946	0.918919
5.37	0.945946	0.918919
5.37375	0.918919	0.891892
5.3775	0.837838	0.918919
5.38125	0.864865	0.837838
5.385	0.945946	0.918919
5.38875	0.891892	0.945946
5.3925	0.918919	0.864865
5.39625	0.837838	0.810811
5.4	0.918919	0.864865
5.40375	0.918919	0.810811
5.4075	1	0.837838
5.41125	0.972973	0.837838
5.415	0.945946	0.891892
5.41875	0.891892	0.837838
5.4225	0.945946	0.864865
5.42625	0.972973	0.864865
5.43	0.918919	0.864865
5.43375	0.972973	0.864865
5.4375	1	0.918919
5.44125	1	0.756757
5.445	0.918919	0.864865
5.44875	0.945946	0.891892
5.4525	0.945946	0.864865
5.45625	0.945946	0.918919
5.46	0.945946	0.891892
5.46375	0.972973	0.864865
5.4675	0.972973	0.864865
5.47125	0.972973	0.810811
5.475	0.972973	0.918919
5.47875	0.945946	0.864865
5.4825	0.972973	0.891892
5.48625	0.972973	0.810811
5.49	0.918919	0.810811
5.49375	0.972973	0.864865
5.4975	1	0.810811
5.50125	0.945946	0.891892
5.505	0.783784	0.810811
5.50875	0.972973	0.837838
5.5125	0.972973	0.918919
5.51625	0.945946	0.864865
5.52	1	0.783784
5.52375	0.945946	0.810811
5.5275	0.891892	0.918919
5.53125	0.945946	0.837838
5.535	0.972973	0.891892
5.53875	0.945946	0.864865
5.5425	1	0.864865
5.54625	0.918919	0.864865
5.55	1	0.918919
5.55375	1	0.864865
5.5575	0.945946	0.891892
5.56125	1	0.783784
5.565	0.972973	0.783784
5.56875	0.945946	0.756757
5.5725	0.972973	0.810811
5.57625	0.945946	0.837838
5.58	0.945946	0.891892
5.58375	0.972973	0.891892
5.5875	0.972973	0.891892
5.59125	0.972973	0.891892
5.595	0.972973	0.864865
5.59875	0.945946	0.810811
5.6025	0.945946	0.891892
5.60625	0.945946	0.891892
5.61	0.945946	0.864865
5.61375	0.918919	0.810811
5.6175	1	0.837838
5.62125	1	0.864865
5.625	1	0.864865
5.62875	0.945946	0.918919
5.6325	1	0.837838
5.63625	1	0.783784
5.64	1	0.918919
5.64375	0.972973	0.891892
5.6475	0.918919	0.891892
5.65125	0.891892	0.918919
5.655	0.918919	0.864865
5.65875	0.945946	0.783784
5.6625	0.891892	0.837838
5.66625	0.972973	0.837838
5.67	1	0.756757
5.67375	0.945946	0.891892
5.6775	0.972973	0.891892
5.68125	0.918919	0.783784
5.685	0.864865	0.864865
5.68875	0.945946	0.918919
5.6925	0.918919	0.810811
5.69625	0.891892	0.918919
5.7	0.837838	0.891892
5.70375	0.864865	0.891892
5.7075	0.810811	0.864865
5.71125	0.945946	0.837838
5.715	0.972973	0.945946
5.71875	0.891892	0.864865
5.7225	0.972973	0.783784
5.72625	0.972973	0.891892
5.73	0.918919	0.918919
5.73375	0.918919	0.891892
5.7375	0.918919	0.918919
5.74125	0.945946	0.891892
5.745	0.918919	0.891892
5.74875	0.783784	0.864865
5.7525	0.891892	0.864865
5.75625	0.918919	0.891892
5.76	0.972973	0.756757
5.76375	0.972973	0.837838
5.7675	0.945946	0.72973
5.77125	0.972973	0.783784
5.775	0.972973	0.864865
5.77875	0.972973	0.864865
5.7825	0.972973	0.918919
5.78625	1	0.864865
5.79	1	0.891892
5.79375	1	0.864865
5.7975	0.972973	0.810811
5.80125	0.918919	0.756757
5.805	0.891892	0.810811
5.80875	1	0.756757
5.8125	1	0.783784
5.81625	0.972973	0.837838
5.82	0.891892	0.810811
5.82375	0.972973	0.918919
5.8275	0.918919	0.864865
5.83125	0.864865	0.837838
5.835	1	0.864865
5.83875	1	0.864865
5.8425	0.945946	0.864865
5.84625	0.972973	0.918919
5.85	0.972973	0.918919
5.85375	0.945946	0.837838
5.8575	1	0.918919
5.86125	1	0.891892
5.865	1	0.864865
5.86875	1	0.864865
5.8725	0.945946	0.864865
5.87625	1	0.945946
5.88	1	0.891892
5.88375	0.972973	0.864865
5.8875	0.945946	0.891892
5.89125	0.972973	0.864865
5.895	1	0.810811
5.89875	0.918919	0.864865
5.9025	1	0.891892
5.90625	1	0.918919
5.91	0.945946	0.864865
5.91375	1	0.783784
5.9175	0.945946	0.891892
5.92125	1	0.810811
5.925	0.972973	0.837838
5.92875	1	0.864865
5.9325	0.918919	0.891892
5.93625	0.972973	0.918919
5.94	1	0.891892
5.94375	1	0.891892
5.9475	1	0.891892
5.95125	0.972973	0.891892
5.955	1	0.810811
5.95875	0.972973	0.864865
5.9625	0.918919	0.810811
5.96625	0.810811	0.756757
5.97	0.891892	0.891892
5.97375	0.864865	0.918919
5.9775	0.864865	0.864865
5.98125	0.864865	0.837838
5.985	0.810811	0.891892
5.98875	0.864865	0.891892
5.9925	0.756757	0.918919
5.99625	0.837838	0.918919
6	0.837838	0.891892
6.00375	0.891892	0.918919
6.0075	0.837838	0.891892
6.01125	0.891892	0.891892
6.015	0.864865	0.891892
6.01875	0.918919	0.891892
6.0225	1	0.864865
6.02625	0.972973	0.837838
6.03	0.918919	0.918919
6.03375	0.945946	0.891892
6.0375	0.891892	0.837838
6.04125	0.837838	0.918919
6.045	0.945946	0.891892
6.04875	0.972973	0.945946
6.0525	0.972973	0.837838
6.05625	0.972973	0.837838
6.06	0.972973	0.891892
6.06375	1	0.864865
6.0675	1	0.837838
6.07125	0.972973	0.891892
6.075	0.972973	0.918919
6.07875	1	0.864865
6.0825	0.972973	0.864865
6.08625	0.918919	0.783784
6.09	0.864865	0.783784
6.09375	0.972973	0.864865
6.0975	0.918919	0.756757
6.10125	0.945946	0.837838
6.105	0.945946	0.783784
6.10875	0.972973	0.72973
6.1125	0.972973	0.864865
6.11625	0.945946	0.864865
6.12	0.972973	0.810811
6.12375	0.945946	0.810811
6.1275	1	0.837838
6.13125	0.972973	0.810811
6.135	1	0.783784
6.13875	1	0.837838
6.1425	0.945946	0.891892
6.14625	1	0.864865
6.15	1	0.864865
6.15375	0.945946	0.864865
6.1575	1	0.864865
6.16125	0.945946	0.891892
6.165	0.945946	0.810811
6.16875	1	0.891892
6.1725	0.972973	0.837838
6.17625	1	0.810811
6.18	1	0.756757
6.18375	0.972973	0.864865
6.1875	0.918919	0.891892
6.19125	0.972973	0.864865
6.195	0.945946	0.837838
6.19875	0.972973	0.864865
6.2025	0.945946	0.783784
6.20625	0.918919	0.837838
6.21	0.972973	0.864865
6.21375	1	0.891892
6.2175	0.864865	0.891892
6.22125	0.972973	0.783784
6.225	0.972973	0.810811
6.22875	0.945946	0.783784
6.2325	0.945946	0.756757
6.23625	0.972973	0.756757
6.24	0.945946	0.810811
6.24375	0.891892	0.864865
6.2475	1	0.864865
6.25125	1	0.891892
6.255	1	0.837838
6.25875	1	0.891892
6.2625	0.972973	0.837838
6.26625	1	0.810811
6.27	0.972973	0.837838
6.27375	0.945946	0.810811
6.2775	1	0.648649
6.28125	1	0.837838
6.285	0.945946	0.837838
6.28875	0.972973	0.810811
6.2925	0.918919	0.837838
6.29625	0.891892	0.864865
6.3	0.972973	0.810811
6.30375	1	0.783784
6.3075	0.972973	0.810811
6.31125	0.864865	0.837838
6.315	0.972973	0.945946
6.31875	1	0.918919
6.3225	1	1
6.32625	1	0.972973
6.33	0.972973	0.972973
6.33375	1	1
6.3375	0.972973	0.972973
6.34125	1	1
6.345	0.945946	1
6.34875	1	1
6.3525	1	1
6.35625	0.972973	0.972973
6.36	0.972973	0.972973
6.36375	0.972973	0.918919
6.3675	0.945946	1
6.37125	1	1
6.375	0.972973	0.972973
6.37875	0.972973	1
6.3825	0.972973	0.972973
6.38625	0.945946	0.918919
6.39	0.891892	1
6.39375	0.972973	0.945946
6.3975	0.945946	0.945946
6.40125	1	0.972973
6.405	0.945946	1
6.40875	0.972973	0.945946
6.4125	0.945946	0.972973
6.41625	0.918919	0.891892
6.42	0.972973	0.972973
6.42375	0.972973	0.972973
6.4275	1	0.918919
6.43125	0.972973	1
6.435	1	0.918919
6.43875	0.945946	0.972973
6.4425	0.918919	0.945946
6.44625	0.918919	1
6.45	0.864865	0.945946
6.45375	0.945946	1
6.4575	0.945946	0.945946
6.46125	0.918919	0.945946
6.465	0.756757	0.972973
6.46875	0.783784	0.972973
6.4725	0.810811	0.945946
6.47625	0.837838	0.972973
6.48	0.864865	0.945946
6.48375	0.891892	0.918919
6.4875	0.891892	0.972973
6.49125	0.810811	1
6.495	0.891892	1
6.49875	0.918919	0.972973
6.5025	0.864865	0.945946
6.50625	0.918919	0.945946
6.51	0.864865	0.945946
6.51375	0.810811	0.918919
6.5175	0.837838	0.918919
6.52125	0.891892	0.945946
6.525	0.891892	0.945946
6.52875	0.810811	0.972973
6.5325	0.891892	0.918919
6.53625	0.810811	0.972973
6.54	0.810811	1
6.54375	0.783784	0.918919
6.5475	0.864865	0.972973
6.55125	0.864865	0.945946
6.555	0.783784	0.864865
6.55875	0.864865	0.918919
6.5625	0.864865	0.945946
6.56625	0.891892	0.945946
6.57	0.864865	1
6.57375	0.918919	0.945946
6.5775	0.837838	0.972973
6.58125	0.945946	1
6.585	0.972973	0.972973
6.58875	1	0.972973
6.5925	0.972973	0.918919
6.59625	0.918919	0.972973
6.6	1	1
6.60375	1	1
6.6075	1	1
6.61125	0.864865	0.972973
6.615	1	1
6.61875	0.945946	0.945946
6.6225	0.918919	0.945946
6.62625	0.918919	0.972973
6.63	0.837838	0.864865
6.63375	0.918919	1
6.6375	0.864865	0.945946
6.64125	0.918919	0.891892
6.645	1	1
6.64875	1	0.972973
6.6525	0.972973	0.972973
6.65625	0.972973	1
6.66	1	0.918919
6.66375	0.891892	0.972973
6.6675	0.972973	0.783784
6.67125	0.945946	1
6.675	0.972973	0.972973
6.67875	0.945946	0.891892
6.6825	1	0.918919
6.68625	0.945946	0.972973
6.69	0.972973	0.945946
6.69375	1	0.972973
6.6975	0.972973	0.972973
6.70125	0.891892	0.891892
6.705	0.918919	0.972973
6.70875	0.945946	1
6.7125	1	0.945946
6.71625	0.972973	0.972973
6.72	0.891892	1
6.72375	0.972973	0.918919
6.7275	0.972973	1
6.73125	0.972973	0.972973
6.735	0.972973	1
6.73875	0.972973	0.972973
6.7425	0.972973	0.972973
6.74625	0.972973	1
6.75	0.837838	0.972973
6.75375	1	0.972973
6.7575	1	0.972973
6.76125	0.972973	0.945946
6.765	0.918919	0.972973
6.76875	0.918919	1
6.7725	1	0.945946
6.77625	0.972973	1
6.78	0.972973	0.972973
6.78375	0.945946	0.972973
6.7875	1	0.972973
6.79125	1	0.864865
6.795	0.945946	0.864865
6.79875	1	0.837838
6.8025	0.972973	0.918919
6.80625	1	0.891892
6.81	1	0.945946
6.81375	0.918919	1
6.8175	1	0.891892
6.82125	0.972973	1
6.825	0.972973	1
6.82875	0.945946	1
6.8325	1	0.945946
6.83625	0.945946	1
6.84	1	0.891892
6.84375	1	0.972973
6.8475	0.972973	0.972973
6.85125	0.945946	0.945946
6.855	1	1
6.85875	0.972973	1
6.8625	1	1
6.86625	0.945946	1
6.87	1	0.972973
6.87375	1	0.972973
6.8775	0.972973	0.945946
6.88125	1	0.972973
6.885	0.945946	0.972973
6.88875	0.945946	1
6.8925	1	1
6.89625	1	1
6.9	1	0.972973
6.90375	0.918919	0.972973
6.9075	0.864865	0.918919
6.91125	0.972973	0.972973
6.915	1	0.972973
6.91875	0.918919	0.918919
6.9225	1	0.918919
6.92625	0.810811	0.972973
6.93	0.945946	0.945946
6.93375	0.972973	0.945946
6.9375	1	0.945946
6.94125	1	1
6.945	0.972973	0.945946
6.94875	0.972973	0.945946
6.9525	1	1
6.95625	0.972973	0.918919
6.96	0.972973	0.810811
6.96375	0.972973	0.864865
6.9675	1	0.891892
6.97125	1	0.891892
6.975	0.945946	0.810811
6.97875	1	0.864865
6.9825	1	0.837838
6.98625	0.918919	0.837838
6.99	0.945946	0.891892
6.99375	1	0.918919
6.9975	0.945946	0.891892
7.00125	0.945946	0.891892
7.005	1	0.891892
7.00875	0.945946	0.864865
7.0125	0.972973	0.891892
7.01625	1	0.837838
7.02	0.972973	0.945946
7.02375	0.945946	0.918919
7.0275	0.945946	0.918919
7.03125	1	0.918919
7.035	1	0.891892
7.03875	0.918919	0.891892
7.0425	1	0.891892
7.04625	1	0.837838
7.05	1	0.891892
7.05375	0.972973	0.864865
7.0575	0.972973	0.918919
7.06125	1	0.891892
7.065	0.972973	0.918919
7.06875	0.945946	0.864865
7.0725	0.972973	0.837838
7.07625	0.891892	0.837838
7.08	0.945946	0.891892
7.08375	0.972973	0.891892
7.0875	1	0.918919
7.09125	0.972973	0.864865
7.095	0.945946	0.918919
7.09875	0.972973	0.864865
7.1025	0.972973	0.918919
7.10625	1	0.891892
7.11	1	0.891892
7.11375	0.972973	0.864865
7.1175	1	0.810811
7.12125	1	0.891892
7.125	0.918919	0.864865
7.12875	1	0.837838
7.1325	1	0.837838
7.13625	0.972973	0.891892
7.14	0.891892	0.918919
7.14375	0.891892	0.891892
7.1475	0.918919	0.810811
7.15125	1	0.837838
7.155	0.864865	0.918919
7.15875	0.918919	0.837838
7.1625	0.891892	0.918919
7.16625	0.945946	0.891892
7.17	0.945946	0.918919
7.17375	1	0.891892
7.1775	0.864865	0.810811
7.18125	0.810811	0.864865
7.185	0.891892	0.891892
7.18875	0.837838	0.918919
7.1925	0.972973	0.918919
7.19625	0.918919	0.891892
7.2	0.918919	0.864865
7.20375	0.945946	0.918919
7.2075	0.945946	0.864865
7.21125	0.945946	0.891892
7.215	0.972973	0.891892
7.21875	0.972973	0.945946
7.2225	0.837838	0.891892
7.22625	0.891892	0.945946
7.23	0.918919	0.837838
7.23375	0.945946	0.864865
7.2375	0.918919	0.72973
7.24125	0.891892	0.702703
7.245	0.864865	0.891892
7.24875	0.864865	0.837838
7.2525	0.918919	0.783784
7.25625	0.891892	0.837838
7.26	0.837838	0.891892
7.26375	0.864865	0.810811
7.2675	0.864865	0.891892
7.27125	0.810811	0.864865
7.275	0.756757	0.864865
7.27875	0.810811	0.864865
7.2825	0.864865	0.810811
7.28625	0.864865	0.891892
7.29	0.837838	0.864865
7.29375	0.918919	0.837838
7.2975	0.810811	0.945946
7.30125	0.864865	0.891892
7.305	0.837838	0.864865
7.30875	0.864865	0.972973
7.3125	0.918919	0.891892
7.31625	0.945946	0.864865
7.32	0.945946	0.891892
7.32375	0.918919	0.837838
7.3275	0.837838	0.837838
7.33125	0.918919	0.918919
7.335	0.945946	0.891892
7.33875	0.918919	0.864865
7.3425	0.918919	0.864865
7.34625	1	0.891892
7.35	1	0.837838
7.35375	0.891892	0.891892
7.3575	0.972973	0.837838
7.36125	0.918919	0.864865
7.365	1	0.891892
7.36875	1	0.891892
7.3725	0.972973	0.945946
7.37625	1	0.918919
7.38	1	0.918919
7.38375	0.945946	0.891892
7.3875	1	0.891892
7.39125	1	0.837838
7.395	1	0.891892
7.39875	1	0.918919
7.4025	0.918919	0.837838
7.40625	0.864865	0.918919
7.41	0.891892	0.864865
7.41375	0.918919	0.918919
7.4175	0.891892	0.891892
7.42125	0.72973	0.918919
7.425	0.891892	0.918919
7.42875	0.918919	0.918919
7.4325	0.945946	0.864865
7.43625	0.783784	0.945946
7.44	0.756757	0.864865
7.44375	0.864865	0.864865
7.4475	0.864865	0.810811
7.45125	0.810811	0.891892
7.455	0.918919	0.918919
7.45875	0.918919	0.72973
7.4625	0.891892	0.837838
7.46625	0.918919	0.810811
7.47	0.891892	0.864865
7.47375	0.891892	0.891892
7.4775	0.918919	0.891892
7.48125	1	0.837838
7.485	1	0.891892
7.48875	1	0.864865
7.4925	1	0.702703
[truncated: 6,402 more rows]

## Sheet: 3.c
Time (ns)	Fx(pN)
0.00375	49.3719
0.0075	55.6481
0.01125	165.393
0.015	13.868
0.01875	-4.8545
0.0225	25.7557
0.02625	76.6383
0.03	-35.9608
0.03375	53.0136
0.0375	38.7936
0.04125	-33.1906
0.045	111.369
0.04875	9.4747
0.0525	11.8134
0.05625	-84.2238
0.06	66.3483
0.06375	-14.3801
0.0675	41.6762
0.07125	-12.4887
0.075	119.159
0.07875	-26.7119
0.0825	15.7159
0.08625	28.9096
0.09	-77.8723
0.09375	107.832
0.0975	-32.6732
0.10125	142.052
0.105	129.439
0.10875	-99.3555
0.1125	31.4159
0.11625	53.4716
0.12	-78.412
0.12375	-27.5813
0.1275	-47.7742
0.13125	7.53142
0.135	-2.85397
0.13875	-94.1416
0.1425	-40.2598
0.14625	13.0157
0.15	-38.1257
0.15375	99.7011
0.1575	10.5561
0.16125	4.50358
0.165	14.5455
0.16875	-46.4437
0.1725	-19.2007
0.17625	-4.21204
0.18	21.6952
0.18375	15.8993
0.1875	154.953
0.19125	-70.0027
0.195	-12.4591
0.19875	17.5076
0.2025	-19.1954
0.20625	-23.1688
0.21	28.4538
0.21375	13.1651
0.2175	17.9815
0.22125	61.8278
0.225	-18.6038
0.22875	90.9378
0.2325	35.9566
0.23625	35.1508
0.24	-29.0931
0.24375	-43.2749
0.2475	0.43679
0.25125	-39.541
0.255	146.319
0.25875	-71.5855
0.2625	94.1183
0.26625	-73.5596
0.27	-79.2368
0.27375	129.885
0.2775	-26.2338
0.28125	63.8622
0.285	-42.6674
0.28875	110.026
0.2925	-25.6295
0.29625	-51.118
0.3	5.2616
0.30375	42.0144
0.3075	66.3611
0.31125	32.1856
0.315	1.22555
0.31875	-22.1638
0.3225	37.9497
0.32625	-1.99735
0.33	50.7639
0.33375	-53.1101
0.3375	-43.2145
0.34125	132.793
0.345	132.973
0.34875	11.5081
0.3525	-1.71111
0.35625	80.157
0.36	29.41
0.36375	2.0546
0.3675	12.6393
0.37125	-69.5903
0.375	-81.161
0.37875	20.6149
0.3825	-80.3372
0.38625	-142.5
0.39	25.6592
0.39375	97.9307
0.3975	25.5977
0.40125	116.953
0.405	-108.766
0.40875	7.49961
0.4125	-9.48742
0.41625	36.3987
0.42	58.6484
0.42375	-12.4739
0.4275	-20.0976
0.43125	60.475
0.435	-52.2863
0.43875	-32.1665
0.4425	-7.72437
0.44625	-62.853
0.45	99.5538
0.45375	-4.14207
0.4575	68.9744
0.46125	62.008
0.465	25.0952
0.46875	-88.2503
0.4725	67.3915
0.47625	-81.6868
0.48	53.9433
0.48375	-16.3085
0.4875	-113.585
0.49125	147.022
0.495	-84.7613
0.49875	5.41745
0.5025	61.1313
0.50625	-34.5232
0.51	-118.862
0.51375	4.02227
0.5175	35.5336
0.52125	14.15
0.525	24.6245
0.52875	-74.2296
0.5325	-4.52691
0.53625	32.9902
0.54	93.055
0.54375	-40.5513
0.5475	-71.9036
0.55125	40.8365
0.555	-2.23165
0.55875	25.0231
0.5625	51.946
0.56625	-13.6199
0.57	11.6162
0.57375	-65.2564
0.5775	-114.485
0.58125	86.0282
0.585	35.6767
0.58875	5.12272
0.5925	-98.148
0.59625	21.8988
0.6	-35.3014
0.60375	86.9558
0.6075	-35.8209
0.61125	1.251
0.615	5.8765
0.61875	-92.6839
0.6225	107.017
0.62625	81.7928
0.63	-30.5794
0.63375	-30.8837
0.6375	15.0045
0.64125	35.0989
0.645	-76.1644
0.64875	16.0212
0.6525	112.451
0.65625	-16.2651
0.66	-26.3356
0.66375	17.8362
0.6675	15.1784
0.67125	-39.0003
0.675	10.7829
0.67875	48.2068
0.6825	35.717
0.68625	8.8598
0.69	-34.5317
0.69375	75.5485
0.6975	-73.0454
0.70125	117.889
0.705	-29.7207
0.70875	156.529
0.7125	-25.0931
0.71625	1.64538
0.72	9.11
0.72375	-45.5754
0.7275	68.5365
0.73125	28.8089
0.735	-65.9847
0.73875	-11.5813
0.7425	28.018
0.74625	37.2065
0.75	96.8461
0.75375	47.7541
0.7575	-2.15744
0.76125	-24.5492
0.765	56.8651
0.76875	34.4914
0.7725	23.0809
0.77625	19.2738
0.78	-24.4909
0.78375	14.7851
0.7875	71.8665
0.79125	82.923
0.795	14.908
0.79875	52.7432
0.8025	-25.6751
0.80625	7.44236
0.81	41.867
0.81375	26.2592
0.8175	-32.2407
0.82125	126.684
0.825	73.3931
0.82875	-24.0986
0.8325	-64.404
0.83625	44.5036
0.84	63.7986
0.84375	-35.012
0.8475	98.2424
0.85125	-51.9958
0.855	4.41983
0.85875	8.26293
0.8625	36.7899
0.86625	-2.25285
0.87	-49.8182
0.87375	20.7474
0.8775	24.9934
0.88125	-20.3181
0.885	-34.1818
0.88875	-12.2969
0.8925	57.003
0.89625	-0.92446
0.9	17.8426
0.90375	-5.80016
0.9075	97.6243
0.91125	2.86775
0.915	-43.8431
0.91875	-23.6215
0.9225	-6.61225
0.92625	2.3101
0.93	67.3619
0.93375	75.435
0.9375	-35.4318
0.94125	4.24066
0.945	-22.3377
0.94875	83.1223
0.9525	-90.3303
0.95625	-74.5328
0.96	43.6407
0.96375	53.4016
0.9675	23.8368
0.97125	38.2105
0.975	59.7499
0.97875	-15.1264
0.9825	28.2428
0.98625	42.5879
0.99	-16.8163
0.99375	83.2781
0.9975	-105.19
1.00125	7.84628
1.005	12.8619
1.00875	-51.3226
1.0125	-1.52028
1.01625	70.9293
1.02	49.2076
1.02375	-33.1249
1.0275	-49.2966
1.03125	87.6619
1.035	-45.6942
1.03875	87.3799
1.0425	67.3661
1.04625	-38.3695
1.05	-44.2555
1.05375	99.5305
1.0575	16.0679
1.06125	-22.7851
1.065	31.4933
1.06875	127.164
1.0725	-64.8132
1.07625	-60.5301
1.08	41.0507
1.08375	46.7257
1.0875	20.9828
1.09125	16.7464
1.095	14.9547
1.09875	-19.806
1.1025	45.814
1.10625	-20.0477
1.11	9.55845
1.11375	-9.12696
1.1175	87.7382
1.12125	52.351
1.125	-2.86139
1.12875	-3.66287
1.1325	44.3647
1.13625	-30.4988
1.14	113.171
1.14375	-23.7254
1.1475	-23.8802
1.15125	-21.5691
1.155	27.0448
1.15875	-73.6995
1.1625	-25.8002
1.16625	136.619
1.17	-56.6605
1.17375	26.502
1.1775	12.2163
1.18125	76.6383
1.185	16.5301
1.18875	32.9627
1.1925	9.83197
1.19625	-43.7414
1.2	6.89001
1.20375	-32.8598
1.2075	-4.85874
1.21125	19.559
1.215	123.12
1.21875	-10.6981
1.2225	-36.105
1.22625	35.0183
1.23	-64.8673
1.23375	44.7581
1.2375	-10.8762
1.24125	54.0197
1.245	-65.5055
1.24875	72.1898
1.2525	50.8869
1.25625	-20.0361
1.26	5.15452
1.26375	-12.2279
1.2675	99.5315
1.27125	-93.726
1.275	-26.6356
1.27875	63.5209
1.2825	-55.7997
1.28625	-51.4573
1.29	69.8416
1.29375	23.7721
1.2975	-26.3419
1.30125	-95.6545
1.305	3.59078
1.30875	6.36311
1.3125	-26.0663
1.31625	83.9206
1.32	50.8328
1.32375	-67.1859
1.3275	11.5908
1.33125	-22.6748
1.335	62.3388
1.33875	-56.386
1.3425	2.25921
1.34625	83.3004
1.35	31.0745
1.35375	-28.898
1.3575	57.2405
1.36125	53.3412
1.365	-14.4363
1.36875	34.3112
1.3725	56.0891
1.37625	-5.34429
1.38	37.2934
1.38375	-17.8299
1.3875	-41.3963
1.39125	45.6709
1.395	-23.8272
1.39875	-19.4689
1.4025	4.46648
1.40625	76.792
1.41	4.91387
1.41375	26.8953
1.4175	46.3748
1.42125	-44.317
1.425	-3.77313
1.42875	55.2463
1.4325	-41.4228
1.43625	-54.7268
1.44	48.74
1.44375	-92.1559
1.4475	5.84575
1.45125	-82.0897
1.455	4.6255
1.45875	-21.7154
1.4625	26.4617
1.46625	51.8432
1.47	-53.7239
1.47375	11.8898
1.4775	9.01141
1.48125	9.90088
1.485	67.2622
1.48875	82.5498
1.4925	29.4779
1.49625	60.4199
1.5	114.02
1.50375	-40.3679
1.5075	-44.44
1.51125	44.986
1.515	-62.4353
1.51875	-47.453
1.5225	-58.4724
1.52625	-18.9356
1.53	-19.77
1.53375	20.0138
1.5375	-62.1448
1.54125	27.6321
1.545	102.841
1.54875	-12.8259
1.5525	-67.5993
1.55625	24.634
1.56	27.2113
1.56375	-25.9263
1.5675	-62.766
1.57125	37.9751
1.575	70.7491
1.57875	71.7128
1.5825	-85.6455
1.58625	-28.3859
1.59	-3.00981
1.59375	-13.2118
1.5975	-22.1882
1.60125	-31.9481
1.605	-30.4967
1.60875	46.6685
1.6125	-7.73815
1.61625	83.417
1.62	47.8389
1.62375	3.76253
1.6275	86.166
1.63125	-70.9092
1.635	92.8472
1.63875	25.6836
1.6425	37.1768
1.64625	22.6589
1.65	34.5646
1.65375	-78.3674
1.6575	-87.8877
1.66125	4.55023
1.665	28.1675
1.66875	42.9802
1.6725	26.661
1.67625	9.75246
1.68	76.562
1.68375	-13.9613
1.6875	-82.5572
1.69125	46.1299
1.695	13.444
1.69875	-16.5301
1.7025	-20.3085
1.70625	-14.4183
1.71	-32.1834
1.71375	-26.7437
1.7175	35.4519
1.72125	87.7202
1.725	-10.9653
1.72875	17.585
1.7325	61.1122
1.73625	-5.80123
1.74	13.5362
1.74375	-83.9842
1.7475	-57.6486
1.75125	34.8317
1.755	16.3838
1.75875	4.58628
1.7625	31.4731
1.76625	31.9481
1.77	36.6255
1.77375	-5.72171
1.7775	86.8498
1.78125	-47.6767
1.785	-98.1289
1.78875	-20.2788
1.7925	67.2007
1.79625	-65.0761
1.8	59.9492
1.80375	37.0867
1.8075	-7.93534
1.81125	2.40552
1.815	59.6226
1.81875	-82.9929
1.8225	84.7994
1.82625	-9.74186
1.83	-48.4008
1.83375	-2.98437
1.8375	88.8684
1.84125	12.0668
1.845	-41.1567
1.84875	26.8126
1.8525	20.7368
1.85625	-50.008
1.86	24.2767
1.86375	11.6618
1.8675	91.9407
1.87125	-18.2932
1.875	131.437
1.87875	43.6195
1.8825	9.15453
1.88625	-19.5346
1.89	31.0522
1.89375	-16.1378
1.8975	25.7132
1.90125	-61.5659
1.905	111.035
1.90875	3.01405
1.9125	30.8052
1.91625	27.7095
1.92	-2.65041
1.92375	61.8034
1.9275	-43.9216
1.93125	-13.2351
1.935	-29.8871
1.93875	-83.0947
1.9425	-4.36152
1.94625	17.7461
1.95	15.8569
1.95375	2.91864
1.9575	49.8628
1.96125	-7.78373
1.965	-12.4082
1.96875	-19.4212
1.9725	12.7729
1.97625	27.5897
1.98	-20.6117
1.98375	-37.5309
1.9875	104.833
1.99125	-23.1678
1.995	26.4002
1.99875	8.01803
2.0025	-19.0734
2.00625	-6.86987
2.01	58.4904
2.01375	-43.47
2.0175	-33.3804
2.02125	40.4538
2.025	-34.0642
2.02875	-12.4601
2.0325	32.5566
2.03625	64.0054
2.04	52.5927
2.04375	-92.5217
2.0475	-8.40075
2.05125	16.2672
2.055	-10.2624
2.05875	122.026
2.0625	-22.59
2.06625	83.7022
2.07	5.3814
2.07375	-32.5354
2.0775	54.3536
2.08125	93.0019
2.085	-62.0197
2.08875	-123.991
2.0925	153.601
2.09625	-59.8601
2.1	-86.9823
2.10375	-30.2402
2.1075	-81.2839
2.11125	-5.30931
2.115	-26.4617
2.11875	23.5908
2.1225	-22.3027
2.12625	94.1766
2.13	-74.4141
2.13375	70.2603
2.1375	-169.223
2.14125	124.041
2.145	-107.911
2.14875	50.6823
2.1525	-35.3745
2.15625	52.034
2.16	-53.3189
2.16375	-103.756
2.1675	-54.1448
2.17125	16.4198
2.175	81.9041
2.17875	22.3949
2.1825	52.8111
2.18625	-41.8946
2.19	65.0751
2.19375	-37.0994
2.1975	30.731
2.20125	15.5823
2.205	-51.4265
2.20875	-61.0401
2.2125	30.6473
2.21625	27.136
2.22	11.366
2.22375	-23.1869
2.2275	86.6834
2.23125	-43.859
2.235	-41.2161
2.23875	92.1835
2.2425	66.9749
2.24625	-85.9105
2.25	43.4318
2.25375	20.0859
2.2575	40.8959
2.26125	58.3822
2.265	16.2725
2.26875	5.62736
2.2725	-44.053
2.27625	-52.5853
2.28	29.5055
2.28375	-148.606
2.2875	62.942
2.29125	22.7511
2.295	34.6589
2.29875	-87.7732
2.3025	19.1625
2.30625	-70.7809
2.31	45.8596
2.31375	-15.1582
2.3175	-7.92686
2.32125	7.23457
2.325	38.7289
2.32875	39.5367
2.3325	57.8543
2.33625	-4.72092
2.34	-45.2468
2.34375	23.2717
2.3475	-32.4676
2.35125	1.2934
2.355	-6.33661
2.35875	15.2537
2.3625	-32.8248
2.36625	51.0745
2.37	-27.4021
2.37375	-58.1617
2.3775	9.87332
2.38125	-18.9547
2.385	8.06468
2.38875	-2.42778
2.3925	-55.7276
2.39625	-108.491
2.4	55.2929
2.40375	13.4864
2.4075	-0.52266
2.41125	7.96184
2.415	-4.51418
2.41875	7.42858
2.4225	21.498
2.42625	-26.4946
2.43	-68.3892
2.43375	82.4999
2.4375	13.779
2.44125	-66.0844
2.445	21.1333
2.44875	42.1076
2.4525	44.2131
2.45625	-29.1492
2.46	106.354
2.46375	-46.0568
2.4675	42.9166
2.47125	-20.8874
2.475	2.62179
2.47875	13.8776
2.4825	1.21495
2.48625	-16.6329
2.49	-2.5391
2.49375	5.69203
2.4975	55.2622
2.50125	-64.5323
2.505	34.9918
2.50875	-40.5471
2.5125	-42.8169
2.51625	34.5073
2.52	7.63319
2.52375	-38.5688
2.5275	-1.89134
2.53125	-70.6219
2.535	-27.6343
2.53875	-25.0369
2.5425	71.4774
2.54625	160.127
2.55	-156.706
2.55375	10.4861
2.5575	133.301
2.56125	-76.5704
2.565	17.5468
2.56875	-31.2918
2.5725	-31.0586
2.57625	-10.7172
2.58	1.58283
2.58375	18.8232
2.5875	53.7758
2.59125	29.9762
2.595	-11.8898
2.59875	-30.3589
2.6025	40.5397
2.60625	-70.3494
2.61	35.6746
2.61375	-56.8938
2.6175	27.9905
2.62125	76.6924
2.625	13.8511
2.62875	-85.8607
2.6325	35.5961
2.63625	6.49881
2.64	63.8781
2.64375	-34.907
2.6475	-84.5683
2.65125	35.3714
2.655	6.54122
2.65875	-25.92
2.6625	22.0864
2.66625	57.6115
2.67	-31.4244
2.67375	-21.127
2.6775	-17.6411
2.68125	-21.2277
2.685	-1.85105
2.68875	-35.9555
2.6925	24.7326
2.69625	-12.5237
2.7	4.91811
2.70375	58.1087
2.7075	12.9563
2.71125	-12.6934
2.715	-30.9642
2.71875	-9.43229
2.7225	12.0445
2.72625	54.6112
2.73	-55.9948
2.73375	-28.5375
2.7375	104.402
2.74125	49.3359
2.745	49.5574
2.74875	33.004
2.7525	-10.8402
2.75625	-51.4498
2.76	-18.4458
2.76375	-80.6129
2.7675	15.1307
2.77125	14.4289
2.775	60.4633
2.77875	61.7514
2.7825	-49.0761
2.78625	39.8951
2.79	5.04745
2.79375	2.03022
2.7975	46.9197
2.80125	-56.3276
2.805	104.053
2.80875	-22.555
2.8125	111.019
2.81625	-11.0151
2.82	7.30242
2.82375	-25.3422
2.8275	1.18314
2.83125	75.1276
2.835	72.6616
2.83875	-25.9624
2.8425	-29.4737
2.84625	58.8328
2.85	8.80255
2.85375	-36.3509
2.8575	10.7299
2.86125	86.501
2.865	79.9799
2.86875	-76.1549
2.8725	25.3825
2.87625	-8.33396
2.88	-6.57833
2.88375	64.1644
2.8875	56.6489
2.89125	-0.17175
2.895	151.025
2.89875	31.9576
2.9025	94.73
2.90625	-24.2566
2.91	52.6955
2.91375	-27.2781
2.9175	33.2415
2.92125	-57.2542
2.925	-115.459
2.92875	17.2775
2.9325	-14.519
2.93625	30.9897
2.94	-1.15134
2.94375	39.6576
2.9475	7.23351
2.95125	-23.8378
2.955	-30.3144
2.95875	72.5408
2.9625	-41.5935
2.96625	20.7835
2.97	61.5521
2.97375	-49.0825
2.9775	101.831
2.98125	66.5688
2.985	16.7337
2.98875	71.0067
2.9925	-87.2855
2.99625	-8.90009
3	44.4379
3.00375	-35.1519
3.0075	22.6748
3.01125	-1.99205
3.015	82.7777
3.01875	13.9136
3.0225	72.1962
3.02625	5.06759
3.03	-32.0976
3.03375	-41.4525
3.0375	107.174
3.04125	45.973
3.045	-17.4228
3.04875	-47.118
3.0525	51.4806
3.05625	-9.33688
3.06	-3.15611
3.06375	-7.12961
3.0675	50.7459
3.07125	-45.5553
3.075	56.563
3.07875	-79.9937
3.0825	-5.93057
3.08625	84.5779
3.09	-3.61728
3.09375	-2.73523
3.0975	3.60456
3.10125	106.319
3.105	-28.5206
3.10875	-36.7199
3.1125	-21.0422
3.11625	-17.1556
3.12	29.6475
3.12375	72.9288
3.1275	-79.7923
3.13125	-58.4003
3.135	33.4991
3.13875	10.8815
3.1425	-91.9694
3.14625	48.4506
3.15	-48.81
3.15375	-3.13809
3.1575	71.0003
3.16125	7.10947
3.165	-55.7583
3.16875	-50.5975
3.1725	-17.5691
3.17625	-21.3114
3.18	-42.1522
3.18375	-35.4498
3.1875	9.77897
3.19125	-85.3115
3.195	10.5889
3.19875	-32.8121
3.2025	86.0886
3.20625	28.8577
3.21	7.42752
3.21375	-9.57117
3.2175	45.5065
3.22125	31.9449
3.225	-79.2495
3.22875	-3.71694
3.2325	-49.8575
3.23625	-30.2889
3.24	15.277
3.24375	-59.4159
3.2475	-26.748
3.25125	102.529
3.255	25.0538
3.25875	2.4193
3.2625	-32.3859
3.26625	-1.36973
3.27	-21.7376
3.27375	-46.2359
3.2775	-32.9563
3.28125	24.793
3.285	41.726
3.28875	40.2121
3.2925	1.86165
3.29625	-8.81209
3.3	103.983
3.30375	37.0867
3.3075	-16.7379
3.31125	-48.3541
3.315	21.9348
3.31875	57.9105
3.3225	172.925
3.32625	-117.895
3.33	-17.0093
3.33375	35.119
3.3375	-116.591
3.34125	42.6738
3.345	-107.74
3.34875	27.7403
3.3525	-35.4837
3.35625	56.6849
3.36	27.1339
3.36375	62.6091
3.3675	98.6696
3.37125	-21.7779
3.375	-9.70475
3.37875	14.3038
3.3825	-44.3594
3.38625	-43.806
3.39	116.892
3.39375	38.73
3.3975	61.1185
3.40125	67.9884
3.405	-88.4157
3.40875	-23.4784
3.4125	57.7112
3.41625	-57.8999
3.42	-34.3812
3.42375	-38.1893
3.4275	67.2463
3.43125	-18.1946
3.435	117.218
3.43875	-34.2221
3.4425	23.5484
3.44625	30.836
3.45	46.0981
3.45375	35.435
3.4575	16.352
3.46125	9.94011
3.465	2.31964
3.46875	95.875
3.4725	52.9722
3.47625	65.9635
3.48	-7.37875
3.48375	6.07051
3.4875	4.41877
3.49125	-9.21284
3.495	67.3565
3.49875	-0.98807
3.5025	22.7999
3.50625	16.9775
3.51	-6.97589
3.51375	44.0647
3.5175	-35.5367
3.52125	23.5569
3.525	21.867
3.52875	20.3297
3.5325	-27.9396
3.53625	-0.88842
3.54	39.3809
3.54375	49.9995
3.5475	11.5219
3.55125	-4.01167
3.555	31.8368
3.55875	-14.2168
3.5625	-68.0965
3.56625	69.6253
3.57	71.364
3.57375	-117.823
3.5775	87.4
3.58125	29.7419
3.585	18.2772
3.58875	-49.4101
3.5925	128.545
3.59625	31.6078
3.6	115.24
3.60375	-65.9232
3.6075	35.3056
3.61125	95.4552
3.615	67.2505
3.61875	18.7713
3.6225	12.4039
3.62625	28.6605
3.63	68.105
3.63375	-8.42831
3.6375	66.0547
3.64125	-8.66155
3.645	46.3059
3.64875	-73.3953
3.6525	-46.8127
3.65625	0.92234
3.66	32.3181
3.66375	126.145
3.6675	39.7923
3.67125	-2.39173
3.675	3.80599
3.67875	-51.5961
3.6825	31.6608
3.68625	23.2388
3.69	9.11318
3.69375	58.0483
3.6975	-12.1877
3.70125	-7.20064
3.705	29.6592
3.70875	18.1119
3.7125	45.4663
3.71625	-42.3048
3.72	-25.656
3.72375	5.33899
3.7275	72.1612
3.73125	-25.1598
3.735	29.9963
3.73875	12.0583
3.7425	-16.8121
3.74625	14.1044
3.75	35.7891
3.75375	63.2473
3.7575	28.228
3.76125	20.5714
3.765	-27.2632
3.76875	54.783
3.7725	55.6311
3.77625	-34.1479
3.78	-56.3181
3.78375	-74.4448
3.7875	69.8776
3.79125	64.2821
3.795	65.7875
3.79875	-68.9383
3.8025	-9.77685
3.80625	96.6807
3.81	-72.986
3.81375	-40.2248
3.8175	88.7358
3.82125	-45.8458
3.825	74.7926
3.82875	50.167
3.8325	22.52
3.83625	18.4405
3.84	51.7382
3.84375	89.6158
3.8475	10.9197
3.85125	47.6396
3.855	89.2341
3.85875	70.959
3.8625	62.7533
3.86625	44.4739
3.87	-106.309
3.87375	57.0221
3.8775	100.379
3.88125	-71.2792
3.885	111.411
3.88875	-109.388
3.8925	-7.30878
3.89625	108.779
3.9	-141.543
3.90375	86.6304
3.9075	77.1906
3.91125	-39.8707
3.915	5.55315
3.91875	-25.4058
3.9225	49.4885
3.92625	-8.73152
3.93	12.1877
3.93375	-129.164
3.9375	9.97404
3.94125	90.9707
3.945	-58.6844
3.94875	-28.3446
3.9525	42.6483
3.95625	29.4747
3.96	-58.8053
3.96375	3.24835
3.9675	-33.0284
3.97125	33.4588
3.975	-104.791
3.97875	1.32733
3.9825	-19.8293
3.98625	-82.2158
3.99	16.6785
3.99375	59.7933
3.9975	68.5694
4.00125	61.0231
4.005	10.7607
4.00875	19.2547
4.0125	53.7037
4.01625	80.3627
4.02	33.8256
4.02375	23.419
4.0275	-22.1129
4.03125	7.97032
4.035	30.8402
4.03875	80.8291
4.0425	80.5811
4.04625	-38.0642
4.05	-25.0241
4.05375	-0.84813
4.0575	-22.5942
4.06125	84.9086
4.065	10.1839
4.06875	-43.2611
4.0725	39.9216
4.07625	-53.3963
4.08	-5.392
4.08375	73.4228
4.0875	98.1226
4.09125	-24.704
4.095	75.5559
4.09875	37.8182
4.1025	15.5675
4.10625	40.4708
4.11	-84.65
4.11375	11.7106
4.1175	62.4862
4.12125	50.483
4.125	78.7448
4.12875	47.3936
4.1325	-37.1588
4.13625	86.9166
4.14	52.2004
4.14375	34.6398
4.1475	6.45641
4.15125	36.2492
4.155	42.2031
4.15875	-52.493
4.1625	-7.19428
4.16625	-1.39306
4.17	25.3888
4.17375	23.7604
4.1775	-23.0353
4.18125	-4.87464
4.185	73.4271
4.18875	14.4925
4.1925	53.5108
4.19625	0.54917
4.2	122.774
4.20375	-47.4869
4.2075	-43.1721
4.21125	94.0091
4.215	38.3229
4.21875	-15.718
4.2225	1.12165
4.22625	55.5951
4.23	78.2784
4.23375	26.061
4.2375	50.4681
4.24125	48.2651
4.245	31.6417
4.24875	-3.1805
4.2525	46.3144
4.25625	39.0628
4.26	-2.76067
4.26375	-44.158
4.2675	58.0949
4.27125	-53.4557
4.275	22.9038
4.27875	-32.9181
4.2825	5.9136
4.28625	69.2627
4.29	10.5699
4.29375	21.8331
4.2975	71.4657
4.30125	86.9251
4.305	21.5871
4.30875	23.894
4.3125	-6.50942
4.31625	40.2078
4.32	13.8691
4.32375	34.2879
4.3275	-1.77048
4.33125	1.6369
4.335	3.65757
4.33875	141.848
4.3425	9.18315
4.34625	-64.246
4.35	8.19084
4.35375	26.2518
4.3575	54.1978
4.36125	32.8164
4.365	22.255
4.36875	183.563
4.3725	69.1398
4.37625	18.8328
4.38	102.84
4.38375	70.9654
4.3875	-40.1251
4.39125	7.32574
4.395	-59.3396
4.39875	-43.4625
4.4025	94.9654
4.40625	-13.6995
4.41	123.058
4.41375	-26.731
4.4175	57.8723
4.42125	-53.5744
4.425	-22.0663
4.42875	73.3083
4.4325	-8.04878
4.43625	-98.1734
4.44	27.9926
4.44375	8.11451
4.4475	-2.72887
4.45125	116.968
4.455	-25.0559
4.45875	33.285
4.4625	39.4382
4.46625	46.0175
4.47	46.1808
4.47375	19.6958
4.4775	37.3433
4.48125	82.2752
4.485	14.0811
4.48875	67.558
4.4925	95.6375
4.49625	17.516
4.5	101.969
4.50375	0.52796
4.5075	-55.8325
4.51125	80.3817
4.515	-8.65943
4.51875	24.5874
4.5225	48.0743
4.52625	20.0859
4.53	69.691
4.53375	75.963
4.5375	39.665
4.54125	38.2486
4.545	42.4299
4.54875	37.9984
4.5525	25.3252
4.55625	92.281
4.56	44.2471
4.56375	61.197
4.5675	67.6258
4.57125	94.1851
4.575	-25.2531
4.57875	-15.0543
4.5825	17.0687
4.58625	3.57912
4.59	66.5975
4.59375	14.2656
4.5975	62.0494
4.60125	25.709
4.605	87.7202
4.60875	47.2198
4.6125	23.7117
4.61625	-24.0234
4.62	-12.9107
4.62375	64.5619
4.6275	5.86484
4.63125	-51.5537
4.635	-17.6984
4.63875	-16.6064
4.6425	112.074
4.64625	34.7671
4.65	-71.7032
4.65375	18.0631
4.6575	75.8167
4.66125	52.951
4.665	15.4551
4.66875	9.14499
4.6725	-43.8802
4.67625	47.9704
4.68	54.7745
4.68375	13.3072
4.6875	41.5458
4.69125	12.0562
4.695	59.6661
4.69875	-16.6404
4.7025	43.6216
4.70625	21.0231
4.71	53.3051
4.71375	5.93057
4.7175	-41.8935
4.72125	41.1005
4.725	-63.4488
4.72875	12.9955
4.7325	4.77923
4.73625	-71.875
4.74	-33.075
4.74375	58.5466
4.7475	3.9629
4.75125	4.3488
4.755	19.0427
4.75875	58.7989
4.7625	58.7204
4.76625	82.9389
4.77	56.4072
4.77375	75.9036
4.7775	-71.6311
4.78125	44.4315
4.785	193.923
4.78875	-63.5082
4.7925	-43.946
4.79625	-43.7149
4.8	44.3001
4.80375	37.1588
4.8075	-6.69813
4.81125	105.911
4.815	24.0403
4.81875	-18.0716
4.8225	159.839
4.82625	-69.602
4.83	-30.9229
4.83375	100.521
4.8375	98.5084
4.84125	4.74318
4.845	17.5521
4.84875	16.3053
4.8525	26.7819
4.85625	30.361
4.86	-36.0159
4.86375	112.942
4.8675	22.8678
4.87125	-50.4024
4.875	88.3881
4.87875	-94.2848
4.8825	49.7196
4.88625	37.0273
4.89	13.6231
4.89375	25.1005
4.8975	-30.501
4.90125	63.1689
4.905	35.6258
4.90875	-135.239
4.9125	-21.4896
4.91625	20.6096
4.92	77.0486
4.92375	32.9754
4.9275	52.4761
4.93125	-12.6605
4.935	78.465
4.93875	-23.1667
4.9425	47.6269
4.94625	3.8484
4.95	47.5378
4.95375	29.5956
4.9575	92.2577
4.96125	62.5879
4.965	50.6589
4.96875	77.4684
4.9725	62.2762
4.97625	18.9706
4.98	119.413
4.98375	8.60854
4.9875	62.5307
4.99125	75.7806
4.995	83.0406
4.99875	-49.8235
5.0025	-25.3464
5.00625	91.6958
5.01	-25.6539
5.01375	-2.76279
5.0175	-8.80997
5.02125	155.293
5.025	12.4527
5.02875	-55.3131
5.0325	115.541
5.03625	53.7228
5.04	-16.3605
5.04375	17.8511
5.0475	63.8283
5.05125	106.714
5.055	-3.77207
5.05875	7.13915
5.0625	47.5378
5.06625	62.7109
5.07	-17.2425
5.07375	88.4581
5.0775	-59.7997
5.08125	35.4668
5.085	-8.05938
5.08875	39.2261
5.0925	26.608
5.09625	7.4466
5.1	2.00159
5.10375	36.8323
5.1075	-23.3173
5.11125	68.669
5.115	26.22
5.11875	14.2444
5.1225	127.561
5.12625	-9.99948
5.13	-16.4813
5.13375	-49.7133
5.1375	29.7334
5.14125	14.9398
5.145	8.0615
5.14875	11.295
5.1525	14.6006
5.15625	62.0918
5.16	48.687
5.16375	-27.2314
5.1675	44.5185
5.17125	99.1721
5.175	-54.5286
5.17875	91.9778
5.1825	54.007
5.18625	-12.6223
5.19	-95.3428
5.19375	61.18
5.1975	30.2444
5.20125	26.097
5.205	-7.25153
5.20875	103.504
5.2125	-15.2473
5.21625	25.1916
5.22	117.672
5.22375	47.7138
5.2275	84.9086
5.23125	31.1837
5.235	0.43891
5.23875	77.3581
5.2425	29.18
5.24625	44.4019
5.25	59.3862
5.25375	-14.4204
5.2575	131.598
5.26125	-13.6761
5.265	3.16141
5.26875	122.598
5.2725	-55.7711
5.27625	61.9433
5.28	86.5922
5.28375	8.176
5.2875	137.397
5.29125	11.4773
5.295	-10.9367
5.29875	68.7263
5.3025	75.6089
5.30625	21.7758
5.31	-59.3353
5.31375	45.2182
5.3175	-18.7268
5.32125	99.5347
5.325	127.911
5.32875	22.8211
5.3325	18.854
5.33625	53.3136
5.34	-8.3011
5.34375	14.1023
5.3475	184.174
5.35125	0.9075
5.355	77.9031
5.35875	116.179
5.3625	-23.0565
5.36625	99.1149
5.37	62.0854
5.37375	153.58
5.3775	-69.8543
5.38125	88.6404
5.385	-24.757
5.38875	-55.1222
5.3925	23.9915
5.39625	103.659
5.4	40.3647
5.40375	75.488
5.4075	106.103
5.41125	10.8095
5.415	109.602
5.41875	-5.22662
5.4225	-20.423
5.42625	6.87199
5.43	-12.9467
5.43375	10.5571
5.4375	-47.8665
5.44125	7.62895
5.445	36.194
5.44875	49.9741
5.4525	31.3639
5.45625	9.14711
5.46	18.608
5.46375	55.8962
5.4675	46.8148
5.47125	17.3167
5.475	100.612
5.47875	33.0538
5.4825	15.6459
5.48625	-37.1037
5.49	42.0546
5.49375	-80.8991
5.4975	101.598
5.50125	-6.01538
5.505	-17.7853
5.50875	91.5198
5.5125	19.736
5.51625	-5.01034
5.52	58.3918
5.52375	-44.8514
5.5275	47.0501
5.53125	42.0525
5.535	20.8916
5.53875	-90.5848
5.5425	115.53
5.54625	32.8969
5.55	21.286
5.55375	-106.375
5.5575	51.5474
5.56125	47.9831
5.565	-3.61092
5.56875	-125.261
5.5725	34.3854
5.57625	-38.4352
5.58	101.083
5.58375	2.96634
5.5875	30.5412
5.59125	37.5065
5.595	27.7954
5.59875	35.5346
5.6025	-24.7485
5.60625	61.3221
5.61	-20.2364
5.61375	-35.1827
5.6175	37.6422
5.62125	36.5799
5.625	85.7207
5.62875	27.7763
5.6325	-3.42857
5.63625	57.8956
5.64	92.3022
5.64375	114.352
5.6475	7.2897
5.65125	66.536
5.655	24.7188
5.65875	28.5481
5.6625	-34.4914
5.66625	-14.7448
5.67	137.559
5.67375	-23.8537
5.6775	65.0772
5.68125	6.52214
5.685	35.5601
5.68875	11.9163
5.6925	32.9881
5.69625	99.8188
5.7	-50.2391
5.70375	116.408
5.7075	-15.1858
5.71125	17.0051
5.715	69.814
5.71875	72.2503
5.7225	65.9783
5.72625	120.456
5.73	28.1283
5.73375	-0.28624
5.7375	-20.211
5.74125	62.7639
5.745	32.9839
5.74875	62.2211
5.7525	17.8744
5.75625	70.308
5.76	3.51551
5.76375	9.60086
5.7675	23.3873
5.77125	135.96
5.775	135.818
5.77875	-30.4776
5.7825	102.278
5.78625	63.9153
5.79	74.9643
5.79375	115.796
5.7975	103.067
5.80125	81.902
5.805	17.7048
5.80875	93.4154
5.8125	44.5969
5.81625	36.1007
5.82	33.4164
5.82375	160.878
5.8275	57.8002
5.83125	49.6815
5.835	89.8554
5.83875	93.0486
5.8425	4.92765
5.84625	97.2426
5.85	68.9574
5.85375	35.4095
5.8575	-35.9036
5.86125	29.0189
5.865	78.7512
5.86875	78.87
5.8725	98.7587
5.87625	31.8219
5.88	161.086
5.88375	54.9929
5.8875	-0.59793
5.89125	110.643
5.895	-2.90485
5.89875	-55.928
5.9025	2.86457
5.90625	85.9158
5.91	11.066
5.91375	84.334
5.9175	62.4671
5.92125	-8.09118
5.925	134.836
5.92875	-40.5683
5.9325	112.263
5.93625	19.3989
5.94	7.15612
5.94375	1.73655
5.9475	-0.61914
5.95125	101.025
5.955	73.7409
5.95875	-28.1983
5.9625	42.801
5.96625	67.2039
5.97	23.7795
5.97375	104.295
5.9775	18.0631
5.98125	28.4951
5.985	28.6033
5.98875	128.702
5.9925	-32.1209
5.99625	-14.0726
6	51.1509
6.00375	68.546
6.0075	9.77685
6.01125	144.615
6.015	36.404
6.01875	23.4636
6.0225	77.867
6.02625	-50.9706
6.03	16.6213
6.03375	-24.3478
6.0375	95.0566
6.04125	-74.5932
6.045	51.611
6.04875	93.7017
6.0525	66.4893
6.05625	90.9431
6.06	7.73497
6.06375	-28.4188
6.0675	74.1289
6.07125	98.4533
6.075	88.0001
6.07875	-43.1784
6.0825	14.0239
6.08625	-33.3358
6.09	116.514
6.09375	80.5302
6.0975	9.36762
6.10125	43.8909
6.105	-67.4711
6.10875	97.1599
6.1125	25.2934
6.11625	8.01061
6.12	104.318
6.12375	72.4581
6.1275	74.1989
6.13125	3.27803
6.135	35.806
6.13875	109.013
6.1425	46.1129
6.14625	36.4103
6.15	89.8745
6.15375	-80.7125
6.1575	8.5831
6.16125	150.694
6.165	-37.4684
6.16875	99.4838
6.1725	3.29923
6.17625	-46.219
6.18	32.6319
6.18375	106.407
6.1875	27.647
6.19125	7.63319
6.195	2.87305
6.19875	40.0488
6.2025	16.2629
6.20625	10.9876
6.21	-17.7599
6.21375	10.6759
6.2175	22.0133
6.22125	67.9651
6.225	42.6929
6.22875	-53.3666
6.2325	26.9197
6.23625	61.7207
6.24	5.35171
6.24375	63.7796
6.2475	62.5667
6.25125	62.7851
6.255	-16.5131
6.25875	-62.0812
6.2625	125.504
6.26625	35.7064
6.27	27.4413
6.27375	7.42752
6.2775	78.4756
6.28125	-1.90406
6.285	-33.8638
6.28875	39.7923
6.2925	161.158
6.29625	-38.8402
6.3	82.4978
6.30375	60.1326
6.3075	95.9556
6.31125	22.537
6.315	52.8811
6.31875	29.6804
6.3225	126.336
6.32625	62.6982
6.33	112.259
6.33375	-18.167
6.3375	63.0883
6.34125	89.7621
6.345	69.9752
6.34875	99.8867
6.3525	-13.3369
6.35625	65.6264
6.36	-10.9218
6.36375	53.3094
6.3675	59.2293
6.37125	53.4175
6.375	55.3237
6.37875	35.2759
6.3825	79.6714
6.38625	13.8182
6.39	-4.27671
6.39375	95.7669
6.3975	-8.81209
6.40125	-6.86987
6.405	75.0237
6.40875	19.6025
6.4125	-13.4556
6.41625	113.245
6.42	115.588
6.42375	82.8541
6.4275	-2.87093
6.43125	54.6812
6.435	19.435
6.43875	136.115
6.4425	-39.6693
6.44625	23.4848
6.45	54.872
6.45375	-17.6284
6.4575	19.9672
6.46125	72.2036
6.465	-54.1596
6.46875	55.8474
6.4725	82.7332
6.47625	32.4326
6.48	4.23006
6.48375	96.7401
6.4875	-16.6001
6.49125	2.27087
6.495	45.9243
6.49875	96.4008
6.5025	4.3488
6.50625	61.6359
6.51	87.1286
6.51375	51.7679
6.5175	-25.3507
6.52125	88.3478
6.525	78.9866
6.52875	-7.88339
6.5325	41.0772
6.53625	0.97535
6.54	89.6327
6.54375	20.2661
6.5475	32.3817
6.55125	81.4949
6.555	135.222
6.55875	71.964
6.5625	121.054
6.56625	42.3176
6.57	47.5421
6.57375	-13.3305
6.5775	100.773
6.58125	114.277
6.585	57.4101
6.58875	-1.75563
6.5925	158.168
6.59625	26.0737
6.6	-31.7074
6.60375	32.0234
6.6075	30.7893
6.61125	3.93321
6.615	-6.23801
6.61875	69.8373
6.6225	49.0941
6.62625	13.2415
6.63	0.81845
6.63375	112.706
6.6375	25.2022
6.64125	-31.7859
6.645	-9.48636
6.64875	86.0558
6.6525	25.5245
6.65625	-5.85211
6.66	125.562
6.66375	49.6476
6.6675	-40.7082
6.67125	59.7297
6.675	-3.28651
6.67875	75.6004
6.6825	78.1448
6.68625	-11.2886
6.69	106.538
6.69375	39.9682
6.6975	-5.45773
6.70125	126.317
6.705	15.8325
6.70875	-11.2929
6.7125	63.1328
6.71625	78.5498
6.72	22.5667
6.72375	13.5468
6.7275	63.523
6.73125	7.74769
6.735	56.7485
6.73875	51.2463
6.7425	87.7266
6.74625	-20.0732
6.75	-43.0321
6.75375	-6.1532
6.7575	-53.2733
6.76125	-0.57673
6.765	-14.8169
6.76875	19.6364
6.7725	8.39015
6.77625	172.58
6.78	-15.4466
6.78375	29.3263
6.7875	2.8264
6.79125	-21.127
6.795	54.5455
6.79875	-36.0138
6.8025	-21.1036
6.80625	33.6921
6.81	-36.3509
6.81375	101.078
6.8175	56.5026
6.82125	23.9788
6.825	23.7668
6.82875	57.0348
6.8325	124.919
6.83625	121.298
6.84	97.056
6.84375	-71.8177
6.8475	54.4353
6.85125	-101.454
6.855	1.24251
6.85875	48.5301
6.8625	109.566
6.86625	4.39545
6.87	-10.2433
6.87375	-6.09171
6.8775	4.04347
6.88125	28.0859
6.885	17.3761
6.88875	99.7319
6.8925	37.2266
6.89625	9.7302
6.9	113.202
6.90375	56.6107
6.9075	64.8037
6.91125	122.576
6.915	31.7392
6.91875	1.82985
6.9225	-39.2007
6.92625	92.5588
6.93	57.0708
6.93375	92.0754
6.9375	51.5919
6.94125	34.2052
6.945	84.0287
6.94875	-16.087
6.9525	-4.61808
6.95625	-2.87517
6.96	54.9314
6.96375	50.6017
6.9675	-2.40233
6.97125	-5.13544
6.975	67.4286
6.97875	-18.8137
6.9825	41.7112
6.98625	92.6585
6.99	26.3027
6.99375	82.8859
6.9975	54.2444
7.00125	40.4177
7.005	166.965
7.00875	10.7183
7.0125	4.12616
7.01625	15.5887
7.02	-35.3926
7.02375	60.8917
7.0275	154.152
7.03125	174.457
7.035	34.2985
7.03875	67.0873
7.0425	80.157
7.04625	87.6863
7.05	52.3891
7.05375	16.8015
7.0575	-26.6229
7.06125	72.5068
7.065	78.3611
7.06875	-42.0695
7.0725	98.4003
7.07625	52.1707
7.08	45.5108
7.08375	107.916
7.0875	32.9902
7.09125	47.4551
7.095	-7.31514
7.09875	23.9301
7.1025	61.5087
7.10625	112.305
7.11	32.687
7.11375	64.6213
7.1175	198.972
7.12125	108.287
7.125	-106.748
7.12875	81.9953
7.1325	26.7416
7.13625	12.5587
7.14	5.85423
7.14375	75.4774
7.1475	104.384
7.15125	8.01909
7.155	-33.0241
7.15875	71.8495
7.1625	49.1874
7.16625	28.4145
7.17	25.9868
7.17375	47.1583
7.1775	51.4011
7.18125	21.2648
7.185	83.3375
7.18875	95.9619
7.1925	111.324
7.19625	-15.8813
7.2	141.632
7.20375	66.8986
7.2075	52.2407
7.21125	71.9874
7.215	108.071
7.21875	37.4069
7.2225	18.2264
7.22625	73.6539
7.23	50.3833
7.23375	74.9346
7.2375	87.3449
7.24125	6.38008
7.245	9.04533
7.24875	-8.33926
7.2525	54.3738
7.25625	63.1498
7.26	64.7231
7.26375	20.7729
7.2675	117.466
7.27125	30.2253
7.275	96.4475
7.27875	40.3563
7.2825	-34.4554
7.28625	85.3963
7.29	90.3876
7.29375	51.5007
7.2975	35.1763
7.30125	7.98941
7.305	-10.7522
7.30875	-14.6939
7.3125	62.1003
7.31625	67.6174
7.32	32.1951
7.32375	101.01
7.3275	58.3197
7.33125	62.007
7.335	71.364
7.33875	136.532
7.3425	51.6152
7.34625	36.0562
7.35	47.2919
7.35375	106.805
7.3575	-81.8045
7.36125	26.9303
7.365	82.4618
7.36875	6.20621
7.3725	62.6346
7.37625	65.5564
7.38	27.5198
7.38375	32.6679
7.3875	-0.86509
7.39125	28.5609
7.395	-31.8983
7.39875	-35.0427
7.4025	13.0231
7.40625	62.7257
7.41	40.0679
7.41375	-1.25948
7.4175	43.7467
7.42125	-59.1869
7.425	-8.30322
7.42875	107.217
7.4325	15.1392
7.43625	99.4817
7.44	-15.1286
7.44375	174.898
7.4475	24.5895
7.45125	94.6155
7.455	-24.4919
7.45875	34.6144
7.4625	-35.4095
7.46625	-4.62232
7.47	40.9139
7.47375	12.4463
7.4775	145.951
7.48125	87.5018
7.485	57.0008
7.48875	-36.3276
7.4925	51.7297
7.49625	28.1135
[truncated: 6,401 more rows]

## Sheet: 3.e
FD-11A
eta for epitope/paratope interfaces	number of trajectories	Reach (nm)
		Mean	Upper Limit	Lower Limit
1	50	24.67	24.92	24.45
1.25	50	27.13	27.67	26.58
1.5	50	29.36	29.83	28.85
1.75	50	31.17	31.4	30.92
2	50	32.4	32.58	32.23
2.25	50	33.44	33.68	33.19
2.5	50	34.54	34.86	34.25

## Sheet: 3.f
	MD			SPR			Absolute difference MD - SPR (nm)
	Mean	%CV	N	Mean	%CV	N
FD-11A	34.54	0.883034	10	34.89	5.54674	11	0.35
FD-5D	32.64	0.382966	10	34.65	9.722	6	2.01
CR3022	42.09	0.320741	10	37.92	8.09582	5	-4.17
FI-3A	40.2	1.04478	10	38.75	4.96749	2	-1.45
REGN 10987	41.61	0.420572	10	39.4	7.47285	3	-2.21
EY6A	40.23	0.720855	10	45.88	12.9516	3	5.65
